# Supplementary material for: Gruffi: an algorithm for computational removal of stressed cells from brain organoid transcriptomic datasets
Source: EMBO J. 2022 Aug 2;41(17):e111118. doi: 10.15252/embj.2022111118 (PMC9433936; doi:10.15252/embj.2022111118)
Supplement: Supplementary file 3 — Dataset EV1 [file EMBJ-41-e111118-s006.xlsx]

## Sheet: Datasets.used
Publication	Accession	Sample Name	Type	Project
Bhaduri	GSM3885384	H28126SWeek10	Organoid	GEO GSE132672
Bhaduri	GSM3885392	H1SWeek10	Organoid	GEO GSE132672
Bhaduri	GSM4215481	wk24H1S	Organoid	GEO GSE132672
Kanton	SAMEA5857809	KAN025	Organoid	PRJEB33917
Kanton	SAMEA5857808	KAN026	Organoid	PRJEB33917
Kanton	SAMEA5857812	KAN030	Organoid	PRJEB33917
Khan	We obtained raw data for wild type organoids from the authors	Khan_TK4	Organoid	NA
Khan	We obtained raw data for wild type organoids from the authors	Khan_TK5	Organoid	NA
Eichmueller	EGAD00001006332	81949.WT	Organoid	EGAS00001004586
Eichmueller	EGAD00001006332	82546.WT	Organoid	EGAS00001004586
Eichmueller	EGAD00001006332	122580.WT	Organoid	EGAS00001004586
Velasco	GSM3714787	Org 1	Organoid	GSE129519
Velasco	GSM3714788	Org 2	Organoid	GSE129519
Velasco	GSM3714789	Org 3	Organoid	GSE129519
Velasco	GSM3714790	Org 4	Organoid	GSE129519
Velasco	GSM3714791	Org 5	Organoid	GSE129519
Velasco	GSM3714792	Org 6	Organoid	GSE129519
Velasco	GSM3714793	Org 7	Organoid	GSE129519
Velasco	GSM3714794	Org 8	Organoid	GSE129519
Velasco	GSM3714795	Org 9	Organoid	GSE129519
Velasco	GSM3714796	Org 10	Organoid	GSE129519
Velasco	GSM3714797	Org 11	Organoid	GSE129519
Velasco	GSM3714798	Org 12	Organoid	GSE129519
Velasco	GSM3714799	Org 13	Organoid	GSE129519
Velasco	GSM3714800	Org 14	Organoid	GSE129519
Velasco	GSM3714801	Org 15	Organoid	GSE129519
Velasco	GSM3714802	Org 16	Organoid	GSE129519
Velasco	GSM3714803	Org 17	Organoid	GSE129519
Velasco	GSM3714804	Org 18	Organoid	GSE129519
Velasco	GSM3714805	Org 19	Organoid	GSE129519
Velasco	GSM3714806	Org 20	Organoid	GSE129519
Velasco	GSM3714807	Org 21	Organoid	GSE129519
Giandomenico	processed data from GEO	NA	sliced	GEO GSE124174
Qian	processed data from GEO	NA	sliced	GEO GSE137941
Cakir	processed data from GEO	NA	vasculature induced	GEO GSE134049
Sridhar	processed data from GEO (D205, D125P, D125C)	NA	retinal organoid	GEO GSE142526
new generated	Add Accession for new data	TK297s1	Organoid	Add Accession for new data
new generated	Add Accession for new data	TK297s2	Organoid	Add Accession for new data
new generated	Add Accession for new data	TK297s3	Organoid	Add Accession for new data
new generated	Add Accession for new data	124719	Organoid	Add Accession for new data
Polioudakis et al. 2019; de la Torre-Ubieta et al. 2018	We use all fetal brain datasets under accession dbGaP Study Accession: phs001836		fetal	phs001836.v1.p1
Eze	raw matrices downloaded from UCSC cell browser	NA	fetal	UCSC Cell Browser

## Sheet: per.sample
ShortNames	n_cells	n_cells_above	fr_n_cells_above
Bha.s1	14804	0	0
Bha.s2	15196	76	0.00500132
Bha.s3	1081	5	0.00462535
Eic.s1	9600	80	0.00833333
Eic.s2	6232	3	0.000481386
Eic.s3	11838	0	0
Kan.s1	4330	10	0.00230947
Kan.s2	4253	10	0.00235128
Kan.s3	5234	7	0.00133741
Kha.s1	10100	0	0
Kha.s2	3602	0	0
Vel.s1	2093	2	0.000955566
Vel.s10	2825	5	0.00176991
Vel.s11	2474	9	0.00363783
Vel.s12	2380	0	0
Vel.s13	2581	2	0.000774893
Vel.s14	2208	2	0.000905797
Vel.s15	2167	2	0.000922935
Vel.s16	3168	7	0.0022096
Vel.s17	2297	4	0.0017414
Vel.s18	2021	0	0
Vel.s19	3004	75	0.0249667
Vel.s2	2485	13	0.00523139
Vel.s20	1999	31	0.0155078
Vel.s21	2876	2443	0.849444
Vel.s3	1727	7	0.00405327
Vel.s4	3641	40	0.010986
Vel.s5	3368	104	0.0308789
Vel.s6	4307	103	0.0239146
Vel.s7	3868	6	0.00155119
Vel.s8	3931	12	0.00305266
Vel.s9	4580	14	0.00305677
Ver.s1	944	1	0.00105932
Ver.s2	1864	0	0
Ver.s3	3394	0	0
Ver.s4	6194	0	0

## Sheet: per.cluster
integrated_snn_res.0.5	n_cells	n_cells_above	fr_n_cells_above
0	21361	0	0
1	18340	0	0
10	5920	346	0.0584459
11	5115	12	0.00234604
12	3434	12	0.00349447
13	2881	163	0.0565776
14	2210	0	0
15	1704	0	0
16	1663	1480	0.889958
17	1606	0	0
18	758	186	0.245383
19	486	0	0
2	18090	2	0.000110558
3	15637	8	0.000511607
4	14329	0	0
5	11525	290	0.0251627
6	9764	159	0.0162843
7	8439	2	0.000236995
8	7806	226	0.0289521
9	7598	187	0.0246117

## Sheet: DGEA.Fig.1.res.0.3
	p_val	avg_log2FC	pct.1	pct.2	p_val_adj	cluster	gene	combined.score
LGALS1	0	3.9783	0.886	0.12	0	0	LGALS1	87
COL1A1	0	3.95272	0.651	0.007	0	0	COL1A1	87
COL3A1	0	3.89797	0.641	0.011	0	0	COL3A1	86
COL1A2	0	3.38617	0.493	0.011	0	0	COL1A2	74
LUM	0	2.98041	0.519	0.007	0	0	LUM	65
TIMP1	0	2.92872	0.829	0.111	0	0	TIMP1	64
MGP	0	2.92359	0.373	0.009	0	0	MGP	64
IGFBP7	0	2.75585	0.624	0.053	0	0	IGFBP7	60
CCL2	0	2.69762	0.419	0.044	0	0	CCL2	59
SPARC	0	2.66352	0.898	0.153	0	0	SPARC	58
S100A11	0	2.54425	0.747	0.022	0	0	S100A11	56
TAGLN	0	2.51809	0.536	0.022	0	0	TAGLN	55
APOE	0	2.48455	0.739	0.108	0	0	APOE	55
COL6A2	0	2.44963	0.646	0.076	0	0	COL6A2	54
ANXA2	0	2.39474	0.805	0.092	0	0	ANXA2	53
DCN	0	2.31782	0.514	0.021	0	0	DCN	51
FN1	0	2.18905	0.537	0.05	0	0	FN1	48
BGN	0	2.12608	0.441	0.004	0	0	BGN	47
TPM2	0	2.10293	0.675	0.029	0	0	TPM2	46
DLK1	0	2.07328	0.388	0.028	0	0	DLK1	45
COL6A1	0	2.04597	0.627	0.112	0	0	COL6A1	45
COL6A3	0	1.97063	0.493	0.003	0	0	COL6A3	43
IFITM3	0	1.8836	0.637	0.073	0	0	IFITM3	41
SERPINH1	0	1.67687	0.686	0.071	0	0	SERPINH1	37
DLC1	0	1.58992	0.525	0.059	0	0	DLC1	35
COL5A2	0	1.5837	0.6	0.023	0	0	COL5A2	35
ACTA2	0	1.54129	0.402	0.019	0	0	ACTA2	34
ANXA1	0	1.53419	0.524	0.059	0	0	ANXA1	34
POSTN	0	1.48996	0.325	0.008	0	0	POSTN	33
CTGF	0	1.48963	0.466	0.049	0	0	CTGF	33
CYTOR	0	1.47209	0.539	0.042	0	0	CYTOR	32
S100A4	0	1.4616	0.363	0.007	0	0	S100A4	32
SDC2	0	1.4575	0.725	0.12	0	0	SDC2	32
TNFRSF12A	0	1.45619	0.447	0.059	0	0	TNFRSF12A	32
EDNRA	0	1.45082	0.441	0.014	0	0	EDNRA	32
CYP1B1	0	1.44193	0.314	0.006	0	0	CYP1B1	32
MIR4435-2HG	0	1.42798	0.559	0.086	0	0	MIR4435-2HG	31
EMP1	0	1.39294	0.485	0.016	0	0	EMP1	31
S100A10	0	1.36408	0.42	0.049	0	0	S100A10	30
LAMA4	0	1.3369	0.539	0.028	0	0	LAMA4	29
EMP3	0	1.32473	0.737	0.134	0	0	EMP3	29
S100A13	0	1.30134	0.612	0.062	0	0	S100A13	29
SERPINE1	0	1.29389	0.28	0.009	0	0	SERPINE1	28
BNC2	0	1.28129	0.476	0.031	0	0	BNC2	28
LGALS3	0	1.27896	0.508	0.078	0	0	LGALS3	28
TAGLN2	0	1.27882	0.631	0.121	0	0	TAGLN2	28
PRRX1	0	1.27882	0.466	0.024	0	0	PRRX1	28
CD44	0	1.25456	0.364	0.041	0	0	CD44	28
MFAP4	0	1.25151	0.427	0.024	0	0	MFAP4	27
NUPR1	0	1.24903	0.446	0.041	0	0	NUPR1	27
COL4A1	0	1.23063	0.512	0.049	0	0	COL4A1	27
PCOLCE	0	1.22904	0.403	0.028	0	0	PCOLCE	27
CAV1	0	1.19866	0.331	0.026	0	0	CAV1	26
COL5A1	0	1.19749	0.5	0.026	0	0	COL5A1	26
RRBP1	0	1.15761	0.529	0.068	0	0	RRBP1	25
GSN	0	1.14424	0.575	0.07	0	0	GSN	25
WWTR1	0	1.12079	0.653	0.114	0	0	WWTR1	25
ARHGAP24	0	1.09226	0.431	0.038	0	0	ARHGAP24	24
IFITM2	0	1.05119	0.444	0.024	0	0	IFITM2	23
TGFBI	0	1.05066	0.261	0.005	0	0	TGFBI	23
RBMS1	0	1.022	0.52	0.033	0	0	RBMS1	22
OGN	0	0.964831	0.268	0.014	0	0	OGN	21
PDGFRB	0	0.951081	0.376	0.022	0	0	PDGFRB	21
ITM2A	0	0.943728	0.192	0.005	0	0	ITM2A	21
COL18A1	0	0.876997	0.39	0.023	0	0	COL18A1	19
CAVIN1	0	0.872638	0.453	0.024	0	0	CAVIN1	19
FRZB	0	0.854323	0.234	0.019	0	0	FRZB	19
RAB34	0	0.852184	0.49	0.053	0	0	RAB34	19
LOXL2	0	0.84528	0.402	0.049	0	0	LOXL2	19
FCGRT	0	0.845052	0.414	0.023	0	0	FCGRT	19
YBX3	0	0.832751	0.542	0.088	0	0	YBX3	18
LOXL1	0	0.817738	0.397	0.046	0	0	LOXL1	18
MFAP2	0	0.792292	0.383	0.046	0	0	MFAP2	17
ARHGAP29	0	0.788642	0.319	0.025	0	0	ARHGAP29	17
MMP2	0	0.786021	0.325	0.014	0	0	MMP2	17
PLAC9	0	0.779617	0.308	0.014	0	0	PLAC9	17
EMILIN1	0	0.762936	0.353	0.005	0	0	EMILIN1	17
MXRA8	0	0.735458	0.344	0.017	0	0	MXRA8	16
ISLR	0	0.713773	0.288	0.004	0	0	ISLR	16
SNAI2	0	0.697057	0.293	0.011	0	0	SNAI2	15
GPX8	0	0.694091	0.4	0.032	0	0	GPX8	15
COL12A1	0	0.685712	0.307	0.011	0	0	COL12A1	15
ACTG2	0	0.68029	0.198	0.008	0	0	ACTG2	15
TGFB1I1	0	0.674778	0.434	0.05	0	0	TGFB1I1	15
DDR2	0	0.670435	0.354	0.041	0	0	DDR2	15
COL15A1	0	0.669886	0.181	0.01	0	0	COL15A1	15
CCND1	0	0.658764	0.349	0.037	0	0	CCND1	14
IL11RA	0	0.658665	0.327	0.025	0	0	IL11RA	14
RBMS3	0	0.658386	0.269	0.019	0	0	RBMS3	14
ITGA1	0	0.652729	0.181	0.01	0	0	ITGA1	14
MMP14	0	0.649148	0.327	0.026	0	0	MMP14	14
MYOF	0	0.64401	0.334	0.028	0	0	MYOF	14
PPIC	0	0.641948	0.329	0.026	0	0	PPIC	14
FAM114A1	0	0.636277	0.375	0.034	0	0	FAM114A1	14
STRA6	0	0.622617	0.307	0.017	0	0	STRA6	14
ADAMTS12	0	0.607398	0.285	0.025	0	0	ADAMTS12	13
PHLDA2	0	0.607013	0.195	0.011	0	0	PHLDA2	13
MYL9	0	0.606767	0.124	0.004	0	0	MYL9	13
COLEC12	0	0.606073	0.236	0.019	0	0	COLEC12	13
DES	0	0.590581	0.114	0.002	0	0	DES	13
CDC42EP1	0	0.59013	0.371	0.035	0	0	CDC42EP1	13
IGFBP6	0	0.589412	0.208	0.009	0	0	IGFBP6	13
PCDH18	0	0.575453	0.283	0.027	0	0	PCDH18	13
FIBIN	0	0.57243	0.237	0.019	0	0	FIBIN	13
APOC1	0	0.568897	0.232	0.013	0	0	APOC1	12
EFEMP2	0	0.564731	0.383	0.047	0	0	EFEMP2	12
APOD	0	0.55232	0.168	0.004	0	0	APOD	12
AC017002.5	0	0.542857	0.234	0.018	0	0	AC017002.5	12
FBN1	0	0.542483	0.322	0.032	0	0	FBN1	12
NID1	0	0.541669	0.293	0.026	0	0	NID1	12
FBLN2	0	0.536967	0.259	0.019	0	0	FBLN2	12
OLFML3	0	0.534164	0.193	0.003	0	0	OLFML3	12
ARHGAP10	0	0.533909	0.293	0.021	0	0	ARHGAP10	12
TNFAIP6	0	0.527757	0.154	0.005	0	0	TNFAIP6	12
FAP	0	0.518306	0.244	0.011	0	0	FAP	11
PITX2	0	0.517156	0.171	0.002	0	0	PITX2	11
RAB32	0	0.50057	0.342	0.034	0	0	RAB32	11
EVA1B	0	0.491535	0.269	0.016	0	0	EVA1B	11
CDC42EP5	0	0.477863	0.253	0.006	0	0	CDC42EP5	10
RBMS3-AS3	0	0.472493	0.251	0.009	0	0	RBMS3-AS3	10
ECM1	0	0.468207	0.193	0.005	0	0	ECM1	10
SRPX2	0	0.464896	0.219	0.005	0	0	SRPX2	10
HEYL	0	0.463031	0.219	0.002	0	0	HEYL	10
HSPG2	0	0.459758	0.286	0.026	0	0	HSPG2	10
IL32	0	0.437334	0.136	0.002	0	0	IL32	10
OLFML2B	0	0.428451	0.224	0.007	0	0	OLFML2B	9
CARMN	0	0.417053	0.175	0.002	0	0	CARMN	9
SGCA	0	0.409307	0.161	0.001	0	0	SGCA	9
SRPX	0	0.399875	0.236	0.018	0	0	SRPX	9
NID2	0	0.398947	0.224	0.008	0	0	NID2	9
NGFR	0	0.392305	0.212	0.01	0	0	NGFR	9
MSC-AS1	0	0.381605	0.18	0.007	0	0	MSC-AS1	8
TWIST2	0	0.378317	0.153	0.002	0	0	TWIST2	8
CDKN2A	0	0.376102	0.156	0.008	0	0	CDKN2A	8
OLFML2A	0	0.376045	0.173	0.008	0	0	OLFML2A	8
MXRA5	0	0.37497	0.176	0.003	0	0	MXRA5	8
DNM3OS	0	0.362937	0.212	0.002	0	0	DNM3OS	8
TGFBR2	0	0.362741	0.21	0.015	0	0	TGFBR2	8
CFH	0	0.359993	0.137	0.004	0	0	CFH	8
OSR2	0	0.35708	0.1	0	0	0	OSR2	8
FXYD5	0	0.349806	0.159	0.004	0	0	FXYD5	8
CD248	0	0.332825	0.163	0.001	0	0	CD248	7
CDH15	0	0.332297	0.108	0.002	0	0	CDH15	7
TWIST1	0	0.327419	0.124	0.004	0	0	TWIST1	7
ITGA5	0	0.312966	0.22	0.007	0	0	ITGA5	7
ETS1	0	0.300836	0.151	0.002	0	0	ETS1	7
EHD2	0	0.300808	0.212	0.015	0	0	EHD2	7
AFAP1L2	0	0.276477	0.181	0.01	0	0	AFAP1L2	6
CAPN6	0	0.265426	0.1	0.003	0	0	CAPN6	6
SIX1	0	0.264344	0.139	0.001	0	0	SIX1	6
EVA1A	0	0.259869	0.171	0.006	0	0	EVA1A	6
SEC24D	6.8932e-307	0.826029	0.52	0.085	1.82249e-302	0	SEC24D	18
SPATS2L	1.12191e-306	1.66794	0.686	0.156	2.96623e-302	0	SPATS2L	37
RGS10	4.66286e-305	0.44087	0.231	0.018	1.23281e-300	0	RGS10	10
LAMB1	2.99898e-304	0.848206	0.456	0.067	7.92901e-300	0	LAMB1	19
KDELR3	1.86993e-303	0.407967	0.254	0.022	4.9439e-299	0	KDELR3	9
KLF4	2.57994e-303	0.503158	0.202	0.014	6.8211e-299	0	KLF4	11
IGFBP3	1.8445e-301	1.24319	0.198	0.014	4.87668e-297	0	IGFBP3	27
RHOC	3.49537e-300	1.282	0.736	0.172	9.2414e-296	0	RHOC	28
RAPSN	1.6981e-299	0.297839	0.11	0.004	4.48961e-295	0	RAPSN	7
LAMA2	1.3691e-294	1.07476	0.275	0.027	3.61975e-290	0	LAMA2	24
GNG11	6.81805e-294	0.894731	0.458	0.069	1.80263e-289	0	GNG11	20
FKBP10	2.24094e-289	0.95405	0.59	0.112	5.92482e-285	0	FKBP10	21
SGCD	3.22723e-288	1.17546	0.397	0.055	8.53248e-284	0	SGCD	26
KANK2	2.31166e-287	0.343442	0.239	0.021	6.11179e-283	0	KANK2	8
SYNPO2	2.94372e-285	0.374267	0.169	0.011	7.78289e-281	0	SYNPO2	8
PLOD1	9.91314e-285	0.60288	0.388	0.052	2.62094e-280	0	PLOD1	13
RAB13	7.97592e-283	1.0368	0.669	0.146	2.10875e-278	0	RAB13	23
ITGA8	1.30806e-282	0.470894	0.203	0.016	3.45838e-278	0	ITGA8	10
COL5A3	3.20432e-282	0.726205	0.227	0.019	8.47191e-278	0	COL5A3	16
COL4A2	6.45377e-276	1.29022	0.634	0.14	1.70631e-271	0	COL4A2	28
QPRT	8.24358e-273	0.861969	0.581	0.113	2.17952e-268	0	QPRT	19
TNFRSF1A	2.21857e-272	0.597435	0.417	0.061	5.86569e-268	0	TNFRSF1A	13
VAMP5	2.27047e-272	0.825537	0.308	0.036	6.00289e-268	0	VAMP5	18
PMP22	7.33833e-272	1.16107	0.464	0.076	1.94018e-267	0	PMP22	25
P4HA2	5.48054e-271	0.628363	0.341	0.043	1.449e-266	0	P4HA2	14
ID3	2.16529e-270	1.3242	0.563	0.106	5.7248e-266	0	ID3	29
ELN	8.18577e-270	0.904991	0.266	0.027	2.16424e-265	0	ELN	20
TES	3.58095e-268	0.259357	0.142	0.008	9.46767e-264	0	TES	6
CRABP2	4.4546e-267	0.789014	0.405	0.058	1.17775e-262	0	CRABP2	17
ITIH5	4.24051e-266	0.347886	0.164	0.011	1.12115e-261	0	ITIH5	8
TUBB6	1.78322e-265	0.828329	0.571	0.11	4.71467e-261	0	TUBB6	18
CPED1	5.16757e-265	0.346736	0.173	0.012	1.36625e-260	0	CPED1	8
MYL12A	2.99543e-264	1.23054	0.654	0.15	7.91963e-260	0	MYL12A	27
ITGA11	4.31519e-264	0.29396	0.124	0.006	1.14089e-259	0	ITGA11	6
PAX7	2.49212e-262	0.371655	0.132	0.007	6.58891e-258	0	PAX7	8
KCTD12	1.64445e-260	0.599786	0.336	0.042	4.34775e-256	0	KCTD12	13
PARVA	2.94847e-260	0.604579	0.378	0.053	7.79545e-256	0	PARVA	13
EBF1	2.90945e-259	1.07018	0.366	0.05	7.6923e-255	0	EBF1	23
OAF	3.91487e-259	0.451953	0.286	0.032	1.03505e-254	0	OAF	10
CCDC80	8.35046e-257	0.641829	0.349	0.046	2.20778e-252	0	CCDC80	14
SERPINF1	2.21695e-256	0.746629	0.29	0.033	5.8614e-252	0	SERPINF1	16
MMP23B	2.52755e-254	0.270806	0.124	0.007	6.68259e-250	0	MMP23B	6
NEAT1	2.31971e-252	1.41314	0.727	0.182	6.13308e-248	0	NEAT1	31
FBLN5	1.07968e-249	0.3116	0.185	0.014	2.85456e-245	0	FBLN5	7
FSTL1	7.31815e-248	1.05493	0.58	0.122	1.93484e-243	0	FSTL1	23
MYC	8.59542e-247	2.16923	0.502	0.099	2.27254e-242	0	MYC	48
ANXA5	2.12979e-246	1.2503	0.72	0.186	5.63096e-242	0	ANXA5	27
GYPC	6.03764e-243	0.605198	0.324	0.041	1.59629e-238	0	GYPC	13
MDK	9.59398e-243	1.57747	0.875	0.31	2.53655e-238	0	MDK	35
PDLIM4	2.98632e-242	1.06497	0.542	0.111	7.89554e-238	0	PDLIM4	23
CTSC	8.83857e-242	0.711797	0.337	0.046	2.33683e-237	0	CTSC	16
PLXDC1	1.62896e-241	0.449711	0.215	0.02	4.30681e-237	0	PLXDC1	10
THBS1	2.61844e-241	0.306301	0.161	0.011	6.92289e-237	0	THBS1	7
PDE7B	5.45831e-241	0.83071	0.29	0.035	1.44312e-236	0	PDE7B	18
SYNJ2	9.74338e-239	0.497039	0.298	0.037	2.57605e-234	0	SYNJ2	11
NQO1	3.34703e-238	0.978562	0.331	0.045	8.84922e-234	0	NQO1	21
PDLIM7	4.02164e-238	1.15633	0.717	0.195	1.06328e-233	0	PDLIM7	25
ZCCHC24	1.53892e-237	0.325392	0.208	0.019	4.06875e-233	0	ZCCHC24	7
CTSK	2.07768e-233	0.377008	0.161	0.012	5.49318e-229	0	CTSK	8
ADAM12	4.45301e-232	0.874767	0.268	0.032	1.17733e-227	0	ADAM12	19
ARHGAP6	3.76308e-231	0.36091	0.227	0.023	9.94921e-227	0	ARHGAP6	8
NPC2	5.71669e-231	1.25615	0.751	0.212	1.51144e-226	0	NPC2	28
EMCN	8.82102e-230	0.346092	0.166	0.013	2.33219e-225	0	EMCN	8
TGFB3	4.77093e-229	0.297803	0.192	0.017	1.26139e-224	0	TGFB3	7
NKD2	1.52445e-228	0.351327	0.178	0.015	4.0305e-224	0	NKD2	8
AHNAK	2.43185e-228	0.405754	0.325	0.044	6.42957e-224	0	AHNAK	9
PLAU	8.5405e-228	0.270719	0.12	0.007	2.25802e-223	0	PLAU	6
PDLIM1	6.03557e-226	0.479966	0.215	0.021	1.59574e-221	0	PDLIM1	11
PLAT	2.59942e-225	0.769853	0.373	0.058	6.8726e-221	0	PLAT	17
LAMC1	3.90474e-225	0.977778	0.578	0.132	1.03238e-220	0	LAMC1	21
RBPMS	2.05459e-224	0.643191	0.363	0.055	5.43212e-220	0	RBPMS	14
TFPI2	1.01588e-222	0.322959	0.122	0.007	2.68589e-218	0	TFPI2	7
AL138828.1	2.47386e-221	0.467166	0.183	0.016	6.54063e-217	0	AL138828.1	10
NR3C1	7.00388e-221	0.685219	0.415	0.072	1.85175e-216	0	NR3C1	15
ANXA11	2.60777e-220	0.382585	0.283	0.036	6.89469e-216	0	ANXA11	8
ARPC1B	2.77733e-220	0.392425	0.281	0.035	7.34297e-216	0	ARPC1B	9
CREB3L1	1.70268e-219	0.305853	0.212	0.021	4.50172e-215	0	CREB3L1	7
ADGRA2	3.88419e-216	0.320415	0.186	0.017	1.02694e-211	0	ADGRA2	7
HMCN1	4.38019e-216	0.486942	0.183	0.016	1.15808e-211	0	HMCN1	11
PHLDB2	1.35027e-215	0.393929	0.208	0.021	3.56997e-211	0	PHLDB2	9
S100A16	7.28711e-212	0.992108	0.314	0.046	1.92664e-207	0	S100A16	22
EYA1	1.96004e-211	0.346369	0.178	0.016	5.18214e-207	0	EYA1	8
COL16A1	9.16381e-211	0.349541	0.219	0.023	2.42282e-206	0	COL16A1	8
KANK4	1.73892e-210	0.259838	0.159	0.013	4.59753e-206	0	KANK4	6
TMEM45A	4.33233e-208	0.517125	0.286	0.038	1.14542e-203	0	TMEM45A	11
GLIPR2	6.98964e-208	0.630573	0.453	0.086	1.84799e-203	0	GLIPR2	14
AEBP1	1.38836e-206	0.451743	0.276	0.036	3.67069e-202	0	AEBP1	10
PLD1	3.28734e-206	0.455041	0.19	0.018	8.69139e-202	0	PLD1	10
GPC3	3.4104e-206	0.984979	0.314	0.046	9.01674e-202	0	GPC3	22
FHL3	1.89023e-205	0.364962	0.283	0.038	4.99759e-201	0	FHL3	8
PGF	6.45139e-205	0.393711	0.153	0.012	1.70568e-200	0	PGF	9
NFATC1	7.13857e-205	0.390856	0.173	0.015	1.88737e-200	0	NFATC1	9
NFATC2	2.57176e-204	0.698229	0.292	0.04	6.79948e-200	0	NFATC2	15
CD99	6.9068e-204	1.04743	0.814	0.263	1.82609e-199	0	CD99	23
P3H2	6.91801e-203	0.497441	0.305	0.044	1.82905e-198	0	P3H2	11
RPLP1	7.98908e-203	1.28786	0.995	0.897	2.11223e-198	0	RPLP1	28
SERPINB6	1.24428e-202	0.52133	0.425	0.078	3.28976e-198	0	SERPINB6	11
NBEAL1	2.1526e-202	1.30991	0.985	0.812	5.69126e-198	0	NBEAL1	29
ZFP36L1	2.35707e-202	0.985812	0.72	0.195	6.23186e-198	0	ZFP36L1	22
ADAMTS1	4.67069e-202	0.305427	0.164	0.014	1.23488e-197	0	ADAMTS1	7
HSPB1	3.92505e-201	1.26793	0.88	0.342	1.03775e-196	0	HSPB1	28
EPB41L2	7.07048e-199	0.790166	0.554	0.129	1.86936e-194	0	EPB41L2	17
TRIP6	3.68081e-197	0.448508	0.369	0.062	9.73171e-193	0	TRIP6	10
OSTC	1.16457e-196	1.16599	0.831	0.316	3.079e-192	0	OSTC	26
NES	5.82881e-196	0.932295	0.551	0.13	1.54108e-191	0	NES	20
TPM1	7.32963e-195	1.83594	0.724	0.257	1.93788e-190	0	TPM1	40
GSTO1	1.84541e-194	0.720363	0.549	0.128	4.87908e-190	0	GSTO1	16
LAMC3	3.92848e-193	0.298286	0.151	0.012	1.03865e-188	0	LAMC3	7
UPP1	1.38472e-191	0.345526	0.214	0.024	3.66107e-187	0	UPP1	8
SPARCL1	1.19421e-188	0.889824	0.373	0.067	3.15737e-184	0	SPARCL1	20
PRDX6	1.11514e-187	1.55023	0.837	0.333	2.94833e-183	0	PRDX6	34
S100A6	5.21178e-187	1.78684	0.317	0.052	1.37794e-182	0	S100A6	39
VIM	5.35397e-187	1.53877	0.978	0.55	1.41554e-182	0	VIM	34
COL14A1	6.2896e-186	0.367117	0.181	0.018	1.66291e-181	0	COL14A1	8
STARD13	2.06704e-183	0.74675	0.405	0.08	5.46506e-179	0	STARD13	16
FRMD6	2.14079e-183	0.666453	0.342	0.059	5.66003e-179	0	FRMD6	15
CD63	2.88418e-182	1.45335	0.912	0.48	7.62549e-178	0	CD63	32
RELB	8.32282e-182	0.438773	0.271	0.039	2.20047e-177	0	RELB	10
RPS18	9.37736e-182	1.53296	0.981	0.861	2.47928e-177	0	RPS18	34
SDC4	9.61711e-182	0.26316	0.146	0.012	2.54267e-177	0	SDC4	6
C1orf54	1.02428e-181	0.593252	0.5	0.111	2.70809e-177	0	C1orf54	13
RPS6	4.48118e-181	1.17739	0.988	0.872	1.18478e-176	0	RPS6	26
CALD1	2.19155e-180	1.57408	0.869	0.407	5.79424e-176	0	CALD1	35
MSRB3	2.1225e-179	0.349544	0.271	0.039	5.61167e-175	0	MSRB3	8
CD164	2.22152e-179	0.809193	0.636	0.179	5.87348e-175	0	CD164	18
RBP1	4.03985e-179	1.10835	0.412	0.083	1.06809e-174	0	RBP1	24
CSRP1	5.36941e-179	0.358913	0.173	0.017	1.41962e-174	0	CSRP1	8
LMNA	6.04388e-179	1.32874	0.703	0.241	1.59794e-174	0	LMNA	29
RPS12	1.06412e-178	1.5976	0.964	0.779	2.81342e-174	0	RPS12	35
RPL28	1.78061e-178	1.27958	0.985	0.82	4.70777e-174	0	RPL28	28
PARM1	3.2074e-178	0.532248	0.181	0.019	8.48003e-174	0	PARM1	12
HS3ST3A1	1.75753e-177	0.291456	0.186	0.02	4.64673e-173	0	HS3ST3A1	6
FBN2	5.63712e-177	0.55587	0.412	0.081	1.4904e-172	0	FBN2	12
GLT8D2	5.83636e-176	0.414685	0.234	0.03	1.54307e-171	0	GLT8D2	9
CRTAP	1.06632e-175	0.567309	0.403	0.081	2.81924e-171	0	CRTAP	12
RPL27A	1.35744e-175	1.14327	0.99	0.873	3.58893e-171	0	RPL27A	25
AL109930.1	7.07121e-175	0.768032	0.286	0.044	1.86956e-170	0	AL109930.1	17
BCL2L12	8.95216e-175	0.375778	0.263	0.037	2.36686e-170	0	BCL2L12	8
RPL23A	1.58873e-173	1.20602	0.978	0.756	4.20043e-169	0	RPL23A	26
SPON2	3.06223e-173	0.542319	0.18	0.019	8.09624e-169	0	SPON2	12
CREB3L2	3.21525e-173	0.52117	0.329	0.057	8.50079e-169	0	CREB3L2	11
RPL41	4.22169e-173	1.12369	0.997	0.927	1.11617e-168	0	RPL41	25
PLEKHA4	8.88987e-173	0.253316	0.266	0.038	2.35039e-168	0	PLEKHA4	6
GLMP	7.26237e-172	0.282802	0.254	0.035	1.9201e-167	0	GLMP	6
RPL22L1	2.92081e-171	1.03139	0.62	0.188	7.72233e-167	0	RPL22L1	23
CDKN1C	7.50716e-171	0.676968	0.242	0.033	1.98482e-166	0	CDKN1C	15
SERF2	4.84924e-170	1.24632	0.992	0.771	1.28209e-165	0	SERF2	27
CDH11	5.34232e-170	0.685858	0.458	0.102	1.41246e-165	0	CDH11	15
GRN	1.53553e-169	0.69209	0.525	0.13	4.05978e-165	0	GRN	15
LHFPL6	2.67549e-169	0.825973	0.663	0.194	7.07374e-165	0	LHFPL6	18
P4HB	9.80467e-169	1.24132	0.792	0.327	2.59226e-164	0	P4HB	27
B2M	5.21736e-166	1.42577	0.941	0.475	1.37942e-161	0	B2M	31
LINC01492	5.8111e-166	0.395161	0.366	0.069	1.5364e-161	0	LINC01492	9
ARHGAP42	1.20482e-165	0.655488	0.383	0.077	3.18543e-161	0	ARHGAP42	14
CLIC1	2.7055e-165	1.06169	0.751	0.265	7.15308e-161	0	CLIC1	23
SUCLG2	2.53036e-164	0.428649	0.405	0.082	6.69003e-160	0	SUCLG2	9
SFRP2	3.57075e-164	1.07943	0.297	0.049	9.44069e-160	0	SFRP2	24
ADAMTS2	1.01897e-163	0.427376	0.227	0.03	2.69406e-159	0	ADAMTS2	9
SMAD3	8.68664e-163	0.333428	0.261	0.039	2.29666e-158	0	SMAD3	7
LHFPL2	9.07266e-163	0.45049	0.354	0.067	2.39872e-158	0	LHFPL2	10
TPM4	1.00341e-162	1.27041	0.751	0.299	2.65291e-158	0	TPM4	28
MDFIC	1.57054e-162	0.446252	0.241	0.034	4.15235e-158	0	MDFIC	10
CCDC8	3.26033e-162	0.287985	0.231	0.031	8.61999e-158	0	CCDC8	6
IGFBP4	4.42016e-162	1.0245	0.366	0.074	1.16865e-157	0	IGFBP4	22
RPL8	7.35063e-162	0.984214	0.995	0.886	1.94343e-157	0	RPL8	22
FHL2	9.26957e-162	0.649654	0.481	0.116	2.45078e-157	0	FHL2	14
ID1	1.20132e-160	0.701514	0.464	0.106	3.17616e-156	0	ID1	15
WLS	3.28964e-160	0.590321	0.446	0.098	8.69749e-156	0	WLS	13
RPS23	5.7551e-160	1.10801	0.998	0.906	1.52159e-155	0	RPS23	24
AXL	1.10331e-159	0.54936	0.366	0.072	2.91705e-155	0	AXL	12
RPS3	3.24556e-159	1.07415	0.986	0.892	8.58093e-155	0	RPS3	24
RUNX1	1.43774e-158	0.554252	0.322	0.058	3.80125e-154	0	RUNX1	12
RCN1	1.54508e-158	0.793382	0.683	0.216	4.08504e-154	0	RCN1	17
SNHG18	6.04207e-158	0.282573	0.188	0.022	1.59746e-153	0	SNHG18	6
LPAR1	1.50105e-157	0.380208	0.253	0.038	3.96861e-153	0	LPAR1	8
RPS9	2.65755e-156	0.953007	0.985	0.864	7.02631e-152	0	RPS9	21
CPXM1	3.49414e-156	0.30597	0.203	0.026	9.23815e-152	0	CPXM1	7
CYR61	1.0145e-155	1.06691	0.447	0.107	2.68224e-151	0	CYR61	23
GXYLT2	1.18961e-155	0.644773	0.376	0.078	3.14521e-151	0	GXYLT2	14
EYA4	1.73803e-155	0.585548	0.28	0.046	4.59517e-151	0	EYA4	13
ASPN	4.23036e-155	0.542804	0.161	0.017	1.11846e-150	0	ASPN	12
VSTM4	7.31157e-155	0.278111	0.163	0.017	1.93311e-150	0	VSTM4	6
NNMT	4.52921e-154	0.438825	0.144	0.014	1.19748e-149	0	NNMT	10
ACTN1	5.98043e-154	0.80855	0.519	0.141	1.58117e-149	0	ACTN1	18
PMAIP1	9.73536e-154	0.434105	0.225	0.031	2.57393e-149	0	PMAIP1	10
MFGE8	6.85628e-153	0.595878	0.368	0.075	1.81273e-148	0	MFGE8	13
MYADM	2.36356e-152	0.463182	0.305	0.055	6.24901e-148	0	MYADM	10
CAST	3.95706e-152	0.424256	0.368	0.074	1.04621e-147	0	CAST	9
CMTM3	6.9465e-152	0.417661	0.369	0.075	1.83658e-147	0	CMTM3	9
RPL19	1.15306e-151	0.892382	0.988	0.901	3.04858e-147	0	RPL19	20
PRSS23	1.34135e-151	0.90805	0.429	0.101	3.54641e-147	0	PRSS23	20
SLIT2	1.73095e-150	0.976368	0.397	0.088	4.57645e-146	0	SLIT2	21
DCTD	1.7993e-150	0.389164	0.349	0.069	4.75716e-146	0	DCTD	9
CXCL12	1.14801e-147	0.710255	0.254	0.041	3.03522e-143	0	CXCL12	16
LMCD1	1.79654e-147	0.26738	0.193	0.025	4.74986e-143	0	LMCD1	6
MMP11	4.30972e-147	0.589017	0.185	0.023	1.13945e-142	0	MMP11	13
SELENOM	4.38488e-147	0.855951	0.563	0.166	1.15932e-142	0	SELENOM	19
LITAF	1.42064e-146	0.700938	0.539	0.15	3.75604e-142	0	LITAF	15
LINC02511	1.46898e-146	0.711303	0.163	0.018	3.88384e-142	0	LINC02511	16
RPL27	1.6919e-146	1.05687	0.975	0.784	4.47322e-142	0	RPL27	23
FLNA	1.42659e-145	0.622543	0.515	0.138	3.77176e-141	0	FLNA	14
HEY2	1.58172e-145	0.282841	0.169	0.02	4.18191e-141	0	HEY2	6
ANXA6	4.19377e-145	0.732361	0.549	0.16	1.10879e-140	0	ANXA6	16
VGLL3	8.19631e-145	0.448572	0.308	0.055	2.16702e-140	0	VGLL3	10
TMEM109	1.20679e-144	0.292983	0.251	0.04	3.19064e-140	0	TMEM109	6
PTPN14	1.67727e-144	0.368132	0.237	0.036	4.43454e-140	0	PTPN14	8
RPL18A	1.27529e-143	0.756712	0.553	0.157	3.37174e-139	0	RPL18A	17
ANO1	1.9694e-143	0.280802	0.112	0.009	5.20689e-139	0	ANO1	6
HTRA1	1.01845e-142	0.723843	0.436	0.106	2.69267e-138	0	HTRA1	16
FOSB	1.83338e-142	0.680182	0.319	0.062	4.84728e-138	0	FOSB	15
APRT	1.93064e-142	0.74323	0.703	0.247	5.10442e-138	0	APRT	16
ZYX	3.43994e-142	0.508865	0.463	0.117	9.09484e-138	0	ZYX	11
XPO5	1.51075e-141	1.20114	0.944	0.677	3.99427e-137	0	XPO5	26
RPL15	4.41656e-141	0.789219	0.993	0.95	1.1677e-136	0	RPL15	17
B4GALT1	1.00783e-140	0.507676	0.28	0.05	2.6646e-136	0	B4GALT1	11
KLF5	1.75802e-140	0.288819	0.192	0.025	4.64804e-136	0	KLF5	6
PCDH7	1.5846e-139	1.30309	0.512	0.145	4.18953e-135	0	PCDH7	29
RPL35	1.59136e-139	1.0268	0.988	0.864	4.20739e-135	0	RPL35	23
CYBA	2.7804e-139	0.687855	0.422	0.102	7.3511e-135	0	CYBA	15
YAP1	2.8871e-139	0.540975	0.449	0.11	7.63319e-135	0	YAP1	12
RPL10A	8.10304e-139	0.993792	0.981	0.85	2.14236e-134	0	RPL10A	22
BCAT1	1.40517e-138	0.399173	0.322	0.063	3.71513e-134	0	BCAT1	9
MEST	1.71171e-138	1.237	0.612	0.21	4.5256e-134	0	MEST	27
ST5	3.20148e-138	0.629379	0.51	0.14	8.46438e-134	0	ST5	14
FTL	1.5511e-137	1.37767	0.992	0.9	4.10095e-133	0	FTL	30
SSPN	2.25356e-137	0.313686	0.171	0.021	5.95819e-133	0	SSPN	7
SLC25A6	2.71099e-137	1.05806	0.949	0.664	7.16758e-133	0	SLC25A6	23
IER3	1.88959e-136	0.687465	0.264	0.047	4.9959e-132	0	IER3	15
NOTCH3	2.23064e-136	0.411773	0.303	0.058	5.89759e-132	0	NOTCH3	9
SMIM3	5.38689e-136	0.358143	0.203	0.029	1.42424e-131	0	SMIM3	8
GNG12	1.23775e-135	0.516009	0.468	0.12	3.2725e-131	0	GNG12	11
RPS14	1.76963e-135	0.994887	0.99	0.91	4.67873e-131	0	RPS14	22
MYH9	4.43184e-135	0.563348	0.408	0.099	1.17173e-130	0	MYH9	12
PCOLCE2	5.08046e-135	0.525439	0.447	0.112	1.34322e-130	0	PCOLCE2	12
UACA	6.82251e-135	0.391114	0.253	0.043	1.8038e-130	0	UACA	9
C1R	1.44544e-134	0.325807	0.142	0.015	3.8216e-130	0	C1R	7
LRRC17	2.16152e-134	0.826795	0.288	0.055	5.71484e-130	0	LRRC17	18
PFN1	2.50935e-134	1.29019	0.914	0.567	6.63447e-130	0	PFN1	28
NPM3	3.37986e-134	0.525162	0.534	0.152	8.936e-130	0	NPM3	12
ITGB1	6.27248e-134	0.934598	0.72	0.274	1.65838e-129	0	ITGB1	21
NFKBIZ	8.50931e-134	0.280189	0.186	0.025	2.24978e-129	0	NFKBIZ	6
STK3	1.0406e-133	0.664461	0.519	0.145	2.75123e-129	0	STK3	15
RPL13	6.62741e-133	0.907681	0.997	0.941	1.75222e-128	0	RPL13	20
TPBG	2.57973e-132	0.252146	0.156	0.018	6.82054e-128	0	TPBG	6
DOCK1	3.21837e-132	0.56083	0.444	0.114	8.50904e-128	0	DOCK1	12
RPL36	3.85361e-132	0.976766	0.99	0.855	1.01886e-127	0	RPL36	21
NBL1	1.00352e-131	0.729677	0.329	0.071	2.6532e-127	0	NBL1	16
NHSL2	5.38952e-131	0.706222	0.581	0.185	1.42494e-126	0	NHSL2	15
SLC9A3R2	1.63526e-130	0.361547	0.249	0.043	4.32347e-126	0	SLC9A3R2	8
CALU	2.2605e-130	0.904181	0.761	0.318	5.97654e-126	0	CALU	20
EEF1D	1.22065e-129	0.945408	0.941	0.582	3.22728e-125	0	EEF1D	21
ELOVL1	1.36272e-129	0.270345	0.203	0.03	3.60291e-125	0	ELOVL1	6
TNC	2.39145e-129	1.13591	0.473	0.13	6.32276e-125	0	TNC	25
FAM129A	4.45471e-129	0.361751	0.197	0.028	1.17778e-124	0	FAM129A	8
RPLP2	6.55319e-129	0.965379	0.986	0.85	1.7326e-124	0	RPLP2	21
CD151	1.02367e-128	0.746568	0.561	0.18	2.70649e-124	0	CD151	16
AL355338.1	1.62432e-128	0.264797	0.21	0.032	4.29453e-124	0	AL355338.1	6
TP53I3	1.83693e-128	0.35115	0.329	0.069	4.85666e-124	0	TP53I3	8
RPL11	3.34778e-128	0.923451	0.992	0.881	8.85119e-124	0	RPL11	20
RPS27A	3.64271e-128	0.846784	0.993	0.905	9.63097e-124	0	RPS27A	19
TSHZ2	4.02834e-128	1.29777	0.388	0.098	1.06505e-123	0	TSHZ2	28
RPL12	4.25137e-128	1.22067	0.927	0.598	1.12402e-123	0	RPL12	27
FOXO1	1.50289e-127	0.337316	0.242	0.041	3.9735e-123	0	FOXO1	7
AGPAT2	1.68474e-126	0.347974	0.275	0.051	4.45429e-122	0	AGPAT2	8
CKAP4	1.73358e-126	0.561707	0.531	0.159	4.58341e-122	0	CKAP4	12
FOSL2	5.61911e-126	0.313049	0.242	0.041	1.48564e-121	0	FOSL2	7
NME4	9.60752e-126	0.772006	0.732	0.285	2.54013e-121	0	NME4	17
POLR2L	1.45353e-125	1.04007	0.89	0.457	3.843e-121	0	POLR2L	23
TGFBR3	2.9948e-125	0.322437	0.197	0.029	7.91795e-121	0	TGFBR3	7
CEBPD	3.05833e-125	0.502958	0.293	0.058	8.08593e-121	0	CEBPD	11
CXCL14	7.05846e-125	1.37071	0.308	0.066	1.86619e-120	0	CXCL14	30
ZFP36L2	9.34032e-125	0.517729	0.427	0.108	2.46949e-120	0	ZFP36L2	11
CALR	9.72946e-125	1.1598	0.8	0.408	2.57237e-120	0	CALR	25
RPL29	9.86748e-125	0.847447	0.99	0.89	2.60886e-120	0	RPL29	19
MSN	1.40778e-124	0.462978	0.458	0.122	3.72202e-120	0	MSN	10
RPL13A	1.70102e-124	1.01576	0.988	0.901	4.49732e-120	0	RPL13A	22
FST	2.72132e-124	0.32475	0.139	0.016	7.1949e-120	0	FST	7
ITGB5	1.29218e-123	0.396257	0.227	0.038	3.4164e-119	0	ITGB5	9
MGAT1	1.50856e-123	0.364301	0.319	0.067	3.98848e-119	0	MGAT1	8
MYO1B	2.05204e-123	0.546723	0.329	0.071	5.42538e-119	0	MYO1B	12
SPSB1	3.55912e-123	0.276859	0.178	0.025	9.40996e-119	0	SPSB1	6
RPS20	7.23368e-123	0.905519	0.969	0.828	1.91251e-118	0	RPS20	20
RPS7	4.71394e-122	0.908153	0.973	0.824	1.24632e-117	0	RPS7	20
SNTB1	6.81e-122	0.515275	0.212	0.034	1.8005e-117	0	SNTB1	11
LMAN1	1.00376e-121	0.37956	0.412	0.104	2.65384e-117	0	LMAN1	8
RGS3	1.94516e-121	0.421296	0.353	0.081	5.1428e-117	0	RGS3	9
RPL35A	1.48884e-120	0.836079	0.993	0.895	3.93635e-116	0	RPL35A	18
RPL31	1.98575e-120	1.04561	0.975	0.801	5.25014e-116	0	RPL31	23
ADA	4.40488e-120	0.308166	0.232	0.04	1.16461e-115	0	ADA	7
GJA1	4.97459e-120	0.412435	0.261	0.048	1.31523e-115	0	GJA1	9
DOCK6	5.00228e-120	0.289022	0.193	0.029	1.32255e-115	0	DOCK6	6
SPRY1	8.73586e-120	0.479788	0.339	0.076	2.30967e-115	0	SPRY1	11
TANC1	9.31345e-120	0.629298	0.486	0.141	2.46238e-115	0	TANC1	14
ACTC1	1.58085e-119	1.55104	0.103	0.009	4.17962e-115	0	ACTC1	34
PRKG1	1.6006e-119	1.51972	0.637	0.254	4.23182e-115	0	PRKG1	33
AHCY	1.27273e-118	0.546594	0.512	0.157	3.36498e-114	0	AHCY	12
SEMA5A	3.92051e-118	0.792558	0.39	0.099	1.03654e-113	0	SEMA5A	17
TCF7L2	1.38916e-117	0.505282	0.481	0.137	3.67279e-113	0	TCF7L2	11
FNDC3B	7.9888e-117	0.888939	0.681	0.266	2.11216e-112	0	FNDC3B	20
CYBRD1	8.10125e-117	0.283392	0.22	0.037	2.14189e-112	0	CYBRD1	6
RACK1	1.56986e-116	0.964083	0.966	0.82	4.15056e-112	0	RACK1	21
ARID5B	3.1611e-116	0.766243	0.605	0.208	8.35762e-112	0	ARID5B	17
AC016708.1	5.12983e-116	0.93576	0.734	0.312	1.35628e-111	0	AC016708.1	21
RPS5	7.05216e-116	0.936578	0.975	0.835	1.86452e-111	0	RPS5	21
CCDC102B	2.58761e-115	0.968016	0.359	0.092	6.84139e-111	0	CCDC102B	21
RPL23	3.39762e-115	0.898864	0.969	0.777	8.98297e-111	0	RPL23	20
CNKSR3	6.02331e-115	0.494483	0.375	0.093	1.5925e-110	0	CNKSR3	11
SCPEP1	1.32775e-114	0.393695	0.258	0.05	3.51045e-110	0	SCPEP1	9
LRP10	2.13775e-114	0.294891	0.28	0.057	5.65199e-110	0	LRP10	6
PYCR1	2.99929e-114	0.487899	0.468	0.135	7.92982e-110	0	PYCR1	11
RPS25	4.82242e-114	0.879145	0.971	0.794	1.275e-109	0	RPS25	19
CHODL	7.08637e-114	0.719458	0.183	0.028	1.87356e-109	0	CHODL	16
PSME2	2.06127e-113	0.402961	0.378	0.093	5.44979e-109	0	PSME2	9
RPL14	2.73539e-113	0.853086	0.985	0.85	7.2321e-109	0	RPL14	19
RPS19	6.33243e-112	0.885493	0.997	0.935	1.67423e-107	0	RPS19	19
AC005165.1	9.55842e-112	0.253068	0.249	0.047	2.52715e-107	0	AC005165.1	6
MRC2	1.40391e-111	0.484927	0.395	0.102	3.71179e-107	0	MRC2	11
NEXN	5.88765e-111	0.393289	0.247	0.047	1.55664e-106	0	NEXN	9
SYTL2	7.87242e-111	0.372131	0.229	0.042	2.08139e-106	0	SYTL2	8
SSR3	1.80993e-110	0.681628	0.637	0.241	4.78526e-106	0	SSR3	15
UNC5B	2.34533e-109	0.394392	0.268	0.055	6.20083e-105	0	UNC5B	9
RARB	1.06049e-108	0.32244	0.208	0.036	2.80382e-104	0	RARB	7
AL355773.1	1.16957e-108	0.43463	0.358	0.088	3.09223e-104	0	AL355773.1	10
RPL3	1.29395e-108	0.968491	0.978	0.832	3.42108e-104	0	RPL3	21
AC004448.2	1.84054e-107	0.576523	0.598	0.205	4.8662e-103	0	AC004448.2	13
TNS3	1.96377e-107	0.329737	0.22	0.04	5.19202e-103	0	TNS3	7
REXO2	2.39306e-107	0.488834	0.495	0.152	6.32701e-103	0	REXO2	11
FBLN1	2.42605e-107	1.05989	0.517	0.18	6.41423e-103	0	FBLN1	23
MGMT	2.73571e-107	0.39486	0.331	0.078	7.23295e-103	0	MGMT	9
PLIN3	4.28045e-107	0.394192	0.432	0.121	1.13171e-102	0	PLIN3	9
RPS4Y1	5.93256e-107	1.02536	0.739	0.336	1.56851e-102	0	RPS4Y1	23
CPQ	9.0617e-107	0.334025	0.181	0.028	2.39582e-102	0	CPQ	7
PPIB	1.6155e-106	0.970631	0.802	0.425	4.27123e-102	0	PPIB	21
RPS27	2.90509e-106	1.01169	0.956	0.784	7.68078e-102	0	RPS27	22
GPNMB	2.99057e-106	0.363698	0.129	0.016	7.90677e-102	0	GPNMB	8
RPS8	4.09531e-106	0.944579	0.995	0.912	1.08276e-101	0	RPS8	21
AC020916.1	5.7684e-106	0.377231	0.173	0.026	1.52511e-101	0	AC020916.1	8
ROR2	6.02792e-106	0.525748	0.237	0.046	1.59372e-101	0	ROR2	12
SDF2L1	1.11365e-105	0.424487	0.458	0.134	2.94438e-101	0	SDF2L1	9
EGR2	2.66726e-105	0.273485	0.232	0.044	7.05196e-101	0	EGR2	6
TSPAN4	3.1792e-105	0.382032	0.32	0.076	8.40548e-101	0	TSPAN4	8
KLF2	5.83087e-105	0.252033	0.131	0.016	1.54162e-100	0	KLF2	6
HLA-E	6.20305e-105	0.31357	0.292	0.064	1.64002e-100	0	HLA-E	7
AL136454.1	1.44425e-104	0.739526	0.781	0.333	3.81845e-100	0	AL136454.1	16
RPS3A	1.76142e-104	0.923481	0.934	0.666	4.65702e-100	0	RPS3A	20
CTSA	3.18236e-104	0.373181	0.3	0.069	8.41384e-100	0	CTSA	8
ISOC2	2.46443e-103	0.423266	0.447	0.131	6.5157e-99	0	ISOC2	9
PCBD1	2.59654e-103	0.423617	0.412	0.116	6.86499e-99	0	PCBD1	9
PDIA6	2.91824e-103	0.823662	0.82	0.426	7.71554e-99	0	PDIA6	18
FGFR1	5.4264e-103	0.576867	0.536	0.178	1.43469e-98	0	FGFR1	13
TMED9	5.52657e-103	0.728011	0.808	0.377	1.46117e-98	0	TMED9	16
MYDGF	1.41564e-102	0.700529	0.739	0.321	3.74281e-98	0	MYDGF	15
SIVA1	3.53936e-102	0.566825	0.673	0.258	9.35771e-98	0	SIVA1	12
LY6E	3.76196e-102	0.829232	0.502	0.177	9.94623e-98	0	LY6E	18
CNN2	4.54464e-102	0.486323	0.52	0.171	1.20156e-97	0	CNN2	11
RNASEH2C	5.33759e-102	0.393318	0.476	0.144	1.4112e-97	0	RNASEH2C	9
LINC01060	7.10029e-102	0.71567	0.169	0.027	1.87725e-97	0	LINC01060	16
RPL32	1.97666e-101	0.674412	0.995	0.933	5.2261e-97	0	RPL32	15
GEM	2.24863e-101	0.389651	0.297	0.068	5.94515e-97	0	GEM	9
A2M	2.98668e-101	0.441644	0.21	0.038	7.89647e-97	0	A2M	10
AL138733.1	6.01285e-101	0.556832	0.481	0.155	1.58974e-96	0	AL138733.1	12
P3H1	6.4394e-101	0.352528	0.351	0.09	1.70251e-96	0	P3H1	8
RAMP1	1.64669e-100	0.847567	0.246	0.052	4.35368e-96	0	RAMP1	19
TXNRD1	3.83627e-100	0.718416	0.993	0.928	1.01427e-95	0	TXNRD1	16
ITM2C	1.1215e-99	0.686123	0.569	0.21	2.96513e-95	0	ITM2C	15
CERCAM	3.51631e-99	0.289436	0.247	0.051	9.29678e-95	0	CERCAM	6
IL6ST	7.08788e-99	0.368987	0.339	0.086	1.87396e-94	0	IL6ST	8
ELF1	1.74669e-98	0.377946	0.347	0.089	4.61808e-94	0	ELF1	8
RPL7	1.12423e-97	0.738176	0.99	0.919	2.97236e-93	0	RPL7	16
LAPTM4A	1.64497e-97	0.87913	0.895	0.519	4.34914e-93	0	LAPTM4A	19
CAPN2	1.04383e-96	0.446339	0.449	0.139	2.75979e-92	0	CAPN2	10
IKBIP	1.36653e-96	0.372713	0.383	0.106	3.61297e-92	0	IKBIP	8
AL606516.1	1.91881e-96	0.262456	0.231	0.046	5.07313e-92	0	AL606516.1	6
SULF1	2.61652e-96	0.443863	0.175	0.029	6.91782e-92	0	SULF1	10
ALDH1A2	2.91057e-96	0.268231	0.141	0.02	7.69527e-92	0	ALDH1A2	6
TRAM1	4.18119e-96	0.483176	0.556	0.194	1.10546e-91	0	TRAM1	11
TMEM263	8.43333e-96	0.536777	0.493	0.165	2.22969e-91	0	TMEM263	12
RPS15A	8.54236e-96	0.917797	0.981	0.81	2.25852e-91	0	RPS15A	20
YIF1A	9.64899e-96	0.460132	0.571	0.201	2.5511e-91	0	YIF1A	10
TMED1	1.2334e-95	0.342357	0.332	0.085	3.26099e-91	0	TMED1	8
AC011468.3	1.27484e-95	0.994015	0.775	0.438	3.37056e-91	0	AC011468.3	22
ACADVL	1.31527e-95	0.554638	0.539	0.187	3.47744e-91	0	ACADVL	12
TPT1	1.5329e-95	0.976343	0.98	0.799	4.05283e-91	0	TPT1	21
UBA52	2.53708e-95	0.767786	0.958	0.789	6.7078e-91	0	UBA52	17
H2AFJ	3.81242e-95	0.29738	0.249	0.053	1.00797e-90	0	H2AFJ	7
RPL7A	4.98423e-94	0.849803	0.968	0.812	1.31778e-89	0	RPL7A	19
MYLIP	5.90694e-94	0.37847	0.31	0.077	1.56174e-89	0	MYLIP	8
RPSA	7.78208e-94	0.83348	0.959	0.777	2.0575e-89	0	RPSA	18
TPPP3	8.51614e-94	0.339155	0.198	0.036	2.25158e-89	0	TPPP3	7
PLTP	9.30266e-94	0.744114	0.373	0.107	2.45953e-89	0	PLTP	16
SERPINE2	1.60103e-93	0.909704	0.432	0.141	4.23297e-89	0	SERPINE2	20
ACAA2	1.87893e-93	0.39177	0.412	0.122	4.96771e-89	0	ACAA2	9
CD9	3.68835e-93	0.520273	0.392	0.113	9.75163e-89	0	CD9	11
RPLP0	4.02897e-93	0.81444	0.971	0.843	1.06522e-88	0	RPLP0	18
VAMP3	6.59045e-93	0.269837	0.327	0.084	1.74245e-88	0	VAMP3	6
RPS2	1.44078e-92	0.771412	0.99	0.919	3.80927e-88	0	RPS2	17
TFPI	2.36923e-92	0.346324	0.237	0.05	6.26401e-88	0	TFPI	8
ROR1	7.33568e-92	0.699384	0.39	0.118	1.93948e-87	0	ROR1	15
ARMC9	7.60531e-92	0.802923	0.931	0.63	2.01077e-87	0	ARMC9	18
RPS15	1.20529e-91	0.664432	0.992	0.926	3.18667e-87	0	RPS15	15
GSTK1	2.43148e-91	0.340862	0.392	0.112	6.4286e-87	0	GSTK1	7
OST4	3.21565e-91	0.884142	0.925	0.62	8.50187e-87	0	OST4	19
SURF4	1.21852e-90	0.426135	0.529	0.184	3.22164e-86	0	SURF4	9
GCDH	1.50299e-90	0.624643	0.529	0.196	3.97375e-86	0	GCDH	14
MRPS15	1.73279e-90	0.449321	0.569	0.209	4.58132e-86	0	MRPS15	10
IMPDH2	2.64248e-90	0.58849	0.615	0.241	6.98645e-86	0	IMPDH2	13
HEBP1	3.46029e-90	0.279889	0.32	0.082	9.14867e-86	0	HEBP1	6
SNX17	6.34736e-90	0.400011	0.497	0.167	1.67818e-85	0	SNX17	9
CDK6	2.07023e-89	0.443857	0.429	0.131	5.47347e-85	0	CDK6	10
HDDC2	4.19506e-89	0.428357	0.573	0.211	1.10913e-84	0	HDDC2	9
PDIA4	4.31255e-89	0.551189	0.568	0.212	1.1402e-84	0	PDIA4	12
LRRC59	6.37634e-89	0.459007	0.549	0.2	1.68584e-84	0	LRRC59	10
SLC39A1	1.04562e-88	0.362376	0.422	0.13	2.76452e-84	0	SLC39A1	8
ZNF521	1.18851e-88	0.347939	0.334	0.088	3.14231e-84	0	ZNF521	8
RPS4X	2.02557e-88	0.680343	0.986	0.912	5.3554e-84	0	RPS4X	15
SLIT3	2.06239e-88	0.502328	0.212	0.043	5.45276e-84	0	SLIT3	11
RPL18	3.28357e-88	0.86777	0.959	0.794	8.68143e-84	0	RPL18	19
EFCAB3	5.96994e-88	0.410503	0.508	0.174	1.57839e-83	0	EFCAB3	9
RPS13	7.47992e-88	0.690885	0.988	0.861	1.97762e-83	0	RPS13	15
FTH1	9.0133e-88	0.983329	0.995	0.96	2.38303e-83	0	FTH1	22
OXA1L	1.09113e-87	0.449433	0.459	0.152	2.88484e-83	0	OXA1L	10
MDFI	1.31206e-87	0.392561	0.386	0.114	3.46897e-83	0	MDFI	9
IGFBP5	2.125e-87	1.5393	0.59	0.25	5.61828e-83	0	IGFBP5	34
TGFB2	5.74676e-87	0.352236	0.269	0.064	1.51938e-82	0	TGFB2	8
HSP90B1	6.23955e-87	0.813372	0.783	0.402	1.64968e-82	0	HSP90B1	18
CHCHD10	6.92848e-87	0.460992	0.408	0.128	1.83182e-82	0	CHCHD10	10
BICC1	2.04987e-86	0.492783	0.415	0.129	5.41965e-82	0	BICC1	11
LOX	2.70944e-86	0.277857	0.161	0.027	7.16348e-82	0	LOX	6
TNFRSF19	3.03633e-86	0.525831	0.308	0.082	8.02774e-82	0	TNFRSF19	12
CIB1	3.25066e-86	0.310278	0.414	0.124	8.59441e-82	0	CIB1	7
MANF	5.953e-86	0.614122	0.632	0.26	1.57391e-81	0	MANF	13
BIN1	6.48022e-86	0.416564	0.351	0.1	1.71331e-81	0	BIN1	9
RHOA	7.51106e-86	0.709258	0.817	0.437	1.98585e-81	0	RHOA	16
GUCY1A1	1.17201e-85	0.472594	0.268	0.065	3.09868e-81	0	GUCY1A1	10
RPL37A	2.98241e-85	0.858541	0.981	0.852	7.88519e-81	0	RPL37A	19
ZNF90	3.63257e-85	0.89341	0.851	0.557	9.60415e-81	0	ZNF90	20
COL24A1	6.03961e-85	0.287467	0.161	0.027	1.59681e-80	0	COL24A1	6
TAPBP	6.61005e-85	0.321229	0.268	0.064	1.74763e-80	0	TAPBP	7
PRDX4	7.73107e-85	0.53342	0.647	0.267	2.04402e-80	0	PRDX4	12
C19orf53	1.32872e-84	0.696232	0.871	0.493	3.513e-80	0	C19orf53	15
PLIN2	1.5502e-84	0.416787	0.312	0.081	4.09857e-80	0	PLIN2	9
KCNQ1	2.44471e-84	0.423088	0.381	0.114	6.46358e-80	0	KCNQ1	9
QARS	4.82399e-84	0.394089	0.442	0.146	1.27541e-79	0	QARS	9
EMP2	5.12033e-84	0.28468	0.239	0.054	1.35376e-79	0	EMP2	6
MECOM	8.44615e-84	0.738943	0.944	0.674	2.23308e-79	0	MECOM	16
NOP53	1.51198e-83	0.590808	0.585	0.232	3.99753e-79	0	NOP53	13
CEBPB	1.96517e-83	0.321928	0.283	0.071	5.19573e-79	0	CEBPB	7
ARL6IP4	2.55394e-83	0.564913	0.717	0.337	6.75235e-79	0	ARL6IP4	12
EGFL7	3.7804e-83	0.273953	0.239	0.054	9.99501e-79	0	EGFL7	6
NKD1	9.42951e-83	0.25063	0.144	0.023	2.49307e-78	0	NKD1	6
WIPF1	1.21609e-82	0.269319	0.247	0.057	3.21521e-78	0	WIPF1	6
KIZ-AS1	1.53982e-82	0.905957	0.742	0.41	4.07113e-78	0	KIZ-AS1	20
PIEZO2	1.88893e-82	0.389941	0.271	0.067	4.99415e-78	0	PIEZO2	9
JAG1	2.01055e-82	0.33805	0.271	0.067	5.31569e-78	0	JAG1	7
RGS5	2.9271e-82	0.450549	0.137	0.021	7.73896e-78	0	RGS5	10
ATF3	1.36146e-81	0.463777	0.366	0.109	3.59956e-77	0	ATF3	10
NEK6	1.41925e-81	0.304216	0.351	0.101	3.75235e-77	0	NEK6	7
ATRAID	1.78557e-81	0.534333	0.654	0.277	4.72088e-77	0	ATRAID	12
CTNNAL1	2.07903e-81	0.324971	0.392	0.12	5.49676e-77	0	CTNNAL1	7
DECR1	2.83595e-81	0.367144	0.469	0.159	7.49796e-77	0	DECR1	8
SEC61A1	4.51763e-81	0.386584	0.534	0.194	1.19441e-76	0	SEC61A1	8
BOLA3	5.05457e-81	0.361633	0.486	0.168	1.33638e-76	0	BOLA3	8
SVIL	6.85742e-81	0.980574	0.485	0.184	1.81303e-76	0	SVIL	22
RNF181	1.013e-80	0.480577	0.624	0.25	2.67828e-76	0	RNF181	11
GNG5	1.2067e-80	0.621589	0.824	0.403	3.1904e-76	0	GNG5	14
RPL9	1.59768e-80	0.43769	0.417	0.136	4.22411e-76	0	RPL9	10
PLAGL1	2.31035e-80	0.624626	0.397	0.13	6.10835e-76	0	PLAGL1	14
ANGPTL4	2.36504e-80	0.416211	0.237	0.054	6.25293e-76	0	ANGPTL4	9
CHCHD5	2.50605e-80	0.328242	0.49	0.17	6.62574e-76	0	CHCHD5	7
RPL34	7.20534e-80	0.74416	0.997	0.911	1.90502e-75	0	RPL34	16
SSR4	7.68123e-80	0.682152	0.808	0.436	2.03084e-75	0	SSR4	15
CRISPLD2	8.72525e-80	0.250675	0.129	0.02	2.30687e-75	0	CRISPLD2	6
CRYAB	1.06644e-79	3.25418	0.459	0.162	2.81955e-75	0	CRYAB	71
NPW	1.27839e-79	0.343767	0.144	0.024	3.37993e-75	0	NPW	8
SWI5	1.28139e-79	0.28154	0.431	0.139	3.38787e-75	0	SWI5	6
RER1	1.53364e-79	0.454657	0.549	0.213	4.05479e-75	0	RER1	10
UQCR11	1.6925e-79	0.796326	0.381	0.121	4.4748e-75	0	UQCR11	17
ALCAM	4.31254e-79	0.38289	0.271	0.069	1.14019e-74	0	ALCAM	8
CTSB	4.65752e-79	0.570634	0.485	0.181	1.2314e-74	0	CTSB	13
ATP6V0E1	9.75155e-79	0.703352	0.753	0.376	2.57821e-74	0	ATP6V0E1	15
PIGT	1.55003e-78	0.342288	0.392	0.123	4.09813e-74	0	PIGT	8
MAML2	2.32586e-78	0.620476	0.637	0.265	6.14934e-74	0	MAML2	14
SLC47A1	2.66318e-78	0.734399	0.895	0.564	7.04119e-74	0	SLC47A1	16
RPL30	3.37471e-78	0.656339	0.98	0.851	8.92239e-74	0	RPL30	14
AMBRA1	8.25807e-78	0.578906	0.985	0.854	2.18335e-73	0	AMBRA1	13
FKBP2	1.39056e-77	0.441851	0.622	0.252	3.67651e-73	0	FKBP2	10
TXNDC17	2.78701e-77	0.540756	0.649	0.284	7.36857e-73	0	TXNDC17	12
NOTCH2	3.13118e-77	0.309676	0.395	0.124	8.27852e-73	0	NOTCH2	7
RPL5	4.66443e-77	0.78386	0.969	0.82	1.23323e-72	0	RPL5	17
ARHGEF40	5.15025e-77	0.328652	0.276	0.072	1.36167e-72	0	ARHGEF40	7
EEF1B2	1.10564e-76	0.72269	0.903	0.623	2.92319e-72	0	EEF1B2	16
RPL10	1.38764e-76	0.652479	0.995	0.948	3.66879e-72	0	RPL10	14
SLC25A3	2.31699e-76	0.727903	0.868	0.585	6.12588e-72	0	SLC25A3	16
AC016205.1	3.27719e-76	0.705044	0.658	0.323	8.66456e-72	0	AC016205.1	15
PHLDA3	3.47488e-76	0.458503	0.31	0.089	9.18725e-72	0	PHLDA3	10
RPL24	7.45106e-76	0.734548	0.915	0.672	1.96999e-71	0	RPL24	16
IFRD2	8.52818e-76	0.250891	0.271	0.07	2.25477e-71	0	IFRD2	6
RASSF8	1.08993e-75	0.308369	0.288	0.077	2.88165e-71	0	RASSF8	7
CRELD2	1.27883e-75	0.376494	0.4	0.132	3.38109e-71	0	CRELD2	8
PDIA3	1.42897e-75	0.626062	0.771	0.391	3.77806e-71	0	PDIA3	14
RPL6	1.57904e-75	0.611701	0.988	0.909	4.17482e-71	0	RPL6	13
DNPH1	2.00073e-75	0.342847	0.537	0.199	5.28974e-71	0	DNPH1	8
XBP1	2.84229e-75	0.445589	0.5	0.187	7.51472e-71	0	XBP1	10
MYLPF	3.71407e-75	1.3356	0.12	0.018	9.81962e-71	0	MYLPF	29
CNN3	4.16794e-75	0.905042	0.847	0.503	1.10196e-70	0	CNN3	20
ISG15	5.21719e-75	0.278983	0.327	0.094	1.37937e-70	0	ISG15	6
SQSTM1	5.42602e-75	0.694424	0.68	0.329	1.43459e-70	0	SQSTM1	15
EEF1A1	5.72666e-75	0.793658	0.983	0.908	1.51407e-70	0	EEF1A1	17
VAT1	9.12764e-75	0.286812	0.347	0.104	2.41326e-70	0	VAT1	6
SORBS3	1.36652e-74	0.291357	0.295	0.082	3.61294e-70	0	SORBS3	6
IL34	1.50734e-74	0.270542	0.186	0.039	3.98527e-70	0	IL34	6
HDLBP	1.73559e-74	0.544881	0.62	0.275	4.58873e-70	0	HDLBP	12
PPP1CA	3.0389e-74	0.477452	0.658	0.288	8.03454e-70	0	PPP1CA	10
P3H4	3.37768e-74	0.31956	0.383	0.122	8.93026e-70	0	P3H4	7
NENF	3.38306e-74	0.572048	0.647	0.292	8.94448e-70	0	NENF	13
STOML2	6.72603e-74	0.513683	0.681	0.314	1.77829e-69	0	STOML2	11
PON2	7.46972e-74	0.376147	0.481	0.169	1.97492e-69	0	PON2	8
PRR16	8.70277e-74	0.308578	0.208	0.047	2.30093e-69	0	PRR16	7
TMEM167A	9.88794e-74	0.479452	0.714	0.327	2.61427e-69	0	TMEM167A	11
SEPT9	1.1599e-73	0.462245	0.541	0.213	3.06665e-69	0	SEPT9	10
PTK7	1.28264e-73	0.42652	0.415	0.14	3.39118e-69	0	PTK7	9
HES1	1.89163e-73	0.495773	0.592	0.226	5.00127e-69	0	HES1	11
RGCC	7.00468e-73	0.420558	0.169	0.034	1.85197e-68	0	RGCC	9
HLA-A	7.32978e-73	0.806512	0.631	0.282	1.93792e-68	0	HLA-A	18
SH3BGRL3	8.57653e-73	0.815705	0.856	0.509	2.26755e-68	0	SH3BGRL3	18
FAAP20	1.38604e-72	0.485348	0.68	0.313	3.66455e-68	0	FAAP20	11
SLC12A3	1.85063e-72	0.347384	0.371	0.117	4.89287e-68	0	SLC12A3	8
CDK4	2.79756e-72	0.47036	0.624	0.271	7.39648e-68	0	CDK4	10
RPL37	3.18158e-72	0.924911	0.927	0.718	8.41179e-68	0	RPL37	20
VCL	3.29966e-72	0.662891	0.641	0.291	8.72397e-68	0	VCL	15
SHMT2	6.33322e-72	0.277331	0.449	0.157	1.67444e-67	0	SHMT2	6
NFKBIA	6.84286e-72	1.0032	0.425	0.161	1.80918e-67	0	NFKBIA	22
BSG	8.59074e-72	0.631218	0.827	0.46	2.27131e-67	0	BSG	14
SERTAD1	1.17467e-71	0.344963	0.317	0.094	3.10572e-67	0	SERTAD1	8
PDLIM3	1.62984e-71	0.654239	0.307	0.093	4.30913e-67	0	PDLIM3	14
WASF2	2.20095e-71	0.404619	0.537	0.213	5.8191e-67	0	WASF2	9
PHLDB1	3.06131e-71	0.323425	0.302	0.088	8.0938e-67	0	PHLDB1	7
SMIM30	3.07817e-71	0.362404	0.598	0.24	8.13837e-67	0	SMIM30	8
PRICKLE1	6.05581e-71	0.437893	0.285	0.08	1.60109e-66	0	PRICKLE1	10
SEC11A	6.3882e-71	0.594247	0.783	0.43	1.68898e-66	0	SEC11A	13
TINCR	6.99752e-71	0.391145	0.653	0.275	1.85007e-66	0	TINCR	9
ERRFI1	1.02491e-70	0.39276	0.329	0.101	2.70977e-66	0	ERRFI1	9
INTS6-AS1	1.34268e-70	0.342296	0.368	0.118	3.54992e-66	0	INTS6-AS1	8
RPS16	1.87212e-70	0.66687	0.959	0.805	4.94971e-66	0	RPS16	15
KCNQ1OT1	3.0124e-70	0.784993	0.529	0.221	7.96449e-66	0	KCNQ1OT1	17
FERMT2	3.91957e-70	0.488778	0.558	0.226	1.03629e-65	0	FERMT2	11
NFKB1	4.7545e-70	0.48823	0.283	0.082	1.25704e-65	0	NFKB1	11
UQCRHL	5.80921e-70	0.265458	0.408	0.137	1.5359e-65	0	UQCRHL	6
SDF4	5.95051e-70	0.36646	0.471	0.177	1.57326e-65	0	SDF4	8
ZFP36	6.56699e-70	0.276947	0.237	0.059	1.73625e-65	0	ZFP36	6
TIMM13	1.12959e-69	0.578463	0.817	0.452	2.98651e-65	0	TIMM13	13
G6PC3	1.38218e-69	0.269075	0.346	0.107	3.65435e-65	0	G6PC3	6
ATP5F1E	1.70053e-69	0.688939	0.973	0.804	4.49604e-65	0	ATP5F1E	15
NR4A1	2.58382e-69	0.381757	0.259	0.07	6.83137e-65	0	NR4A1	8
KDELR1	2.69716e-69	0.512052	0.656	0.301	7.13103e-65	0	KDELR1	11
PEAK1	3.19123e-69	0.558001	0.546	0.227	8.43728e-65	0	PEAK1	12
PABPC4	3.58272e-69	0.280141	0.408	0.14	9.47236e-65	0	PABPC4	6
RCC1	3.64046e-69	0.486712	0.547	0.226	9.62502e-65	0	RCC1	11
TAX1BP3	4.41995e-69	0.357229	0.402	0.137	1.16859e-64	0	TAX1BP3	8
AP2S1	1.1058e-68	0.631869	0.842	0.5	2.92362e-64	0	AP2S1	14
DKK2	1.72325e-68	0.259992	0.151	0.029	4.55611e-64	0	DKK2	6
AHI1	1.20851e-67	0.320972	0.454	0.165	3.19519e-63	0	AHI1	7
RPL4	1.50444e-67	0.813926	0.954	0.822	3.97759e-63	0	RPL4	18
CHCHD3	1.9192e-67	0.564258	0.98	0.852	5.07418e-63	0	CHCHD3	12
EIF3K	2.03739e-67	0.573195	0.814	0.463	5.38666e-63	0	EIF3K	13
NUCB1	2.68991e-67	0.398629	0.41	0.146	7.11187e-63	0	NUCB1	9
PTPRE	6.56773e-67	0.281765	0.224	0.056	1.73644e-62	0	PTPRE	6
G6PD	7.10206e-67	0.2778	0.29	0.084	1.87771e-62	0	G6PD	6
TMED3	9.02777e-67	0.37831	0.531	0.215	2.38685e-62	0	TMED3	8
NT5C	1.11559e-66	0.338243	0.398	0.138	2.9495e-62	0	NT5C	7
PLEKHA7	2.72144e-66	0.583538	0.99	0.89	7.19522e-62	0	PLEKHA7	13
LDHA	2.93914e-66	0.566466	0.62	0.28	7.7708e-62	0	LDHA	12
VCAM1	4.17922e-66	0.372002	0.168	0.035	1.10494e-61	0	VCAM1	8
EIF3G	5.58549e-66	0.343253	0.627	0.273	1.47675e-61	0	EIF3G	8
BDNF-AS	1.31719e-65	0.803984	0.847	0.595	3.48252e-61	0	BDNF-AS	18
BLVRB	1.76235e-65	0.359817	0.48	0.183	4.65947e-61	0	BLVRB	8
NFE2L2	1.76576e-65	0.40463	0.59	0.251	4.6685e-61	0	NFE2L2	9
HMGA2	1.91675e-65	0.421254	0.334	0.108	5.06769e-61	0	HMGA2	9
NINJ1	2.00801e-65	0.293819	0.324	0.1	5.30898e-61	0	NINJ1	6
CHID1	2.92704e-65	0.29628	0.48	0.183	7.7388e-61	0	CHID1	7
PSMB4	2.9799e-65	0.392323	0.541	0.224	7.87855e-61	0	PSMB4	9
GPX7	3.33864e-65	0.258871	0.154	0.031	8.82703e-61	0	GPX7	6
CYGB	3.88296e-65	0.256711	0.102	0.015	1.02661e-60	0	CYGB	6
MCC	4.30431e-65	0.360939	0.281	0.082	1.13802e-60	0	MCC	8
OOEP	5.03935e-65	0.737915	0.995	0.898	1.33235e-60	0	OOEP	16
TK1	5.08042e-65	0.255643	0.181	0.04	1.34321e-60	0	TK1	6
AL445433.2	5.89262e-65	0.505501	0.478	0.193	1.55795e-60	0	AL445433.2	11
PDLIM5	9.32218e-65	0.320771	0.329	0.104	2.46469e-60	0	PDLIM5	7
ITGAV	1.02733e-64	0.493709	0.447	0.173	2.71615e-60	0	ITGAV	11
NRP2	1.1361e-64	0.315876	0.297	0.089	3.00374e-60	0	NRP2	7
DDOST	2.94556e-64	0.411389	0.583	0.251	7.78776e-60	0	DDOST	9
ATOX1	3.64403e-64	0.591067	0.786	0.445	9.63446e-60	0	ATOX1	13
TPD52L1	3.7614e-64	0.266977	0.146	0.028	9.94476e-60	0	TPD52L1	6
CLCN5	6.44874e-64	0.334305	0.241	0.065	1.70498e-59	0	CLCN5	7
NDUFAF8	8.487e-64	0.470193	0.592	0.266	2.24388e-59	0	NDUFAF8	10
STK32B	1.37869e-63	0.309173	0.154	0.031	3.64513e-59	0	STK32B	7
AUP1	3.3462e-63	0.262479	0.481	0.183	8.84702e-59	0	AUP1	6
STK17B	3.62853e-63	0.28343	0.254	0.071	9.59347e-59	0	STK17B	6
RPS24	4.61736e-63	0.540057	0.988	0.889	1.22078e-58	0	RPS24	12
NEK10	6.72853e-63	0.390381	0.48	0.189	1.77896e-58	0	NEK10	9
NOB1	9.61657e-63	0.273004	0.373	0.128	2.54252e-58	0	NOB1	6
LIMS1	1.00458e-62	0.442882	0.527	0.22	2.65601e-58	0	LIMS1	10
A1BG	1.73514e-62	0.335453	0.517	0.21	4.58753e-58	0	A1BG	7
MESD	2.57177e-62	0.302196	0.515	0.206	6.79951e-58	0	MESD	7
ERGIC3	3.39947e-62	0.430566	0.702	0.345	8.98786e-58	0	ERGIC3	9
HLA-B	4.03058e-62	0.794858	0.436	0.17	1.06565e-57	0	HLA-B	17
MRPL11	7.75614e-62	0.292153	0.503	0.2	2.05065e-57	0	MRPL11	6
NUTF2	7.82624e-62	0.46216	0.639	0.301	2.06918e-57	0	NUTF2	10
UQCC3	8.14747e-62	0.313095	0.473	0.182	2.15411e-57	0	UQCC3	7
RAB31	1.10775e-61	0.344061	0.364	0.124	2.92879e-57	0	RAB31	8
CMTM6	2.97801e-61	0.270349	0.398	0.142	7.87356e-57	0	CMTM6	6
TMEM258	7.82174e-61	0.58247	0.883	0.544	2.06799e-56	0	TMEM258	13
C19orf70	9.92938e-61	0.416274	0.659	0.305	2.62523e-56	0	C19orf70	9
LPP	3.08512e-60	0.453485	0.659	0.314	8.15675e-56	0	LPP	10
DMAC1	3.23716e-60	0.354641	0.568	0.248	8.55873e-56	0	DMAC1	8
TUBA1C	3.76652e-60	0.294723	0.4	0.145	9.95831e-56	0	TUBA1C	6
CD82	3.97616e-60	0.256134	0.185	0.044	1.05126e-55	0	CD82	6
PRKCSH	4.96644e-60	0.278988	0.451	0.172	1.31308e-55	0	PRKCSH	6
AKR7A2	6.57637e-60	0.356363	0.488	0.199	1.73873e-55	0	AKR7A2	8
MPG	6.94664e-60	0.309715	0.469	0.185	1.83662e-55	0	MPG	7
BCKDK	8.18559e-60	0.251485	0.361	0.124	2.16419e-55	0	BCKDK	6
SLC7A11	1.30797e-59	0.383326	0.208	0.054	3.45814e-55	0	SLC7A11	8
GSTP1	1.8293e-59	0.71309	0.939	0.709	4.83648e-55	0	GSTP1	16
SPON1	1.87014e-59	0.293483	0.21	0.054	4.94446e-55	0	SPON1	6
SH3GLB1	2.26595e-59	0.33943	0.466	0.184	5.99095e-55	0	SH3GLB1	7
MRPL21	2.76001e-59	0.352524	0.553	0.236	7.2972e-55	0	MRPL21	8
TMEM230	3.14721e-59	0.460225	0.69	0.345	8.32091e-55	0	TMEM230	10
INPP4B	3.99806e-59	0.309377	0.2	0.05	1.05705e-54	0	INPP4B	7
SELENOP	6.69594e-59	0.455141	0.258	0.077	1.77034e-54	0	SELENOP	10
NDUFA4L2	1.21363e-58	0.604378	0.164	0.037	3.20871e-54	0	NDUFA4L2	13
ARHGDIA	1.26446e-58	0.370863	0.598	0.273	3.34311e-54	0	ARHGDIA	8
MRPL51	2.13751e-58	0.510597	0.827	0.474	5.65137e-54	0	MRPL51	11
RPS21	2.45462e-58	0.849768	0.717	0.434	6.48977e-54	0	RPS21	19
FBL	3.26281e-58	0.479679	0.573	0.268	8.62655e-54	0	FBL	11
PHB	3.35845e-58	0.441911	0.683	0.351	8.87941e-54	0	PHB	10
MTHFD2	5.40309e-58	0.442808	0.464	0.192	1.42852e-53	0	MTHFD2	10
AURKAIP1	5.41903e-58	0.494272	0.744	0.4	1.43274e-53	0	AURKAIP1	11
ARL1	5.70269e-58	0.282121	0.434	0.166	1.50773e-53	0	ARL1	6
PXDN	9.54758e-58	0.313029	0.341	0.117	2.52428e-53	0	PXDN	7
KLHL13	1.09546e-57	0.450819	0.253	0.075	2.8963e-53	0	KLHL13	10
TRAPPC2L	1.29187e-57	0.323742	0.542	0.231	3.41558e-53	0	TRAPPC2L	7
MLEC	1.66675e-57	0.304911	0.471	0.19	4.40672e-53	0	MLEC	7
WDR1	1.94903e-57	0.36565	0.495	0.21	5.15303e-53	0	WDR1	8
HADHB	2.23481e-57	0.361192	0.598	0.264	5.90862e-53	0	HADHB	8
NACA	2.45791e-57	0.579722	0.966	0.799	6.49847e-53	0	NACA	13
SAR1A	3.09621e-57	0.483074	0.656	0.318	8.18607e-53	0	SAR1A	11
MAFF	3.34726e-57	0.279337	0.247	0.072	8.84982e-53	0	MAFF	6
MRPL37	3.88581e-57	0.270138	0.436	0.169	1.02737e-52	0	MRPL37	6
GRB14	3.94062e-57	0.337725	0.449	0.177	1.04186e-52	0	GRB14	7
LMAN2	6.00545e-57	0.388384	0.578	0.262	1.58778e-52	0	LMAN2	9
PSMC5	1.10053e-56	0.354107	0.597	0.268	2.90969e-52	0	PSMC5	8
SSR1	1.46391e-56	0.30967	0.592	0.266	3.87043e-52	0	SSR1	7
BCAS3	2.99137e-56	0.599306	0.873	0.561	7.90888e-52	0	BCAS3	13
CHPF	3.69337e-56	0.251988	0.4	0.147	9.76489e-52	0	CHPF	6
CTSL	5.18395e-56	0.62497	0.302	0.1	1.37058e-51	0	CTSL	14
PRR13	7.09634e-56	0.269641	0.458	0.181	1.8762e-51	0	PRR13	6
SSR2	7.37489e-56	0.571168	0.873	0.588	1.94985e-51	0	SSR2	13
C1orf198	9.04998e-56	0.251797	0.254	0.076	2.39272e-51	0	C1orf198	6
TJP1	1.41956e-55	0.332138	0.503	0.212	3.75319e-51	0	TJP1	7
MRPL27	2.23337e-55	0.380363	0.629	0.297	5.90482e-51	0	MRPL27	8
LGALS3BP	3.2104e-55	0.313762	0.319	0.109	8.48797e-51	0	LGALS3BP	7
PPP1R15A	3.70565e-55	0.490111	0.561	0.259	9.79737e-51	0	PPP1R15A	11
SEC61B	3.9067e-55	0.52494	0.912	0.633	1.03289e-50	0	SEC61B	12
ITGA7	5.05623e-55	0.25291	0.202	0.053	1.33682e-50	0	ITGA7	6
SPG21	5.2754e-55	0.442742	0.568	0.261	1.39476e-50	0	SPG21	10
SPART	6.35787e-55	0.257693	0.463	0.185	1.68096e-50	0	SPART	6
ZNF593	6.39927e-55	0.299039	0.427	0.167	1.6919e-50	0	ZNF593	7
SASH1	7.66783e-55	0.394071	0.354	0.128	2.0273e-50	0	SASH1	9
BAIAP2L1	1.2267e-54	0.533422	0.98	0.892	3.24327e-50	0	BAIAP2L1	12
EIF3E	1.33009e-54	0.573704	0.914	0.642	3.51662e-50	0	EIF3E	13
PSMC2	1.62606e-54	0.534552	0.739	0.416	4.29913e-50	0	PSMC2	12
TMEM150C	2.58124e-54	0.281862	0.415	0.159	6.82455e-50	0	TMEM150C	6
ANP32B	2.62483e-54	0.444741	0.615	0.301	6.9398e-50	0	ANP32B	10
ARL4A	4.19793e-54	0.267562	0.31	0.104	1.10989e-49	0	ARL4A	6
NACA2	1.11502e-53	0.479688	0.608	0.301	2.94799e-49	0	NACA2	11
NOP10	1.12105e-53	0.547085	0.864	0.54	2.96394e-49	0	NOP10	12
C19orf48	1.18247e-53	0.266253	0.369	0.136	3.12634e-49	0	C19orf48	6
LAMTOR1	1.20816e-53	0.420405	0.697	0.361	3.19426e-49	0	LAMTOR1	9
EIF4E2	1.33248e-53	0.316292	0.546	0.24	3.52295e-49	0	EIF4E2	7
GPX4	1.97476e-53	0.541225	0.888	0.6	5.22106e-49	0	GPX4	12
MRPL14	2.44419e-53	0.36165	0.651	0.318	6.4622e-49	0	MRPL14	8
CACNA2D3	2.99129e-53	0.587353	0.592	0.288	7.90867e-49	0	CACNA2D3	13
NDUFA13	3.24722e-53	0.509963	0.215	0.061	8.58532e-49	0	NDUFA13	11
MBNL2	5.25609e-53	0.29336	0.431	0.17	1.38966e-48	0	MBNL2	6
ITPR2	5.86216e-53	0.29347	0.292	0.095	1.5499e-48	0	ITPR2	6
HMG20B	1.12005e-52	0.254337	0.386	0.145	2.96129e-48	0	HMG20B	6
RNF7	1.29205e-52	0.399591	0.717	0.379	3.41604e-48	0	RNF7	9
NPM1	1.97783e-52	0.58633	0.888	0.6	5.22919e-48	0	NPM1	13
JUNB	2.13501e-52	0.701793	0.486	0.214	5.64476e-48	0	JUNB	15
KIAA1217	2.32093e-52	0.263832	0.397	0.151	6.13631e-48	0	KIAA1217	6
MRPL17	3.22208e-52	0.274694	0.398	0.154	8.51886e-48	0	MRPL17	6
UQCC2	5.20949e-52	0.391709	0.668	0.338	1.37734e-47	0	UQCC2	9
SEC23A	1.24591e-51	0.250998	0.451	0.185	3.29407e-47	0	SEC23A	6
ECHS1	1.56702e-51	0.350691	0.624	0.3	4.14305e-47	0	ECHS1	8
MRPL4	1.94534e-51	0.256179	0.507	0.218	5.14328e-47	0	MRPL4	6
DPM3	2.46933e-51	0.254612	0.446	0.179	6.52867e-47	0	DPM3	6
MT-CO2	4.8372e-51	0.710442	0.993	0.942	1.27891e-46	0	MT-CO2	16
TRMT112	5.50475e-51	0.384743	0.829	0.477	1.4554e-46	0	TRMT112	8
IFI16	5.921e-51	0.304948	0.276	0.091	1.56545e-46	0	IFI16	7
COX6A1	1.42439e-50	0.801219	0.263	0.088	3.76594e-46	0	COX6A1	18
MYL6	1.56667e-50	0.71582	0.954	0.771	4.14213e-46	0	MYL6	16
TMED10	1.82914e-50	0.390178	0.676	0.348	4.83607e-46	0	TMED10	9
SMIM37	2.49591e-50	0.251024	0.356	0.133	6.59893e-46	0	SMIM37	6
SNHG8	3.28989e-50	0.430704	0.544	0.256	8.69814e-46	0	SNHG8	9
LRPAP1	5.71217e-50	0.366511	0.512	0.232	1.51024e-45	0	LRPAP1	8
MRPL34	9.05723e-50	0.252617	0.473	0.201	2.39464e-45	0	MRPL34	6
TFG	1.34128e-49	0.413008	0.627	0.314	3.54621e-45	0	TFG	9
CKS1B	1.49635e-49	0.308275	0.442	0.183	3.95619e-45	0	CKS1B	7
CNIH4	1.57146e-49	0.256372	0.547	0.246	4.15478e-45	0	CNIH4	6
DCBLD2	2.00309e-49	0.487147	0.415	0.173	5.29598e-45	0	DCBLD2	11
FREM1	2.02995e-49	0.252539	0.173	0.045	5.36698e-45	0	FREM1	6
TMEM219	2.80427e-49	0.256528	0.571	0.261	7.41422e-45	0	TMEM219	6
APOO	2.97549e-49	0.506529	0.99	0.903	7.8669e-45	0	APOO	11
SMIM26	2.97799e-49	0.281983	0.154	0.037	7.87351e-45	0	SMIM26	6
HNRNPA1P48	3.59858e-49	0.310951	0.529	0.239	9.5143e-45	0	HNRNPA1P48	7
TMEM14C	3.93241e-49	0.29719	0.603	0.287	1.03969e-44	0	TMEM14C	7
ARHGAP28	4.31096e-49	0.251002	0.224	0.067	1.13977e-44	0	ARHGAP28	6
ZIC1	5.2944e-49	0.318641	0.197	0.055	1.39979e-44	0	ZIC1	7
SEC13	5.66063e-49	0.296251	0.534	0.242	1.49661e-44	0	SEC13	7
ACTN4	7.07915e-49	0.327426	0.444	0.189	1.87166e-44	0	ACTN4	7
UST	7.12763e-49	0.287074	0.329	0.119	1.88447e-44	0	UST	6
EIF3D	7.29518e-49	0.366789	0.688	0.358	1.92877e-44	0	EIF3D	8
RNF111	8.40622e-49	0.710875	0.858	0.531	2.22252e-44	0	RNF111	16
PTTG1IP	8.42745e-49	0.307536	0.547	0.251	2.22813e-44	0	PTTG1IP	7
GNG12-AS1	9.00268e-49	0.254647	0.264	0.086	2.38022e-44	0	GNG12-AS1	6
EIF1	1.15309e-48	0.358434	0.99	0.903	3.04865e-44	0	EIF1	8
HSPB11	1.56582e-48	0.401578	0.525	0.242	4.13988e-44	0	HSPB11	9
TMEM179B	2.07687e-48	0.267959	0.408	0.165	5.49103e-44	0	TMEM179B	6
HSPA5	2.11696e-48	0.415832	0.769	0.419	5.59704e-44	0	HSPA5	9
CENPW	2.2764e-48	0.27494	0.283	0.097	6.01857e-44	0	CENPW	6
CLIC4	3.72934e-48	0.436545	0.617	0.308	9.86e-44	0	CLIC4	10
PMEPA1	8.07249e-48	0.406715	0.295	0.105	2.13429e-43	0	PMEPA1	9
TXN2	8.51735e-48	0.295429	0.598	0.291	2.2519e-43	0	TXN2	6
ITGA3	9.41535e-48	0.32044	0.147	0.036	2.48932e-43	0	ITGA3	7
FBXL7	1.22718e-47	0.298545	0.612	0.286	3.24455e-43	0	FBXL7	7
APCDD1	1.26442e-47	0.515877	0.147	0.036	3.34299e-43	0	APCDD1	11
TMED2	1.8638e-47	0.390965	0.807	0.483	4.9277e-43	0	TMED2	9
LAMP2	3.7941e-47	0.263496	0.439	0.185	1.00312e-42	0	LAMP2	6
MRPL22	4.15836e-47	0.2913	0.566	0.262	1.09943e-42	0	MRPL22	6
UNC5C	6.0266e-47	0.367767	0.273	0.093	1.59337e-42	0	UNC5C	8
MRPL20	6.33204e-47	0.398662	0.717	0.392	1.67413e-42	0	MRPL20	9
SPP1	9.73577e-47	1.50736	0.112	0.023	2.57404e-42	0	SPP1	33
UROS	1.17766e-46	0.260968	0.515	0.231	3.11362e-42	0	UROS	6
CCNG1	1.49431e-46	0.3097	0.59	0.286	3.95081e-42	0	CCNG1	7
PSMB1	2.11099e-46	0.507506	0.858	0.566	5.58126e-42	0	PSMB1	11
POLR2E	2.1147e-46	0.25301	0.629	0.309	5.59106e-42	0	POLR2E	6
GAPDH	2.1676e-46	0.567941	0.988	0.892	5.73093e-42	0	GAPDH	12
PFDN5	2.3064e-46	0.442697	0.941	0.739	6.09788e-42	0	PFDN5	10
TMEM208	3.1658e-46	0.295309	0.514	0.233	8.37007e-42	0	TMEM208	6
SPAG7	4.86692e-46	0.285333	0.636	0.318	1.28677e-41	0	SPAG7	6
C4orf3	6.51054e-46	0.397079	0.72	0.391	1.72132e-41	0	C4orf3	9
CYTH3	6.51108e-46	0.318808	0.375	0.152	1.72147e-41	0	CYTH3	7
FHIT	6.53957e-46	0.30075	0.398	0.164	1.729e-41	0	FHIT	7
AKAP13	6.74341e-46	0.437223	0.576	0.286	1.78289e-41	0	AKAP13	10
CAPZB	7.2481e-46	0.443094	0.783	0.476	1.91633e-41	0	CAPZB	10
KLF6	7.79153e-46	0.419281	0.517	0.24	2.06e-41	0	KLF6	9
SLC25A5	8.41283e-46	0.491335	0.8	0.521	2.22427e-41	0	SLC25A5	11
BAX	8.9043e-46	0.339392	0.573	0.275	2.35421e-41	0	BAX	7
AC024230.1	1.28361e-45	0.45674	0.864	0.537	3.39372e-41	0	AC024230.1	10
ZMYM4	1.31659e-45	0.54042	0.875	0.641	3.48092e-41	0	ZMYM4	12
THY1	1.4751e-45	0.80898	0.38	0.172	3.9e-41	0	THY1	18
CCDC34	2.04307e-45	0.266588	0.336	0.129	5.40167e-41	0	CCDC34	6
SNRPB	2.36966e-45	0.463919	0.702	0.396	6.26515e-41	0	SNRPB	10
FAU	2.88463e-45	0.402038	0.969	0.864	7.62668e-41	0	FAU	9
PSME1	6.2495e-45	0.268736	0.515	0.235	1.6523e-40	0	PSME1	6
MTRNR2L1	7.47376e-45	0.277556	0.497	0.219	1.97599e-40	0	MTRNR2L1	6
PDE3A	1.02298e-44	0.531918	0.375	0.153	2.70466e-40	0	PDE3A	12
DUT	1.28752e-44	0.320967	0.671	0.341	3.40407e-40	0	DUT	7
MRPS33	1.40304e-44	0.262061	0.553	0.259	3.7095e-40	0	MRPS33	6
RHOBTB3	1.4128e-44	0.373359	0.551	0.272	3.73531e-40	0	RHOBTB3	8
EIF5A	1.77091e-44	0.457444	0.675	0.37	4.6821e-40	0	EIF5A	10
LIMA1	2.31347e-44	0.381756	0.549	0.263	6.11658e-40	0	LIMA1	8
ECI2	2.67323e-44	0.294168	0.463	0.202	7.06775e-40	0	ECI2	6
ESD	2.75521e-44	0.418156	0.807	0.477	7.28451e-40	0	ESD	9
SND1	2.84133e-44	0.37266	0.559	0.281	7.5122e-40	0	SND1	8
SEC61G	3.10521e-44	0.528644	0.908	0.651	8.20986e-40	0	SEC61G	12
RPS28	3.78797e-44	0.458953	0.895	0.613	1.0015e-39	0	RPS28	10
ADRM1	5.28258e-44	0.253723	0.598	0.294	1.39666e-39	0	ADRM1	6
COX5B	5.40498e-44	0.477415	0.902	0.646	1.42902e-39	0	COX5B	10
MT-CO1	6.83963e-44	0.473084	0.998	0.969	1.80833e-39	0	MT-CO1	10
MT-CYB	1.16995e-43	0.469218	0.985	0.879	3.09323e-39	0	MT-CYB	10
HSD17B10	1.25544e-43	0.255912	0.534	0.252	3.31926e-39	0	HSD17B10	6
EML4	1.36067e-43	0.302872	0.449	0.199	3.59748e-39	0	EML4	7
POLR2I	1.65285e-43	0.251956	0.569	0.265	4.36998e-39	0	POLR2I	6
MRPL52	2.00602e-43	0.286709	0.586	0.289	5.30372e-39	0	MRPL52	6
PHGDH	3.41314e-43	0.291271	0.527	0.247	9.02399e-39	0	PHGDH	6
MRPS16	3.82167e-43	0.25787	0.512	0.238	1.01041e-38	0	MRPS16	6
TMEM147	5.08348e-43	0.307256	0.659	0.344	1.34402e-38	0	TMEM147	7
RBM3	1.14071e-42	0.420374	0.722	0.413	3.01592e-38	0	RBM3	9
SELENOF	1.16667e-42	0.338056	0.703	0.385	3.08456e-38	0	SELENOF	7
NDUFAF3	1.49506e-42	0.276974	0.592	0.294	3.95279e-38	0	NDUFAF3	6
MTRNR2L8	1.59768e-42	0.352605	0.456	0.202	4.2241e-38	0	MTRNR2L8	8
ATP5ME	3.6917e-42	0.527952	0.853	0.532	9.76048e-38	0	ATP5ME	12
RPL38	4.78178e-42	0.44664	0.949	0.775	1.26425e-37	0	RPL38	10
PSMB5	5.32044e-42	0.419913	0.876	0.588	1.40667e-37	0	PSMB5	9
NAP1L1	5.42978e-42	0.44404	0.907	0.638	1.43558e-37	0	NAP1L1	10
FAT1	5.70358e-42	0.2703	0.276	0.099	1.50797e-37	0	FAT1	6
SIL1	5.78723e-42	0.298513	0.497	0.229	1.53009e-37	0	SIL1	7
SERBP1	1.08267e-41	0.445072	0.836	0.551	2.86247e-37	0	SERBP1	10
C6orf48	1.42767e-41	0.530427	0.7	0.425	3.77463e-37	0	C6orf48	12
NAA38	1.54127e-41	0.395462	0.663	0.355	4.07495e-37	0	NAA38	9
GLO1	2.00607e-41	0.31589	0.688	0.36	5.30385e-37	0	GLO1	7
TIMP3	2.21529e-41	0.552889	0.429	0.194	5.857e-37	0	TIMP3	12
POLR2J	2.64276e-41	0.310765	0.744	0.418	6.9872e-37	0	POLR2J	7
MRPL36	2.68482e-41	0.298323	0.558	0.278	7.09838e-37	0	MRPL36	7
TRAPPC1	3.15989e-41	0.264898	0.51	0.238	8.35444e-37	0	TRAPPC1	6
AC109466.1	3.64556e-41	0.509708	0.18	0.054	9.63849e-37	0	AC109466.1	11
C12orf75	4.63919e-41	0.469448	0.388	0.171	1.22655e-36	0	C12orf75	10
EDF1	4.86069e-41	0.396142	0.9	0.632	1.28512e-36	0	EDF1	9
LAMP1	1.11879e-40	0.288329	0.493	0.231	2.95797e-36	0	LAMP1	6
MRPS14	1.28282e-40	0.284275	0.483	0.223	3.39164e-36	0	MRPS14	6
MTHFD1L	1.37296e-40	0.294709	0.514	0.248	3.62998e-36	0	MTHFD1L	6
SRSF6	4.62828e-40	0.255891	0.634	0.325	1.22367e-35	0	SRSF6	6
POMP	4.78759e-40	0.513928	0.881	0.632	1.26579e-35	0	POMP	11
ACP1	8.19967e-40	0.255399	0.71	0.381	2.16791e-35	0	ACP1	6
LSM10	8.43783e-40	0.279084	0.505	0.246	2.23088e-35	0	LSM10	6
DDT	9.20741e-40	0.306418	0.675	0.365	2.43435e-35	0	DDT	7
SNF8	1.42194e-39	0.267105	0.603	0.31	3.75946e-35	0	SNF8	6
PHB2	1.54499e-39	0.310449	0.602	0.321	4.0848e-35	0	PHB2	7
AKAP12	2.08601e-39	0.527783	0.524	0.272	5.5152e-35	0	AKAP12	12
VCAN	2.61799e-39	0.842825	0.593	0.352	6.9217e-35	0	VCAN	18
PSMC3	2.71854e-39	0.298226	0.603	0.31	7.18756e-35	0	PSMC3	7
ATP5MC3	3.48966e-39	0.439596	0.836	0.597	9.22632e-35	0	ATP5MC3	10
LAMTOR4	3.61276e-39	0.361241	0.737	0.418	9.55178e-35	0	LAMTOR4	8
CCDC85B	5.38094e-39	0.334917	0.556	0.286	1.42267e-34	0	CCDC85B	7
SUGCT	5.42261e-39	0.322596	0.258	0.093	1.43368e-34	0	SUGCT	7
MRPL57	7.7241e-39	0.346086	0.698	0.39	2.04218e-34	0	MRPL57	8
TNFRSF21	8.89029e-39	0.322865	0.249	0.091	2.3505e-34	0	TNFRSF21	7
UQCRQ	1.0446e-38	0.504902	0.914	0.703	2.76181e-34	0	UQCRQ	11
CAP1	1.43436e-38	0.336296	0.641	0.349	3.7923e-34	0	CAP1	7
MT2A	1.55472e-38	0.3467	0.402	0.169	4.11053e-34	0	MT2A	8
KRT10	1.57697e-38	0.373139	0.766	0.476	4.16936e-34	0	KRT10	8
HSPD1	2.01671e-38	0.406821	0.82	0.525	5.33198e-34	0	HSPD1	9
JTB	2.0377e-38	0.33462	0.692	0.406	5.38749e-34	0	JTB	7
DAD1	5.49706e-38	0.372024	0.756	0.452	1.45337e-33	0	DAD1	8
RPS11	6.20106e-38	0.364513	0.969	0.84	1.6395e-33	0	RPS11	8
CXXC5	9.15116e-38	0.393922	0.425	0.2	2.41947e-33	0	CXXC5	9
ZNF385D	9.21371e-38	0.296019	0.359	0.155	2.43601e-33	0	ZNF385D	6
NDUFS8	9.66816e-38	0.331785	0.737	0.438	2.55616e-33	0	NDUFS8	7
CRTC3	1.12939e-37	0.55377	0.807	0.503	2.98599e-33	0	CRTC3	12
COL9A3	1.27335e-37	0.252638	0.227	0.08	3.36662e-33	0	COL9A3	6
RPL36AL	1.35584e-37	0.397345	0.898	0.674	3.58472e-33	0	RPL36AL	9
DNAJC3	1.4609e-37	0.251659	0.4	0.18	3.86246e-33	0	DNAJC3	6
UBE2E2	1.60421e-37	0.251982	0.561	0.282	4.24137e-33	0	UBE2E2	6
UQCRH	1.86323e-37	0.428712	0.934	0.729	4.92619e-33	0	UQCRH	9
GADD45GIP1	2.29835e-37	0.365691	0.78	0.491	6.0766e-33	0	GADD45GIP1	8
GGACT	3.14945e-37	0.503729	0.459	0.229	8.32682e-33	0	GGACT	11
HEY1	5.38922e-37	0.256846	0.378	0.167	1.42486e-32	0	HEY1	6
METRN	7.58515e-37	0.340364	0.347	0.149	2.00544e-32	0	METRN	7
SNRPD2	2.67611e-36	0.38973	0.908	0.679	7.07536e-32	0	SNRPD2	9
PSMB3	2.82264e-36	0.34802	0.722	0.413	7.46277e-32	0	PSMB3	8
CYSTM1	3.21821e-36	0.391963	0.566	0.302	8.50864e-32	0	CYSTM1	9
RAP1B	3.757e-36	0.30252	0.664	0.374	9.93314e-32	0	RAP1B	7
SRM	3.80474e-36	0.288459	0.622	0.347	1.00594e-31	0	SRM	6
NUDT5	4.39936e-36	0.25775	0.485	0.236	1.16315e-31	0	NUDT5	6
EEF2	5.11756e-36	0.506372	0.951	0.814	1.35303e-31	0	EEF2	11
MBNL1	5.70159e-36	0.314752	0.459	0.221	1.50744e-31	0	MBNL1	7
ZNHIT1	7.9128e-36	0.259073	0.71	0.393	2.09207e-31	0	ZNHIT1	6
HERPUD1	1.61418e-35	0.26626	0.6	0.316	4.26773e-31	0	HERPUD1	6
PDPN	1.65921e-35	0.284605	0.22	0.078	4.38679e-31	0	PDPN	6
STEAP1B	2.29319e-35	0.361539	0.666	0.397	6.06296e-31	0	STEAP1B	8
RPS17	2.33531e-35	0.382327	0.776	0.483	6.17434e-31	0	RPS17	8
ARPC2	2.42989e-35	0.444171	0.836	0.584	6.4244e-31	0	ARPC2	10
BST2	2.79545e-35	0.311472	0.158	0.047	7.39088e-31	0	BST2	7
RORA	3.30666e-35	0.562516	0.588	0.329	8.74248e-31	0	RORA	12
SERP1	3.38072e-35	0.376382	0.734	0.462	8.93828e-31	0	SERP1	8
PLD3	3.49238e-35	0.405167	0.761	0.462	9.2335e-31	0	PLD3	9
TMEM165	4.10469e-35	0.295712	0.581	0.305	1.08524e-30	0	TMEM165	6
LUZP2	4.54176e-35	0.392848	0.185	0.061	1.2008e-30	0	LUZP2	9
ATP5MD	5.77605e-35	0.464854	0.836	0.552	1.52713e-30	0	ATP5MD	10
COX7B	6.83719e-35	0.442994	0.871	0.609	1.80768e-30	0	COX7B	10
RTRAF	9.17394e-35	0.33689	0.768	0.477	2.4255e-30	0	RTRAF	7
MCL1	1.01796e-34	0.259298	0.517	0.259	2.69138e-30	0	MCL1	6
ATP5F1D	1.91225e-34	0.360233	0.761	0.475	5.05579e-30	0	ATP5F1D	8
CRABP1	2.86093e-34	0.337835	0.298	0.125	7.56402e-30	0	CRABP1	7
ATF4	3.05443e-34	0.323539	0.668	0.391	8.07562e-30	0	ATF4	7
TOMM22	3.31395e-34	0.267774	0.646	0.358	8.76176e-30	0	TOMM22	6
AP2M1	3.6625e-34	0.412544	0.822	0.557	9.68329e-30	0	AP2M1	9
ATP5MC2	6.40447e-34	0.358169	0.942	0.741	1.69328e-29	0	ATP5MC2	8
LAMP5	1.03691e-33	0.362257	0.154	0.047	2.74148e-29	0	LAMP5	8
PTPN13	1.52806e-33	0.278813	0.364	0.166	4.04003e-29	0	PTPN13	6
MTCH1	1.79841e-33	0.332986	0.717	0.441	4.75482e-29	0	MTCH1	7
CLTA	2.07473e-33	0.381645	0.842	0.591	5.48539e-29	0	CLTA	8
PSAP	2.23231e-33	0.406151	0.819	0.515	5.902e-29	0	PSAP	9
PPDPF	2.45551e-33	0.362165	0.892	0.654	6.49213e-29	0	PPDPF	8
GPX3	3.46231e-33	0.320919	0.124	0.033	9.15399e-29	0	GPX3	7
SEM1	4.07506e-33	0.376876	0.892	0.605	1.07741e-28	0	SEM1	8
MRPL41	4.4331e-33	0.306719	0.739	0.438	1.17207e-28	0	MRPL41	7
TSC22D3	7.54087e-33	0.27881	0.28	0.115	1.99373e-28	0	TSC22D3	6
TMA7	1.01929e-32	0.445123	0.912	0.719	2.69489e-28	0	TMA7	10
IFI6	1.41816e-32	0.325159	0.339	0.152	3.74947e-28	0	IFI6	7
SNX3	1.66877e-32	0.360977	0.808	0.536	4.41206e-28	0	SNX3	8
ADD3	2.70544e-32	0.260307	0.429	0.208	7.15292e-28	0	ADD3	6
CSTB	4.38691e-32	0.369497	0.724	0.437	1.15985e-27	0	CSTB	8
MAGED2	4.39891e-32	0.392821	0.724	0.463	1.16303e-27	0	MAGED2	9
RPS27L	5.88714e-32	0.401927	0.858	0.552	1.5565e-27	0	RPS27L	9
EIF4EBP1	7.15633e-32	0.31706	0.622	0.359	1.89206e-27	0	EIF4EBP1	7
SEC31A	9.55093e-32	0.301359	0.61	0.35	2.52517e-27	0	SEC31A	7
TCEAL9	1.30845e-31	0.355636	0.732	0.444	3.45941e-27	0	TCEAL9	8
HES4	1.65468e-31	0.375359	0.59	0.336	4.37481e-27	0	HES4	8
SNU13	2.51241e-31	0.303529	0.831	0.557	6.64257e-27	0	SNU13	7
ATP5MC1	2.5622e-31	0.289917	0.788	0.485	6.77421e-27	0	ATP5MC1	6
MRPS21	3.52214e-31	0.31155	0.847	0.604	9.31219e-27	0	MRPS21	7
AC068724.3	3.58136e-31	0.307827	0.514	0.276	9.46875e-27	0	AC068724.3	7
NDUFS6	7.45603e-31	0.324794	0.736	0.468	1.9713e-26	0	NDUFS6	7
IGFBP2	8.20452e-31	0.442578	0.89	0.676	2.16919e-26	0	IGFBP2	10
SSBP1	1.28851e-30	0.289087	0.702	0.416	3.40669e-26	0	SSBP1	6
NDUFB2	1.33844e-30	0.431707	0.837	0.569	3.5387e-26	0	NDUFB2	9
TKT	2.03358e-30	0.381901	0.629	0.372	5.37658e-26	0	TKT	8
TIMM8B	2.13707e-30	0.349688	0.769	0.496	5.65019e-26	0	TIMM8B	8
CCDC3	3.87139e-30	0.305956	0.237	0.096	1.02356e-25	0	CCDC3	7
PCNX2	4.61897e-30	0.332373	0.597	0.357	1.22121e-25	0	PCNX2	7
TYMS	4.64358e-30	0.26652	0.308	0.135	1.22772e-25	0	TYMS	6
PRELID1	6.72998e-30	0.254479	0.71	0.425	1.77934e-25	0	PRELID1	6
SLIRP	7.66576e-30	0.335843	0.776	0.502	2.02675e-25	0	SLIRP	7
NDUFB7	7.80556e-30	0.278171	0.764	0.485	2.06371e-25	0	NDUFB7	6
NEDD8	9.19438e-30	0.279895	0.105	0.028	2.4309e-25	0	NEDD8	6
RSL1D1	1.18743e-29	0.257098	0.636	0.373	3.13944e-25	0	RSL1D1	6
USP18	1.27189e-29	0.339138	0.107	0.028	3.36274e-25	0	USP18	7
NDUFA2	1.40829e-29	0.252482	0.754	0.452	3.72337e-25	0	NDUFA2	6
NDUFC1	3.33184e-29	0.250477	0.661	0.378	8.80905e-25	0	NDUFC1	5
PARK7	3.69935e-29	0.36019	0.883	0.667	9.78072e-25	0	PARK7	8
NEB	4.10383e-29	0.250313	0.11	0.03	1.08501e-24	0	NEB	5
MAMDC2	4.22889e-29	0.376262	0.942	0.812	1.11808e-24	0	MAMDC2	8
IMMP2L	5.82978e-29	0.494505	0.571	0.327	1.54134e-24	0	IMMP2L	11
GADD45A	8.45038e-29	0.273925	0.302	0.134	2.2342e-24	0	GADD45A	6
SEPT6	1.01632e-28	0.264059	0.425	0.217	2.68704e-24	0	SEPT6	6
C8orf59	3.72241e-28	0.252281	0.525	0.286	9.84168e-24	0	C8orf59	6
ATP5MG	4.61204e-28	0.360774	0.961	0.803	1.21938e-23	0	ATP5MG	8
SIK2	8.02955e-28	0.361958	0.469	0.255	2.12293e-23	0	SIK2	8
COX6B1	8.20975e-28	0.377371	0.925	0.729	2.17058e-23	0	COX6B1	8
COX6C	1.13892e-27	0.363063	0.912	0.671	3.01119e-23	0	COX6C	8
HLA-C	1.16645e-27	0.417135	0.368	0.183	3.08399e-23	0	HLA-C	9
PABPC1	1.50933e-27	0.343043	0.859	0.654	3.99051e-23	0	PABPC1	8
NDUFS5	1.60931e-27	0.367981	0.924	0.753	4.25484e-23	0	NDUFS5	8
GDI2	2.79869e-27	0.25885	0.756	0.494	7.39947e-23	0	GDI2	6
MRPL33	7.68885e-27	0.328255	0.629	0.38	2.03286e-22	0	MRPL33	7
UBL5	9.50247e-27	0.311697	0.847	0.579	2.51236e-22	0	UBL5	7
SNRPG	1.4221e-26	0.391511	0.817	0.546	3.75988e-22	0	SNRPG	9
DHFR	1.52904e-26	0.417635	0.836	0.544	4.04264e-22	0	DHFR	9
TXN	3.14277e-26	0.419293	0.836	0.599	8.30918e-22	0	TXN	9
TNNT1	3.54897e-26	0.411722	0.132	0.043	9.38312e-22	0	TNNT1	9
GUK1	6.31727e-26	0.300988	0.831	0.573	1.67022e-21	0	GUK1	7
UBB	1.36433e-25	0.356479	0.893	0.731	3.60715e-21	0	UBB	8
ARF1	1.47691e-25	0.26946	0.741	0.482	3.90481e-21	0	ARF1	6
ATP5MPL	2.14042e-25	0.303595	0.927	0.727	5.65905e-21	0	ATP5MPL	7
PTN	5.01151e-25	0.614187	0.742	0.498	1.32499e-20	0	PTN	13
RAN	5.82105e-25	0.319077	0.88	0.682	1.53903e-20	0	RAN	7
RPS29	1.29785e-24	0.278298	0.934	0.7	3.43139e-20	0	RPS29	6
MT-ND2	1.44043e-24	0.329991	0.949	0.807	3.80835e-20	0	MT-ND2	7
NDUFA1	1.62422e-24	0.286112	0.798	0.529	4.29427e-20	0	NDUFA1	6
CD47	1.98725e-24	0.352951	0.488	0.272	5.25409e-20	0	CD47	7
UQCRB	2.35185e-24	0.34325	0.932	0.714	6.21806e-20	0	UQCRB	7
CUTA	2.90135e-24	0.258826	0.819	0.541	7.67089e-20	0	CUTA	5
PPM1G	4.21031e-24	0.308044	0.644	0.383	1.11316e-19	0	PPM1G	6
SNRPF	5.92525e-24	0.262799	0.715	0.455	1.56658e-19	0	SNRPF	5
COPS9	6.36628e-24	0.287326	0.846	0.585	1.68318e-19	0	COPS9	6
C1orf122	8.73088e-24	0.274364	0.656	0.414	2.30836e-19	0	C1orf122	6
EIF3F	1.39136e-23	0.291998	0.795	0.58	3.67863e-19	0	EIF3F	6
PKM	1.56657e-23	0.269017	0.88	0.644	4.14185e-19	0	PKM	5
GFAP	1.6262e-23	0.83407	0.21	0.092	4.29951e-19	0	GFAP	17
COX7C	2.54876e-23	0.27468	0.942	0.787	6.73866e-19	0	COX7C	5
PALLD	2.98116e-23	0.285721	0.581	0.35	7.88188e-19	0	PALLD	6
EIF2S2	3.51377e-23	0.301772	0.769	0.511	9.29004e-19	0	EIF2S2	6
ZFAS1	4.48505e-23	0.343027	0.902	0.707	1.1858e-18	0	ZFAS1	7
PSMA7	5.93847e-23	0.293763	0.881	0.694	1.57007e-18	0	PSMA7	6
ZNF652	3.39066e-22	0.283959	0.653	0.409	8.96457e-18	0	ZNF652	5
BTF3	5.67825e-22	0.2766	0.939	0.768	1.50127e-17	0	BTF3	5
C9orf16	6.16651e-22	0.27665	0.761	0.517	1.63036e-17	0	C9orf16	5
PRDX1	7.86399e-22	0.336247	0.878	0.65	2.07916e-17	0	PRDX1	6
NCL	1.09761e-21	0.353148	0.751	0.543	2.90196e-17	0	NCL	6
COTL1	2.15572e-21	0.290743	0.536	0.323	5.6995e-17	0	COTL1	5
LSM7	2.34933e-21	0.252779	0.888	0.637	6.21139e-17	0	LSM7	4
RPS26	4.60184e-21	0.405958	0.402	0.236	1.21668e-16	0	RPS26	7
ATXN1	1.00207e-20	0.298574	0.598	0.366	2.64938e-16	0	ATXN1	5
TOMM7	4.1247e-20	0.259486	0.875	0.664	1.09053e-15	0	TOMM7	4
PHPT1	8.16664e-20	0.288275	0.875	0.654	2.15918e-15	0	PHPT1	5
PPIA	8.18216e-20	0.268621	0.915	0.737	2.16328e-15	0	PPIA	4
S100B	9.55633e-20	0.289957	0.2	0.088	2.5266e-15	0	S100B	5
LINC01088	2.26113e-19	0.298261	0.11	0.039	5.97819e-15	0	LINC01088	5
SOD1	3.40666e-18	0.269257	0.853	0.615	9.00687e-14	0	SOD1	4
ELOB	1.08695e-17	0.261948	0.917	0.726	2.87379e-13	0	ELOB	4
ITM2B	1.52743e-17	0.370985	0.785	0.567	4.03837e-13	0	ITM2B	5
SAT1	5.10767e-17	0.480742	0.502	0.324	1.35042e-12	0	SAT1	6
AP002989.1	6.97043e-17	0.279748	0.134	0.055	1.84291e-12	0	AP002989.1	4
HSP90AB1	7.80743e-17	0.278735	0.942	0.803	2.06421e-12	0	HSP90AB1	4
EXT1	1.18008e-14	0.28294	0.675	0.459	3.12e-10	0	EXT1	3
NDUFA4	2.01025e-14	0.290286	0.941	0.821	5.31491e-10	0	NDUFA4	3
HINT1	2.83443e-12	0.289178	0.939	0.839	7.49394e-08	0	HINT1	2
CLU	1.95408e-11	0.460238	0.451	0.319	5.16638e-07	0	CLU	4
DLG1	6.80997e-11	0.412241	0.514	0.346	1.80049e-06	0	DLG1	3
AC110023.1	2.02251e-10	0.342463	0.12	0.059	5.34732e-06	0	AC110023.1	2
RPL21	1.69877e-09	0.444685	0.783	0.607	4.49139e-05	0	RPL21	3
HOPX	1.75093e-06	0.295579	0.232	0.155	0.0462928	0	HOPX	1
CRYAB1	0	2.79631	0.419	0.135	0	1	CRYAB	61
CLU1	0	2.55566	0.802	0.266	0	1	CLU	56
CST3	0	2.4865	0.708	0.388	0	1	CST3	55
HOPX1	0	2.4231	0.653	0.101	0	1	HOPX	53
PTN1	0	2.34548	0.911	0.453	0	1	PTN	51
SLC1A3	0	2.19967	0.805	0.196	0	1	SLC1A3	48
GFAP1	0	1.99925	0.417	0.056	0	1	GFAP	44
B2M1	0	1.94211	0.78	0.444	0	1	B2M	43
DBI	0	1.93484	0.873	0.499	0	1	DBI	42
TNC1	0	1.93427	0.536	0.087	0	1	TNC	42
HES11	0	1.92579	0.801	0.165	0	1	HES1	42
VIM1	0	1.90005	0.966	0.506	0	1	VIM	42
APOE1	0	1.87804	0.347	0.084	0	1	APOE	41
ADGRV1	0	1.82538	0.738	0.24	0	1	ADGRV1	40
C1orf61	0	1.79196	0.98	0.738	0	1	C1orf61	39
TTYH1	0	1.77211	0.823	0.264	0	1	TTYH1	39
LINC01965	0	1.75743	0.657	0.131	0	1	LINC01965	39
FOS	0	1.73914	0.692	0.297	0	1	FOS	38
ID4	0	1.738	0.775	0.255	0	1	ID4	38
SFRP1	0	1.73439	0.628	0.22	0	1	SFRP1	38
GLI3	0	1.71704	0.713	0.159	0	1	GLI3	38
FABP7	0	1.71432	0.924	0.615	0	1	FABP7	38
PMP2	0	1.69291	0.503	0.088	0	1	PMP2	37
BCAN	0	1.6587	0.595	0.084	0	1	BCAN	36
PEA15	0	1.65654	0.783	0.301	0	1	PEA15	36
NPAS3	0	1.61633	0.887	0.32	0	1	NPAS3	35
MT2A1	0	1.57694	0.545	0.129	0	1	MT2A	35
SAMD4A	0	1.56862	0.57	0.14	0	1	SAMD4A	34
CREB5	0	1.53999	0.778	0.282	0	1	CREB5	34
ID31	0	1.5172	0.31	0.085	0	1	ID3	33
SCRG1	0	1.51687	0.605	0.154	0	1	SCRG1	33
FBXL71	0	1.49343	0.741	0.238	0	1	FBXL7	33
PON21	0	1.48173	0.658	0.116	0	1	PON2	33
AL589740.1	0	1.45634	0.795	0.335	0	1	AL589740.1	32
SHROOM3	0	1.44912	0.726	0.208	0	1	SHROOM3	32
LRRC3B	0	1.44044	0.683	0.201	0	1	LRRC3B	32
GPM6B	0	1.43925	0.909	0.633	0	1	GPM6B	32
SAT11	0	1.42693	0.678	0.286	0	1	SAT1	31
FBXO32	0	1.39749	0.393	0.085	0	1	FBXO32	31
ZFP36L11	0	1.38008	0.683	0.144	0	1	ZFP36L1	30
QKI	0	1.37576	0.904	0.491	0	1	QKI	30
PTPRZ1	0	1.31185	0.895	0.518	0	1	PTPRZ1	29
DACH1	0	1.29489	0.722	0.248	0	1	DACH1	28
MT3	0	1.29343	0.364	0.077	0	1	MT3	28
SOX2	0	1.26718	0.852	0.314	0	1	SOX2	28
MIR99AHG	0	1.25866	0.901	0.567	0	1	MIR99AHG	28
CNN31	0	1.25804	0.821	0.469	0	1	CNN3	28
COL4A5	0	1.25769	0.52	0.122	0	1	COL4A5	28
LTBP1	0	1.25748	0.636	0.18	0	1	LTBP1	28
PARD3B	0	1.25654	0.714	0.242	0	1	PARD3B	28
EEPD1	0	1.22249	0.521	0.11	0	1	EEPD1	27
NMB	0	1.22238	0.263	0.049	0	1	NMB	27
IQGAP2	0	1.1987	0.503	0.097	0	1	IQGAP2	26
SOX9	0	1.19448	0.662	0.176	0	1	SOX9	26
SPARC1	0	1.18895	0.526	0.115	0	1	SPARC	26
HMGN3	0	1.18038	0.908	0.556	0	1	HMGN3	26
TMEM132B	0	1.16271	0.504	0.211	0	1	TMEM132B	26
S100B1	0	1.15817	0.337	0.061	0	1	S100B	25
ZFP361	0	1.15513	0.295	0.034	0	1	ZFP36	25
CD631	0	1.15104	0.739	0.453	0	1	CD63	25
FABP5	0	1.14998	0.575	0.389	0	1	FABP5	25
CDO1	0	1.14179	0.57	0.181	0	1	CDO1	25
PTPRM	0	1.13893	0.579	0.224	0	1	PTPRM	25
METRN1	0	1.13881	0.514	0.11	0	1	METRN	25
CCL21	0	1.13274	0.192	0.029	0	1	CCL2	25
F3	0	1.12442	0.395	0.042	0	1	F3	25
MOB3B	0	1.11359	0.534	0.165	0	1	MOB3B	24
EMX2	0	1.11179	0.498	0.155	0	1	EMX2	24
SYNE2	0	1.06673	0.727	0.448	0	1	SYNE2	23
LHX2	0	1.06289	0.606	0.242	0	1	LHX2	23
ZFHX4	0	1.06086	0.646	0.194	0	1	ZFHX4	23
ANXA12	0	1.05919	0.297	0.034	0	1	ANXA1	23
LRIG1	0	1.05525	0.548	0.133	0	1	LRIG1	23
DOK5	0	1.04578	0.804	0.324	0	1	DOK5	23
NPY	0	1.02667	0.272	0.117	0	1	NPY	23
ATP1B2	0	1.02663	0.47	0.094	0	1	ATP1B2	23
RGS6	0	1.01974	0.396	0.128	0	1	RGS6	22
SLCO1C1	0	1.01692	0.412	0.05	0	1	SLCO1C1	22
NCAN	0	1.01166	0.506	0.257	0	1	NCAN	22
AQP4	0	1.01153	0.308	0.028	0	1	AQP4	22
IGFBP71	0	1.01109	0.222	0.037	0	1	IGFBP7	22
HSPB12	0	1.00708	0.723	0.302	0	1	HSPB1	22
MOXD1	0	1.00657	0.427	0.096	0	1	MOXD1	22
HTRA11	0	1.00367	0.433	0.071	0	1	HTRA1	22
EVA1C	0	1.00336	0.415	0.094	0	1	EVA1C	22
NKAIN3	0	0.998805	0.832	0.489	0	1	NKAIN3	22
AP002989.11	0	0.997848	0.28	0.03	0	1	AP002989.1	22
PRKD1	0	0.994073	0.599	0.196	0	1	PRKD1	22
ZBTB20	0	0.986691	0.877	0.502	0	1	ZBTB20	22
TRIM9	0	0.978922	0.572	0.228	0	1	TRIM9	21
NEAT11	0	0.973748	0.389	0.162	0	1	NEAT1	21
SLC2A3	0	0.972766	0.418	0.161	0	1	SLC2A3	21
DYNC2H1	0	0.968797	0.404	0.131	0	1	DYNC2H1	21
JUNB1	0	0.963084	0.461	0.188	0	1	JUNB	21
ITM2C1	0	0.962812	0.516	0.178	0	1	ITM2C	21
COL11A1	0	0.952902	0.525	0.128	0	1	COL11A1	21
HES5	0	0.95022	0.363	0.095	0	1	HES5	21
EGR1	0	0.941124	0.556	0.281	0	1	EGR1	21
SOX6	0	0.940038	0.69	0.227	0	1	SOX6	21
COL4A6	0	0.939158	0.365	0.092	0	1	COL4A6	21
KIAA12171	0	0.938886	0.413	0.123	0	1	KIAA1217	21
CXCL141	0	0.936054	0.191	0.053	0	1	CXCL14	21
CD991	0	0.932904	0.646	0.223	0	1	CD99	20
GULP1	0	0.927248	0.526	0.148	0	1	GULP1	20
FAM107A	0	0.921748	0.342	0.042	0	1	FAM107A	20
IFI44L	0	0.921611	0.356	0.042	0	1	IFI44L	20
EZR	0	0.917713	0.684	0.305	0	1	EZR	20
FAM182B	0	0.917186	0.431	0.089	0	1	FAM182B	20
PDGFD	0	0.916312	0.405	0.075	0	1	PDGFD	20
PRKG11	0	0.915771	0.621	0.215	0	1	PRKG1	20
ITM2B1	0	0.913267	0.781	0.544	0	1	ITM2B	20
TCIM	0	0.913174	0.372	0.045	0	1	TCIM	20
GPC6	0	0.905467	0.808	0.45	0	1	GPC6	20
SEMA5A1	0	0.90461	0.333	0.075	0	1	SEMA5A	20
NOTCH21	0	0.903428	0.458	0.089	0	1	NOTCH2	20
PRDX61	0	0.888481	0.592	0.307	0	1	PRDX6	19
DDAH1	0	0.884383	0.504	0.166	0	1	DDAH1	19
ANXA51	0	0.884365	0.516	0.152	0	1	ANXA5	19
SLC35F1	0	0.883916	0.785	0.483	0	1	SLC35F1	19
TSC22D4	0	0.87807	0.366	0.083	0	1	TSC22D4	19
SNX31	0	0.876776	0.79	0.509	0	1	SNX3	19
PALLD1	0	0.875631	0.652	0.318	0	1	PALLD	19
GAB1	0	0.874998	0.482	0.143	0	1	GAB1	19
BAALC	0	0.868316	0.341	0.137	0	1	BAALC	19
SPP11	0	0.86119	0.122	0.013	0	1	SPP1	19
CEBPD1	0	0.858096	0.238	0.039	0	1	CEBPD	19
ADAMTS6	0	0.856805	0.425	0.109	0	1	ADAMTS6	19
SH3BGRL	0	0.852578	0.725	0.38	0	1	SH3BGRL	19
FSTL11	0	0.851179	0.434	0.089	0	1	FSTL1	19
HDAC9	0	0.850203	0.619	0.401	0	1	HDAC9	19
SOX3	0	0.848289	0.368	0.062	0	1	SOX3	19
MLC1	0	0.845112	0.387	0.047	0	1	MLC1	19
CKB	0	0.843613	0.966	0.809	0	1	CKB	19
RHOC1	0	0.843334	0.501	0.138	0	1	RHOC	19
MYO10	0	0.843185	0.604	0.232	0	1	MYO10	19
NPC21	0	0.841096	0.521	0.18	0	1	NPC2	18
IL33	0	0.838605	0.354	0.049	0	1	IL33	18
PLCE1	0	0.835476	0.5	0.151	0	1	PLCE1	18
NDRG2	0	0.83211	0.424	0.131	0	1	NDRG2	18
NFE2L21	0	0.830324	0.583	0.216	0	1	NFE2L2	18
PREX2	0	0.827693	0.437	0.112	0	1	PREX2	18
TAGLN21	0	0.819611	0.363	0.096	0	1	TAGLN2	18
PDE3A1	0	0.819528	0.445	0.121	0	1	PDE3A	18
RFX4	0	0.818509	0.57	0.202	0	1	RFX4	18
SOCS3	0	0.816864	0.234	0.034	0	1	SOCS3	18
MT1E	0	0.812718	0.138	0.02	0	1	MT1E	18
LGALS31	0	0.809696	0.314	0.054	0	1	LGALS3	18
GNG51	0	0.806617	0.725	0.37	0	1	GNG5	18
ZFP36L21	0	0.804788	0.39	0.079	0	1	ZFP36L2	18
ATP1A2	0	0.804575	0.29	0.037	0	1	ATP1A2	18
PHLPP1	0	0.802717	0.656	0.356	0	1	PHLPP1	18
ZEB1	0	0.800084	0.675	0.297	0	1	ZEB1	18
AC010099.4	0	0.794273	0.272	0.043	0	1	AC010099.4	17
CD91	0	0.792897	0.357	0.087	0	1	CD9	17
LSAMP	0	0.789877	0.839	0.544	0	1	LSAMP	17
LRRTM3	0	0.788068	0.361	0.108	0	1	LRRTM3	17
GLIS3	0	0.784152	0.344	0.084	0	1	GLIS3	17
PSAT1	0	0.783938	0.556	0.215	0	1	PSAT1	17
CDH20	0	0.783835	0.401	0.119	0	1	CDH20	17
CYR611	0	0.77958	0.353	0.081	0	1	CYR61	17
ETV6	0	0.779479	0.435	0.148	0	1	ETV6	17
TSPAN3	0	0.775578	0.668	0.372	0	1	TSPAN3	17
CA2	0	0.774597	0.265	0.034	0	1	CA2	17
SDCBP	0	0.773869	0.752	0.472	0	1	SDCBP	17
LIFR	0	0.768454	0.441	0.133	0	1	LIFR	17
FUT9	0	0.767527	0.656	0.323	0	1	FUT9	17
FHOD3	0	0.764857	0.552	0.35	0	1	FHOD3	17
ERBIN	0	0.764016	0.573	0.243	0	1	ERBIN	17
STAT3	0	0.762346	0.532	0.221	0	1	STAT3	17
FGFR11	0	0.760925	0.48	0.146	0	1	FGFR1	17
LGALS11	0	0.758708	0.325	0.101	0	1	LGALS1	17
PRDM16	0	0.756735	0.37	0.063	0	1	PRDM16	17
PLEKHG1	0	0.752528	0.461	0.151	0	1	PLEKHG1	17
SRI	0	0.752227	0.725	0.416	0	1	SRI	17
HLA-A1	0	0.749532	0.534	0.256	0	1	HLA-A	16
CCND2	0	0.747458	0.703	0.422	0	1	CCND2	16
IFITM31	0	0.746274	0.306	0.049	0	1	IFITM3	16
AC008957.2	0	0.745993	0.35	0.049	0	1	AC008957.2	16
IFI27L2	0	0.742357	0.577	0.248	0	1	IFI27L2	16
APC	0	0.739554	0.65	0.383	0	1	APC	16
GEM1	0	0.737409	0.288	0.044	0	1	GEM	16
DGKB	0	0.736442	0.461	0.135	0	1	DGKB	16
RAB3GAP2	0	0.735499	0.444	0.242	0	1	RAB3GAP2	16
AC016831.7	0	0.735157	0.481	0.196	0	1	AC016831.7	16
ABHD3	0	0.734635	0.439	0.144	0	1	ABHD3	16
NCKAP5	0	0.733781	0.62	0.328	0	1	NCKAP5	16
ADGRB3	0	0.733518	0.899	0.69	0	1	ADGRB3	16
PAG1	0	0.732646	0.497	0.198	0	1	PAG1	16
GNG121	0	0.728428	0.393	0.091	0	1	GNG12	16
PLAT1	0	0.728007	0.223	0.041	0	1	PLAT	16
MAPK4	0	0.723948	0.384	0.144	0	1	MAPK4	16
ARHGAP5	0	0.722889	0.588	0.287	0	1	ARHGAP5	16
MEGF10	0	0.72182	0.338	0.055	0	1	MEGF10	16
PLCH1	0	0.717978	0.399	0.143	0	1	PLCH1	16
MAST4	0	0.716801	0.356	0.107	0	1	MAST4	16
SH3RF1	0	0.716328	0.427	0.193	0	1	SH3RF1	16
LINC00511	0	0.713114	0.517	0.233	0	1	LINC00511	16
MT1X	0	0.713023	0.305	0.092	0	1	MT1X	16
BMPR1B	0	0.712655	0.363	0.081	0	1	BMPR1B	16
AP1S2	0	0.71176	0.7	0.449	0	1	AP1S2	16
GRID2	0	0.705392	0.463	0.211	0	1	GRID2	15
FGFR2	0	0.704513	0.41	0.122	0	1	FGFR2	15
TIMP11	0	0.70385	0.369	0.086	0	1	TIMP1	15
IFI61	0	0.702315	0.348	0.131	0	1	IFI6	15
PDE4B	0	0.701433	0.64	0.371	0	1	PDE4B	15
KCNN3	0	0.699658	0.43	0.17	0	1	KCNN3	15
VCL1	0	0.698001	0.538	0.265	0	1	VCL	15
MRC21	0	0.692481	0.358	0.075	0	1	MRC2	15
VAT1L	0	0.691859	0.344	0.083	0	1	VAT1L	15
PDLIM31	0	0.69147	0.342	0.067	0	1	PDLIM3	15
RPS27L1	0	0.688233	0.82	0.523	0	1	RPS27L	15
LITAF1	0	0.685042	0.434	0.12	0	1	LITAF	15
TCF7L1	0	0.685032	0.327	0.083	0	1	TCF7L1	15
BST21	0	0.678905	0.268	0.024	0	1	BST2	15
PTH2R	0	0.678452	0.252	0.043	0	1	PTH2R	15
CSTB1	0	0.675386	0.695	0.409	0	1	CSTB	15
TMEM131	0	0.674453	0.553	0.292	0	1	TMEM131	15
LIMA11	0	0.674236	0.518	0.237	0	1	LIMA1	15
STK31	0	0.671993	0.418	0.117	0	1	STK3	15
CD81	0	0.66985	0.519	0.259	0	1	CD81	15
LIPG	0	0.66904	0.313	0.043	0	1	LIPG	15
EMP31	0	0.665144	0.387	0.109	0	1	EMP3	15
HS6ST2	0	0.663476	0.317	0.122	0	1	HS6ST2	15
ADGRG1	0	0.6626	0.477	0.176	0	1	ADGRG1	15
HEY11	0	0.659965	0.381	0.145	0	1	HEY1	14
PDLIM41	0	0.658373	0.325	0.09	0	1	PDLIM4	14
BMP7	0	0.657998	0.37	0.08	0	1	BMP7	14
FERMT21	0	0.657345	0.502	0.197	0	1	FERMT2	14
OGFRL1	0	0.656997	0.301	0.074	0	1	OGFRL1	14
LGALS3BP1	0	0.656205	0.368	0.081	0	1	LGALS3BP	14
ID11	0	0.655121	0.261	0.09	0	1	ID1	14
DNPH11	0	0.65482	0.47	0.171	0	1	DNPH1	14
ACTR3B	0	0.65481	0.486	0.265	0	1	ACTR3B	14
ITPR21	0	0.652513	0.303	0.073	0	1	ITPR2	14
MYO1E	0	0.644482	0.422	0.157	0	1	MYO1E	14
DKK3	0	0.643661	0.457	0.189	0	1	DKK3	14
HES41	0	0.6433	0.562	0.312	0	1	HES4	14
TPST1	0	0.637182	0.566	0.348	0	1	TPST1	14
RHOA1	0	0.636905	0.699	0.409	0	1	RHOA	14
SCN1A	0	0.633401	0.294	0.077	0	1	SCN1A	14
SEPT91	0	0.626509	0.462	0.187	0	1	SEPT9	14
GLUL	0	0.626278	0.522	0.272	0	1	GLUL	14
HLA-E1	0	0.626165	0.268	0.042	0	1	HLA-E	14
TFPI1	0	0.625086	0.257	0.028	0	1	TFPI	14
RAB311	0	0.623446	0.369	0.098	0	1	RAB31	14
TMEM132D	0	0.623074	0.165	0.074	0	1	TMEM132D	14
GNAI2	0	0.621996	0.527	0.286	0	1	GNAI2	14
TRPS1	0	0.62132	0.474	0.174	0	1	TRPS1	14
RAMP11	0	0.620486	0.231	0.033	0	1	RAMP1	14
NAALADL2	0	0.619631	0.521	0.249	0	1	NAALADL2	14
C1orf1221	0	0.614284	0.648	0.389	0	1	C1orf122	13
MAGI2	0	0.614178	0.769	0.546	0	1	MAGI2	13
CYBA1	0	0.611618	0.311	0.081	0	1	CYBA	13
SMIM301	0	0.611504	0.484	0.214	0	1	SMIM30	13
LAPTM4B	0	0.610649	0.541	0.256	0	1	LAPTM4B	13
MSI2	0	0.609489	0.686	0.404	0	1	MSI2	13
CARHSP1	0	0.608432	0.677	0.495	0	1	CARHSP1	13
CSPG5	0	0.607383	0.323	0.065	0	1	CSPG5	13
PHLDA1	0	0.602448	0.492	0.216	0	1	PHLDA1	13
PHYHIPL	0	0.60242	0.524	0.267	0	1	PHYHIPL	13
PAX6	0	0.601889	0.524	0.184	0	1	PAX6	13
GADD45B	0	0.601826	0.228	0.067	0	1	GADD45B	13
ANOS1	0	0.597658	0.244	0.036	0	1	ANOS1	13
FZD8	0	0.596737	0.25	0.025	0	1	FZD8	13
ASPH	0	0.596122	0.566	0.282	0	1	ASPH	13
RGMA	0	0.595102	0.409	0.165	0	1	RGMA	13
RORA1	0	0.594094	0.586	0.302	0	1	RORA	13
TCF7L21	0	0.593804	0.385	0.111	0	1	TCF7L2	13
YAP11	0	0.593122	0.357	0.085	0	1	YAP1	13
PARD3	0	0.591968	0.584	0.289	0	1	PARD3	13
ARID5B1	0	0.589288	0.461	0.181	0	1	ARID5B	13
GPC4	0	0.588121	0.326	0.113	0	1	GPC4	13
PLPP3	0	0.587628	0.309	0.072	0	1	PLPP3	13
HADHB1	0	0.587089	0.512	0.238	0	1	HADHB	13
FOXP1	0	0.581062	0.506	0.329	0	1	FOXP1	13
SLC25A18	0	0.580071	0.294	0.057	0	1	SLC25A18	13
CALD11	0	0.579482	0.664	0.38	0	1	CALD1	13
B3GAT2	0	0.578774	0.413	0.181	0	1	B3GAT2	13
BICD1	0	0.578619	0.769	0.526	0	1	BICD1	13
ANKFN1	0	0.577859	0.294	0.066	0	1	ANKFN1	13
PLP1	0	0.577386	0.21	0.051	0	1	PLP1	13
HLA-B1	0	0.576735	0.369	0.149	0	1	HLA-B	13
TNFRSF12A1	0	0.576113	0.171	0.048	0	1	TNFRSF12A	13
ITGA6	0	0.574875	0.29	0.063	0	1	ITGA6	13
TMEM47	0	0.573436	0.403	0.137	0	1	TMEM47	13
FUT8	0	0.571968	0.536	0.308	0	1	FUT8	13
SIPA1L1	0	0.570838	0.558	0.319	0	1	SIPA1L1	13
HEPN1	0	0.5682	0.198	0.018	0	1	HEPN1	12
ECI21	0	0.568133	0.444	0.177	0	1	ECI2	12
ITGB8	0	0.566078	0.512	0.24	0	1	ITGB8	12
RHEB	0	0.564593	0.774	0.559	0	1	RHEB	12
SELENOP1	0	0.564435	0.289	0.054	0	1	SELENOP	12
PMP221	0	0.562289	0.293	0.054	0	1	PMP22	12
NME41	0	0.562137	0.552	0.258	0	1	NME4	12
VEPH1	0	0.561921	0.246	0.055	0	1	VEPH1	12
SERF21	0	0.561767	0.938	0.754	0	1	SERF2	12
TFAP2C	0	0.559842	0.259	0.045	0	1	TFAP2C	12
CROT	0	0.557226	0.279	0.072	0	1	CROT	12
ADAM9	0	0.556656	0.418	0.157	0	1	ADAM9	12
AKAP121	0	0.555864	0.45	0.254	0	1	AKAP12	12
CA12	0	0.550131	0.319	0.1	0	1	CA12	12
SLC25A51	0	0.549457	0.705	0.501	0	1	SLC25A5	12
LINC01551	0	0.546438	0.687	0.424	0	1	LINC01551	12
ETV1	0	0.543144	0.415	0.138	0	1	ETV1	12
GRIN2A	0	0.541037	0.284	0.082	0	1	GRIN2A	12
SPRY2	0	0.541013	0.292	0.081	0	1	SPRY2	12
INTU	0	0.539464	0.413	0.183	0	1	INTU	12
HMGA21	0	0.538902	0.217	0.096	0	1	HMGA2	12
TBC1D1	0	0.536764	0.323	0.111	0	1	TBC1D1	12
SCRN1	0	0.534502	0.438	0.186	0	1	SCRN1	12
CELSR1	0	0.531142	0.305	0.074	0	1	CELSR1	12
PLA2G16	0	0.530198	0.242	0.041	0	1	PLA2G16	12
SQSTM11	0	0.528894	0.536	0.308	0	1	SQSTM1	12
GPC1	0	0.527988	0.343	0.138	0	1	GPC1	12
HMGCS1	0	0.527552	0.626	0.408	0	1	HMGCS1	12
SPAG16	0	0.527511	0.567	0.314	0	1	SPAG16	12
PSAP1	0	0.526137	0.696	0.497	0	1	PSAP	12
RHOJ	0	0.524703	0.239	0.042	0	1	RHOJ	12
ATRAID1	0	0.52469	0.517	0.252	0	1	ATRAID	12
CREM	0	0.524382	0.41	0.184	0	1	CREM	12
HLA-C1	0	0.522393	0.376	0.162	0	1	HLA-C	11
LRP4	0	0.521521	0.271	0.053	0	1	LRP4	11
NENF1	0	0.521123	0.52	0.269	0	1	NENF	11
POLR2L1	0	0.518398	0.702	0.432	0	1	POLR2L	11
RPLP01	0	0.518195	0.951	0.832	0	1	RPLP0	11
TIMP2	0	0.516546	0.454	0.222	0	1	TIMP2	11
LAMTOR41	0	0.516456	0.64	0.395	0	1	LAMTOR4	11
LPAR4	0	0.515672	0.248	0.037	0	1	LPAR4	11
LINC02256	0	0.515158	0.293	0.093	0	1	LINC02256	11
NAPEPLD	0	0.513226	0.369	0.138	0	1	NAPEPLD	11
SFXN5	0	0.511762	0.358	0.115	0	1	SFXN5	11
MGAT4C	0	0.511454	0.453	0.174	0	1	MGAT4C	11
CRY1	0	0.510395	0.434	0.233	0	1	CRY1	11
SNCAIP	0	0.509008	0.474	0.255	0	1	SNCAIP	11
PLTP1	0	0.507579	0.323	0.084	0	1	PLTP	11
SALL1	0	0.50586	0.294	0.065	0	1	SALL1	11
XYLT1	0	0.505225	0.352	0.167	0	1	XYLT1	11
FKBP101	0	0.5049	0.33	0.09	0	1	FKBP10	11
SEPT11	0	0.504836	0.744	0.534	0	1	SEPT11	11
CITED1	0	0.504767	0.212	0.055	0	1	CITED1	11
AC092691.1	0	0.503671	0.594	0.302	0	1	AC092691.1	11
AGO3	0	0.503622	0.6	0.384	0	1	AGO3	11
MPPED2	0	0.503433	0.658	0.429	0	1	MPPED2	11
CDH4	0	0.501468	0.539	0.287	0	1	CDH4	11
TMEM98	0	0.50146	0.44	0.18	0	1	TMEM98	11
GPX31	0	0.500551	0.13	0.023	0	1	GPX3	11
SASH11	0	0.499855	0.329	0.106	0	1	SASH1	11
RGS20	0	0.499643	0.301	0.098	0	1	RGS20	11
A2M1	0	0.497094	0.152	0.026	0	1	A2M	11
SOD11	0	0.496656	0.804	0.596	0	1	SOD1	11
AC087564.1	0	0.495311	0.253	0.062	0	1	AC087564.1	11
ST51	0	0.491357	0.339	0.119	0	1	ST5	11
NOTCH1	0	0.490725	0.294	0.086	0	1	NOTCH1	11
NIPSNAP2	0	0.490451	0.534	0.282	0	1	NIPSNAP2	11
SNX5	0	0.490438	0.345	0.115	0	1	SNX5	11
CTSH	0	0.490182	0.18	0.035	0	1	CTSH	11
TRIM24	0	0.489674	0.495	0.347	0	1	TRIM24	11
PBXIP1	0	0.489253	0.257	0.039	0	1	PBXIP1	11
FAM181B	0	0.488016	0.269	0.074	0	1	FAM181B	11
MID1	0	0.487687	0.52	0.297	0	1	MID1	11
RFXANK	0	0.487616	0.358	0.127	0	1	RFXANK	11
CRB2	0	0.487387	0.307	0.084	0	1	CRB2	11
ELP4	0	0.486663	0.507	0.245	0	1	ELP4	11
DNAJC1	0	0.485742	0.515	0.299	0	1	DNAJC1	11
HEPACAM	0	0.48572	0.176	0.018	0	1	HEPACAM	11
FOXG1	0	0.485485	0.703	0.476	0	1	FOXG1	11
MGST3	0	0.485376	0.761	0.598	0	1	MGST3	11
CAMK2D	0	0.485259	0.571	0.329	0	1	CAMK2D	11
TSPAN6	0	0.484889	0.354	0.123	0	1	TSPAN6	11
BOC	0	0.484646	0.329	0.116	0	1	BOC	11
LIX1	0	0.483567	0.218	0.032	0	1	LIX1	11
FAM171B	0	0.483204	0.551	0.323	0	1	FAM171B	11
OST41	0	0.481561	0.797	0.602	0	1	OST4	11
CHMP4B	0	0.481402	0.397	0.182	0	1	CHMP4B	11
PSME11	0	0.480996	0.46	0.211	0	1	PSME1	11
NBPF19	0	0.480586	0.275	0.064	0	1	NBPF19	11
C16orf74	0	0.479638	0.241	0.042	0	1	C16orf74	11
MAP3K5	0	0.478956	0.215	0.04	0	1	MAP3K5	11
SERPINB61	0	0.477997	0.279	0.058	0	1	SERPINB6	10
TGIF1	0	0.477962	0.329	0.094	0	1	TGIF1	10
EFNB1	0	0.477156	0.354	0.159	0	1	EFNB1	10
GLUD1	0	0.476651	0.415	0.2	0	1	GLUD1	10
IL6ST1	0	0.475227	0.271	0.067	0	1	IL6ST	10
KLF61	0	0.474763	0.43	0.22	0	1	KLF6	10
THSD4	0	0.474415	0.227	0.102	0	1	THSD4	10
EEF1A11	0	0.474016	0.965	0.902	0	1	EEF1A1	10
CD441	0	0.473801	0.155	0.03	0	1	CD44	10
MEIS2	0	0.472299	0.875	0.604	0	1	MEIS2	10
OBSL1	0	0.471905	0.286	0.082	0	1	OBSL1	10
CDON	0	0.470175	0.376	0.239	0	1	CDON	10
EDNRB	0	0.469692	0.214	0.035	0	1	EDNRB	10
SOAT1	0	0.46942	0.282	0.081	0	1	SOAT1	10
TMED101	0	0.468994	0.568	0.325	0	1	TMED10	10
FHIT1	0	0.46769	0.338	0.145	0	1	FHIT	10
GSTP11	0	0.467279	0.903	0.688	0	1	GSTP1	10
NR2E1	0	0.467243	0.236	0.036	0	1	NR2E1	10
SPARCL11	0	0.464988	0.176	0.056	0	1	SPARCL1	10
ANXA61	0	0.464879	0.368	0.139	0	1	ANXA6	10
REXO21	0	0.464576	0.342	0.132	0	1	REXO2	10
PNRC1	0	0.464423	0.625	0.389	0	1	PNRC1	10
CASP3	0	0.462772	0.401	0.193	0	1	CASP3	10
ATP6V0E11	0	0.462242	0.599	0.353	0	1	ATP6V0E1	10
WWTR11	0	0.462097	0.267	0.099	0	1	WWTR1	10
AC131571.1	0	0.461798	0.271	0.074	0	1	AC131571.1	10
SCD	0	0.461637	0.409	0.219	0	1	SCD	10
NEK61	0	0.461636	0.292	0.081	0	1	NEK6	10
CTNNA1	0	0.461209	0.616	0.361	0	1	CTNNA1	10
RCN11	0	0.460518	0.454	0.191	0	1	RCN1	10
ARAP2	0	0.460193	0.239	0.044	0	1	ARAP2	10
PHGDH1	0	0.459859	0.467	0.224	0	1	PHGDH	10
ACTN11	0	0.459845	0.332	0.122	0	1	ACTN1	10
AC234582.1	0	0.45977	0.252	0.041	0	1	AC234582.1	10
CBR1	0	0.459222	0.34	0.152	0	1	CBR1	10
MAML21	0	0.458272	0.498	0.241	0	1	MAML2	10
C1QL1	0	0.458069	0.223	0.045	0	1	C1QL1	10
PTGFRN	0	0.457396	0.295	0.097	0	1	PTGFRN	10
BAZ2B	0	0.456979	0.625	0.416	0	1	BAZ2B	10
SCP2	0	0.455471	0.586	0.358	0	1	SCP2	10
QPRT1	0	0.454361	0.324	0.091	0	1	QPRT	10
SPATA6	0	0.453673	0.295	0.081	0	1	SPATA6	10
KLHDC8A	0	0.45344	0.388	0.173	0	1	KLHDC8A	10
BLVRB1	0	0.453365	0.382	0.162	0	1	BLVRB	10
DPP7	0	0.453297	0.307	0.102	0	1	DPP7	10
CD1641	0	0.452505	0.377	0.159	0	1	CD164	10
PTPN131	0	0.452041	0.351	0.147	0	1	PTPN13	10
SYPL1	0	0.450908	0.391	0.165	0	1	SYPL1	10
SEPT7	0	0.450416	0.831	0.697	0	1	SEPT7	10
UTRN	0	0.449816	0.323	0.107	0	1	UTRN	10
ADD31	0	0.449769	0.375	0.19	0	1	ADD3	10
ELOVL5	0	0.448428	0.406	0.208	0	1	ELOVL5	10
LDLRAD3	0	0.446998	0.468	0.243	0	1	LDLRAD3	10
CACHD1	0	0.446918	0.397	0.187	0	1	CACHD1	10
CD58	0	0.446765	0.264	0.069	0	1	CD58	10
EFNB2	0	0.446202	0.521	0.364	0	1	EFNB2	10
AL022068.1	0	0.446047	0.197	0.068	0	1	AL022068.1	10
SOX21	0	0.445721	0.235	0.042	0	1	SOX21	10
ID2	0	0.445666	0.674	0.522	0	1	ID2	10
REST	0	0.445556	0.305	0.097	0	1	REST	10
CLNS1A	0	0.444883	0.639	0.401	0	1	CLNS1A	10
STOX2	0	0.444828	0.508	0.298	0	1	STOX2	10
TEX14	0	0.443815	0.297	0.168	0	1	TEX14	10
ENHO	0	0.443661	0.362	0.167	0	1	ENHO	10
PPM1K	0	0.442835	0.338	0.16	0	1	PPM1K	10
CYSTM11	0	0.442175	0.495	0.282	0	1	CYSTM1	10
LDLR	0	0.442058	0.26	0.099	0	1	LDLR	10
YBX31	0	0.441753	0.271	0.07	0	1	YBX3	10
REV3L	0	0.440231	0.707	0.511	0	1	REV3L	10
ZMAT3	0	0.440131	0.336	0.127	0	1	ZMAT3	10
AL512422.1	0	0.439841	0.164	0.058	0	1	AL512422.1	10
LAMP21	0	0.438401	0.377	0.165	0	1	LAMP2	10
NUDT4	0	0.437834	0.428	0.258	0	1	NUDT4	10
SEPT2	0	0.436782	0.725	0.502	0	1	SEPT2	10
DOCK11	0	0.436436	0.304	0.095	0	1	DOCK1	10
SYNE1	0	0.434966	0.426	0.233	0	1	SYNE1	10
SPRED1	0	0.434791	0.366	0.167	0	1	SPRED1	10
OPHN1	0	0.434176	0.51	0.311	0	1	OPHN1	10
PDLIM51	0	0.433582	0.293	0.084	0	1	PDLIM5	10
CALU1	0	0.43333	0.49	0.301	0	1	CALU	10
ESR2	0	0.433046	0.396	0.206	0	1	ESR2	10
OAT	0	0.432189	0.382	0.181	0	1	OAT	9
RFTN2	0	0.431602	0.347	0.118	0	1	RFTN2	9
GAS1	0	0.431191	0.2	0.059	0	1	GAS1	9
HSD17B12	0	0.430725	0.526	0.311	0	1	HSD17B12	9
TOX	0	0.430561	0.465	0.227	0	1	TOX	9
TMBIM6	0	0.42951	0.711	0.493	0	1	TMBIM6	9
LRP6	0	0.427806	0.463	0.284	0	1	LRP6	9
CNKSR31	0	0.427711	0.249	0.077	0	1	CNKSR3	9
S100A61	0	0.42623	0.141	0.044	0	1	S100A6	9
COMT	0	0.426085	0.3	0.12	0	1	COMT	9
DMRTA2	0	0.425303	0.245	0.071	0	1	DMRTA2	9
FGFR3	0	0.423814	0.194	0.031	0	1	FGFR3	9
NOS1AP	0	0.423279	0.37	0.196	0	1	NOS1AP	9
MCL11	0	0.423076	0.45	0.239	0	1	MCL1	9
CXXC51	0	0.421772	0.38	0.181	0	1	CXXC5	9
MAGI1	0	0.418537	0.665	0.436	0	1	MAGI1	9
NME3	0	0.418042	0.385	0.175	0	1	NME3	9
TNFRSF191	0	0.417006	0.229	0.067	0	1	TNFRSF19	9
ST6GALNAC5	0	0.416994	0.384	0.215	0	1	ST6GALNAC5	9
PELI2	0	0.416984	0.465	0.28	0	1	PELI2	9
CDCA7L	0	0.416226	0.325	0.116	0	1	CDCA7L	9
DDR1	0	0.414943	0.456	0.226	0	1	DDR1	9
PLEKHB1	0	0.414298	0.209	0.027	0	1	PLEKHB1	9
PGM1	0	0.413728	0.304	0.109	0	1	PGM1	9
FAT11	0	0.413483	0.281	0.08	0	1	FAT1	9
ABCD3	0	0.413445	0.415	0.197	0	1	ABCD3	9
C1orf541	0	0.413405	0.3	0.092	0	1	C1orf54	9
S1PR1	0	0.412081	0.2	0.022	0	1	S1PR1	9
BMP2K	0	0.411026	0.298	0.117	0	1	BMP2K	9
MAP3K14	0	0.41101	0.293	0.116	0	1	MAP3K14	9
MED12L	0	0.410808	0.296	0.121	0	1	MED12L	9
GPR137B	0	0.410092	0.392	0.192	0	1	GPR137B	9
HDDC21	0	0.410047	0.411	0.19	0	1	HDDC2	9
CTBP2	0	0.409847	0.505	0.333	0	1	CTBP2	9
IL1RAPL1	0	0.409725	0.596	0.416	0	1	IL1RAPL1	9
BBX	0	0.409167	0.477	0.236	0	1	BBX	9
DAAM2	0	0.40761	0.178	0.02	0	1	DAAM2	9
LMO2	0	0.406822	0.225	0.06	0	1	LMO2	9
SLC25A31	0	0.40681	0.759	0.568	0	1	SLC25A3	9
RPL411	0	0.406642	0.985	0.921	0	1	RPL41	9
AXL1	0	0.405869	0.235	0.056	0	1	AXL	9
SEL1L3	0	0.405185	0.327	0.161	0	1	SEL1L3	9
HIBCH	0	0.404642	0.484	0.264	0	1	HIBCH	9
JUND	0	0.404514	0.525	0.337	0	1	JUND	9
RPL22L11	0	0.404258	0.372	0.17	0	1	RPL22L1	9
TANC11	0	0.403189	0.317	0.123	0	1	TANC1	9
PCGF5	0	0.402082	0.292	0.097	0	1	PCGF5	9
STOX1	0	0.401972	0.2	0.047	0	1	STOX1	9
CRYL1	0	0.401421	0.308	0.111	0	1	CRYL1	9
MSI1	0	0.401125	0.366	0.169	0	1	MSI1	9
NEDD9	0	0.400797	0.304	0.119	0	1	NEDD9	9
AC079385.1	0	0.400601	0.395	0.173	0	1	AC079385.1	9
LRRC171	0	0.400526	0.188	0.042	0	1	LRRC17	9
FAM84B	0	0.400036	0.208	0.039	0	1	FAM84B	9
PCBD11	0	0.399899	0.294	0.097	0	1	PCBD1	9
GLIPR21	0	0.399851	0.25	0.07	0	1	GLIPR2	9
UBL3	0	0.399272	0.451	0.236	0	1	UBL3	9
NCALD	0	0.398943	0.409	0.248	0	1	NCALD	9
ABTB2	0	0.398302	0.249	0.119	0	1	ABTB2	9
NBPF14	0	0.39803	0.216	0.042	0	1	NBPF14	9
GLI2	0	0.396072	0.26	0.091	0	1	GLI2	9
C19orf531	0	0.395919	0.686	0.473	0	1	C19orf53	9
IDI1	0	0.395641	0.583	0.413	0	1	IDI1	9
LAMTOR11	0	0.395348	0.554	0.341	0	1	LAMTOR1	9
ADCY2	0	0.395093	0.306	0.11	0	1	ADCY2	9
CHPF1	0	0.395046	0.307	0.131	0	1	CHPF	9
NAP1L11	0	0.394953	0.809	0.62	0	1	NAP1L1	9
SCARA3	0	0.393651	0.229	0.05	0	1	SCARA3	9
TMEM163	0	0.391303	0.411	0.212	0	1	TMEM163	9
PCDH11X	0	0.390762	0.415	0.24	0	1	PCDH11X	9
NES1	0	0.389631	0.301	0.113	0	1	NES	9
PHIP	0	0.388208	0.624	0.446	0	1	PHIP	9
CHRDL1	0	0.388178	0.245	0.1	0	1	CHRDL1	9
IFI161	0	0.388039	0.211	0.079	0	1	IFI16	9
PEX2	0	0.387719	0.3	0.103	0	1	PEX2	9
DHRS7	0	0.387551	0.365	0.153	0	1	DHRS7	9
TGFB21	0	0.387264	0.189	0.051	0	1	TGFB2	8
GCA	0	0.38671	0.391	0.195	0	1	GCA	8
CPNE4	0	0.386254	0.231	0.112	0	1	CPNE4	8
VCAM11	0	0.385816	0.172	0.021	0	1	VCAM1	8
JADE1	0	0.385685	0.288	0.142	0	1	JADE1	8
HELB	0	0.38567	0.225	0.074	0	1	HELB	8
CIB11	0	0.385318	0.307	0.105	0	1	CIB1	8
TMX1	0	0.382948	0.418	0.211	0	1	TMX1	8
TMEM9B	0	0.382787	0.426	0.228	0	1	TMEM9B	8
CNP	0	0.382559	0.336	0.145	0	1	CNP	8
DARS	0	0.381945	0.448	0.234	0	1	DARS	8
CHSY3	0	0.379208	0.294	0.125	0	1	CHSY3	8
AIF1L	0	0.379187	0.239	0.059	0	1	AIF1L	8
GOLIM4	0	0.378938	0.427	0.229	0	1	GOLIM4	8
RAD51B	0	0.378625	0.457	0.275	0	1	RAD51B	8
ATP10B	0	0.378042	0.156	0.024	0	1	ATP10B	8
ILK	0	0.376862	0.411	0.208	0	1	ILK	8
ABAT	0	0.37671	0.386	0.201	0	1	ABAT	8
CDK41	0	0.376656	0.459	0.251	0	1	CDK4	8
CTNNB1	0	0.376587	0.641	0.444	0	1	CTNNB1	8
RHPN2	0	0.375931	0.219	0.057	0	1	RHPN2	8
MYL61	0	0.375294	0.877	0.761	0	1	MYL6	8
PHPT11	0	0.373955	0.815	0.637	0	1	PHPT1	8
C15orf41	0	0.373723	0.338	0.176	0	1	C15orf41	8
GNPDA1	0	0.373042	0.323	0.139	0	1	GNPDA1	8
ABCC4	0	0.372641	0.206	0.066	0	1	ABCC4	8
KCNMA1	0	0.372288	0.293	0.124	0	1	KCNMA1	8
STON2	0	0.372167	0.247	0.075	0	1	STON2	8
TRIP61	0	0.372075	0.215	0.047	0	1	TRIP6	8
ECI1	0	0.371993	0.29	0.103	0	1	ECI1	8
VEGFB	0	0.371678	0.279	0.121	0	1	VEGFB	8
ABCA1	0	0.371648	0.261	0.102	0	1	ABCA1	8
C4orf31	0	0.371054	0.603	0.369	0	1	C4orf3	8
INSIG1	0	0.370247	0.321	0.184	0	1	INSIG1	8
LAMP11	0	0.370092	0.401	0.213	0	1	LAMP1	8
KTN1	0	0.369092	0.616	0.409	0	1	KTN1	8
DLG11	0	0.36849	0.538	0.325	0	1	DLG1	8
NINJ11	0	0.368054	0.266	0.083	0	1	NINJ1	8
MAPK1IP1L	0	0.366786	0.491	0.281	0	1	MAPK1IP1L	8
PNKD	0	0.366415	0.477	0.274	0	1	PNKD	8
CNTLN	0	0.366099	0.32	0.161	0	1	CNTLN	8
LEF1	0	0.365383	0.163	0.061	0	1	LEF1	8
CHPT1	0	0.36529	0.359	0.182	0	1	CHPT1	8
N4BP2L1	0	0.365142	0.188	0.049	0	1	N4BP2L1	8
TMA71	0	0.364729	0.848	0.705	0	1	TMA7	8
SVIL1	0	0.364253	0.312	0.171	0	1	SVIL	8
MPP5	0	0.364108	0.316	0.126	0	1	MPP5	8
FAM69C	0	0.362999	0.178	0.017	0	1	FAM69C	8
DENND1A	0	0.362421	0.476	0.307	0	1	DENND1A	8
TMEM134	0	0.362089	0.321	0.139	0	1	TMEM134	8
EMX2OS	0	0.362078	0.235	0.07	0	1	EMX2OS	8
RIDA	0	0.360013	0.284	0.101	0	1	RIDA	8
CARMIL1	0	0.359803	0.411	0.2	0	1	CARMIL1	8
ITGA2	0	0.359143	0.16	0.028	0	1	ITGA2	8
ZHX3	0	0.358874	0.406	0.22	0	1	ZHX3	8
NHS	0	0.358686	0.27	0.141	0	1	NHS	8
STK39	0	0.358677	0.432	0.245	0	1	STK39	8
FZD3	0	0.358326	0.537	0.356	0	1	FZD3	8
TSPAN5	0	0.358241	0.728	0.525	0	1	TSPAN5	8
ZHX2	0	0.357843	0.323	0.154	0	1	ZHX2	8
RPS61	0	0.357753	0.972	0.862	0	1	RPS6	8
RHOQ	0	0.356619	0.261	0.092	0	1	RHOQ	8
AKR1C3	0	0.356519	0.117	0.012	0	1	AKR1C3	8
FLNA1	0	0.35601	0.303	0.122	0	1	FLNA	8
RIT1	0	0.355543	0.296	0.118	0	1	RIT1	8
NFATC21	0	0.355024	0.139	0.03	0	1	NFATC2	8
LRP101	0	0.354693	0.212	0.04	0	1	LRP10	8
GJA11	0	0.354541	0.15	0.038	0	1	GJA1	8
PSRC1	0	0.354372	0.233	0.079	0	1	PSRC1	8
PDCD4	0	0.354218	0.355	0.178	0	1	PDCD4	8
FTL1	0	0.353664	0.967	0.893	0	1	FTL	8
SPATS2L1	0	0.353043	0.336	0.138	0	1	SPATS2L	8
CMBL	0	0.352881	0.258	0.11	0	1	CMBL	8
S100A161	0	0.351587	0.162	0.034	0	1	S100A16	8
TBL1X	0	0.351382	0.403	0.21	0	1	TBL1X	8
TTYH3	0	0.351323	0.325	0.163	0	1	TTYH3	8
FOSB1	0	0.351273	0.178	0.05	0	1	FOSB	8
SLC4A4	0	0.351105	0.277	0.104	0	1	SLC4A4	8
TJP11	0	0.35049	0.402	0.192	0	1	TJP1	8
TCEAL91	0	0.350247	0.642	0.424	0	1	TCEAL9	8
GPX41	0	0.350224	0.773	0.582	0	1	GPX4	8
IER2	0	0.349834	0.545	0.374	0	1	IER2	8
PRKCB	0	0.349769	0.194	0.095	0	1	PRKCB	8
SELENOW	0	0.348611	0.694	0.541	0	1	SELENOW	8
CDH23	0	0.348569	0.176	0.065	0	1	CDH23	8
FEZ2	0	0.347846	0.528	0.323	0	1	FEZ2	8
LPP1	0	0.346591	0.502	0.295	0	1	LPP	8
UBE2E1	0	0.346519	0.514	0.308	0	1	UBE2E1	8
CALR1	0	0.345749	0.575	0.391	0	1	CALR	8
AGT	0	0.345617	0.12	0.016	0	1	AGT	8
ADK	0	0.34543	0.616	0.405	0	1	ADK	8
STK17A	0	0.345072	0.321	0.16	0	1	STK17A	8
BTBD17	0	0.344792	0.19	0.038	0	1	BTBD17	8
SYT11	0	0.344611	0.581	0.388	0	1	SYT11	8
HSD17B14	0	0.344089	0.221	0.065	0	1	HSD17B14	8
GAPDH1	0	0.344087	0.981	0.883	0	1	GAPDH	8
AHI11	0	0.344059	0.324	0.148	0	1	AHI1	8
COPRS	0	0.343837	0.373	0.183	0	1	COPRS	8
TP53TG1	0	0.342748	0.217	0.062	0	1	TP53TG1	8
PIK3C2A	0	0.342451	0.463	0.273	0	1	PIK3C2A	8
SEMA6A	0	0.341864	0.4	0.209	0	1	SEMA6A	8
AL078459.1	0	0.341049	0.24	0.075	0	1	AL078459.1	7
MDFI1	0	0.340558	0.236	0.101	0	1	MDFI	7
MAP3K8	0	0.339871	0.177	0.032	0	1	MAP3K8	7
ACTN2	0	0.339627	0.217	0.073	0	1	ACTN2	7
NDUFAF81	0	0.339551	0.441	0.248	0	1	NDUFAF8	7
MZT2B	0	0.338037	0.775	0.583	0	1	MZT2B	7
DECR11	0	0.337964	0.338	0.14	0	1	DECR1	7
OAF1	0	0.337851	0.163	0.019	0	1	OAF	7
MIR222HG	0	0.337813	0.169	0.049	0	1	MIR222HG	7
NT5C1	0	0.337357	0.31	0.12	0	1	NT5C	7
DOCK7	0	0.337277	0.518	0.327	0	1	DOCK7	7
SSFA2	0	0.336776	0.225	0.066	0	1	SSFA2	7
LDHB	0	0.335643	0.915	0.769	0	1	LDHB	7
ARHGAP12	0	0.335016	0.373	0.169	0	1	ARHGAP12	7
TPT11	0	0.33455	0.906	0.788	0	1	TPT1	7
ITGA71	0	0.334343	0.161	0.042	0	1	ITGA7	7
SH3PXD2B	0	0.334278	0.367	0.189	0	1	SH3PXD2B	7
MT-ND3	0	0.333973	0.905	0.805	0	1	MT-ND3	7
TM7SF2	0	0.333928	0.313	0.146	0	1	TM7SF2	7
ACADVL1	0	0.333892	0.355	0.17	0	1	ACADVL	7
RPS91	0	0.333614	0.954	0.854	0	1	RPS9	7
PPT1	0	0.332896	0.368	0.202	0	1	PPT1	7
AC091826.2	0	0.331869	0.19	0.083	0	1	AC091826.2	7
ST8SIA1	0	0.331843	0.29	0.137	0	1	ST8SIA1	7
ZBTB20-AS5	0	0.330951	0.278	0.096	0	1	ZBTB20-AS5	7
NBEAL11	0	0.330788	0.93	0.799	0	1	NBEAL1	7
KAT2B	0	0.329196	0.231	0.073	0	1	KAT2B	7
LRRC10B	0	0.328817	0.131	0.016	0	1	LRRC10B	7
SPART1	0	0.328007	0.353	0.167	0	1	SPART	7
AC002429.2	0	0.327859	0.198	0.09	0	1	AC002429.2	7
IGFBP41	0	0.327842	0.213	0.06	0	1	IGFBP4	7
ALDH7A1	0	0.327443	0.402	0.212	0	1	ALDH7A1	7
ATP5MC21	0	0.325655	0.893	0.726	0	1	ATP5MC2	7
EEF1D1	0	0.325124	0.795	0.56	0	1	EEF1D	7
PDPN1	0	0.324828	0.225	0.063	0	1	PDPN	7
IRS2	0	0.324811	0.371	0.205	0	1	IRS2	7
ALDH6A1	0	0.324105	0.241	0.077	0	1	ALDH6A1	7
CRTC31	0	0.32354	0.655	0.487	0	1	CRTC3	7
UBL51	0	0.32352	0.718	0.565	0	1	UBL5	7
RAP1B1	0	0.322491	0.548	0.356	0	1	RAP1B	7
NR2F1	0	0.321648	0.553	0.381	0	1	NR2F1	7
AC100810.1	0	0.321289	0.217	0.068	0	1	AC100810.1	7
STK33	0	0.320997	0.22	0.071	0	1	STK33	7
POLE4	0	0.320848	0.358	0.212	0	1	POLE4	7
SORT1	0	0.320576	0.309	0.178	0	1	SORT1	7
TMEM1471	0	0.320337	0.514	0.327	0	1	TMEM147	7
FAM3C	0	0.320317	0.471	0.291	0	1	FAM3C	7
NDUFC11	0	0.320095	0.546	0.36	0	1	NDUFC1	7
BRINP3	0	0.319618	0.227	0.081	0	1	BRINP3	7
CTNND1	0	0.319357	0.366	0.191	0	1	CTNND1	7
SCAF11	0	0.319251	0.458	0.257	0	1	SCAF11	7
AL358335.2	0	0.318458	0.126	0.009	0	1	AL358335.2	7
WSCD1	0	0.317642	0.187	0.05	0	1	WSCD1	7
COPS91	0	0.317593	0.735	0.569	0	1	COPS9	7
LAMA1	0	0.317107	0.199	0.051	0	1	LAMA1	7
BTG2	0	0.31669	0.274	0.122	0	1	BTG2	7
RPS201	0	0.316529	0.927	0.818	0	1	RPS20	7
SUCLG21	0	0.316528	0.228	0.068	0	1	SUCLG2	7
ALDH9A1	0	0.316479	0.361	0.183	0	1	ALDH9A1	7
IGSF11	0	0.315989	0.296	0.129	0	1	IGSF11	7
MSRB2	0	0.315757	0.319	0.153	0	1	MSRB2	7
EFEMP21	0	0.315466	0.178	0.034	0	1	EFEMP2	7
CD1511	0	0.315044	0.336	0.165	0	1	CD151	7
AAMDC	0	0.314684	0.423	0.228	0	1	AAMDC	7
ADAMTS9	0	0.314102	0.145	0.041	0	1	ADAMTS9	7
ETFRF1	0	0.313099	0.385	0.213	0	1	ETFRF1	7
NOTCH31	0	0.31292	0.181	0.045	0	1	NOTCH3	7
CAMTA1	0	0.31194	0.8	0.637	0	1	CAMTA1	7
ATF31	0	0.311897	0.21	0.099	0	1	ATF3	7
GLO11	0	0.311749	0.547	0.341	0	1	GLO1	7
CDC14A	0	0.311679	0.196	0.052	0	1	CDC14A	7
ITGAV1	0	0.311508	0.327	0.157	0	1	ITGAV	7
RNF180	0	0.310456	0.375	0.193	0	1	RNF180	7
ACSBG1	0	0.309978	0.14	0.016	0	1	ACSBG1	7
PRKN	0	0.309912	0.53	0.335	0	1	PRKN	7
CHST10	0	0.309665	0.3	0.15	0	1	CHST10	7
SEMA5B	0	0.309096	0.292	0.13	0	1	SEMA5B	7
UFC1	0	0.308983	0.511	0.318	0	1	UFC1	7
FAM213A	0	0.308723	0.477	0.319	0	1	FAM213A	7
AASS	0	0.308322	0.252	0.1	0	1	AASS	7
NCAM2	0	0.308255	0.439	0.237	0	1	NCAM2	7
RPL121	0	0.30818	0.767	0.58	0	1	RPL12	7
PGLS	0	0.308051	0.525	0.328	0	1	PGLS	7
GRHPR	0	0.307917	0.452	0.258	0	1	GRHPR	7
DHRS4L2	0	0.307855	0.195	0.057	0	1	DHRS4L2	7
SDC21	0	0.307835	0.29	0.104	0	1	SDC2	7
CPEB4	0	0.307605	0.479	0.325	0	1	CPEB4	7
NDUFB5	0	0.307475	0.524	0.336	0	1	NDUFB5	7
PFN11	0	0.306348	0.756	0.548	0	1	PFN1	7
FZD2	0	0.306073	0.16	0.038	0	1	FZD2	7
CANX	0	0.305726	0.616	0.414	0	1	CANX	7
MTRNR2L81	0	0.305555	0.326	0.19	0	1	MTRNR2L8	7
EMC6	0	0.305548	0.505	0.318	0	1	EMC6	7
GRAMD1C	0	0.305069	0.194	0.058	0	1	GRAMD1C	7
ETV5	0	0.305044	0.228	0.097	0	1	ETV5	7
TOMM71	0	0.304738	0.811	0.649	0	1	TOMM7	7
ENKUR	0	0.304377	0.175	0.04	0	1	ENKUR	7
P3H21	0	0.30419	0.147	0.033	0	1	P3H2	7
AC018682.1	0	0.304029	0.237	0.086	0	1	AC018682.1	7
NAXE	0	0.303229	0.339	0.167	0	1	NAXE	7
TLE1	0	0.302972	0.496	0.308	0	1	TLE1	7
LAP3	0	0.302771	0.263	0.103	0	1	LAP3	7
COX4I1	0	0.302169	0.898	0.773	0	1	COX4I1	7
SCCPDH	0	0.301429	0.396	0.216	0	1	SCCPDH	7
PSMB8	0	0.301192	0.165	0.03	0	1	PSMB8	7
AC110023.11	0	0.301121	0.159	0.048	0	1	AC110023.1	7
STXBP3	0	0.301094	0.242	0.086	0	1	STXBP3	7
MT-CO11	0	0.300674	0.987	0.967	0	1	MT-CO1	7
LRP4-AS1	0	0.300567	0.166	0.039	0	1	LRP4-AS1	7
ACAA21	0	0.300361	0.272	0.107	0	1	ACAA2	7
GPR156	0	0.300085	0.187	0.082	0	1	GPR156	7
CTSL1	0	0.299576	0.232	0.087	0	1	CTSL	7
SFT2D1	0	0.299498	0.354	0.189	0	1	SFT2D1	7
SESN3	0	0.298066	0.473	0.285	0	1	SESN3	7
UBXN4	0	0.297826	0.579	0.393	0	1	UBXN4	7
DNER	0	0.297798	0.585	0.396	0	1	DNER	7
NIM1K	0	0.297472	0.234	0.097	0	1	NIM1K	7
AKR7A21	0	0.29731	0.357	0.183	0	1	AKR7A2	7
FGF2	0	0.296663	0.163	0.038	0	1	FGF2	7
ROMO1	0	0.294846	0.571	0.369	0	1	ROMO1	6
ALDH2	0	0.294204	0.363	0.193	0	1	ALDH2	6
LINC00623	0	0.293685	0.196	0.063	0	1	LINC00623	6
FAM198B	0	0.293634	0.133	0.014	0	1	FAM198B	6
REEP3	0	0.293513	0.371	0.194	0	1	REEP3	6
HADHA	0	0.293485	0.512	0.32	0	1	HADHA	6
CHST9	0	0.293124	0.123	0.034	0	1	CHST9	6
JUN	0	0.293122	0.695	0.507	0	1	JUN	6
SLC9A3R1	0	0.293017	0.169	0.036	0	1	SLC9A3R1	6
ELF11	0	0.292894	0.219	0.076	0	1	ELF1	6
CDC42EP4	0	0.292474	0.287	0.138	0	1	CDC42EP4	6
HIPK2	0	0.292435	0.412	0.239	0	1	HIPK2	6
LINC01515	0	0.292375	0.142	0.039	0	1	LINC01515	6
TAPBP1	0	0.292192	0.193	0.051	0	1	TAPBP	6
PTTG1IP1	0	0.291842	0.418	0.234	0	1	PTTG1IP	6
TNFRSF1A1	0	0.291806	0.188	0.048	0	1	TNFRSF1A	6
PSD3	0	0.291245	0.681	0.457	0	1	PSD3	6
TRAPPC6A	0	0.291212	0.292	0.134	0	1	TRAPPC6A	6
NADK2	0	0.290639	0.233	0.092	0	1	NADK2	6
POU3F3	0	0.290572	0.417	0.237	0	1	POU3F3	6
WWOX	0	0.290215	0.538	0.359	0	1	WWOX	6
RPL131	0	0.290169	0.988	0.936	0	1	RPL13	6
STAG2	0	0.290138	0.447	0.273	0	1	STAG2	6
GADD45A1	0	0.290138	0.267	0.12	0	1	GADD45A	6
MASP1	0	0.290086	0.214	0.106	0	1	MASP1	6
CNTFR	0	0.289896	0.331	0.186	0	1	CNTFR	6
RAB131	0	0.289856	0.297	0.131	0	1	RAB13	6
COA4	0	0.289645	0.377	0.202	0	1	COA4	6
RARRES3	0	0.289458	0.123	0.014	0	1	RARRES3	6
AMMECR1	0	0.288706	0.302	0.145	0	1	AMMECR1	6
MPV17	0	0.288684	0.33	0.165	0	1	MPV17	6
MSN1	0	0.288253	0.268	0.107	0	1	MSN	6
LMCD1-AS1	0	0.288075	0.194	0.077	0	1	LMCD1-AS1	6
SELENOK	0	0.287999	0.677	0.486	0	1	SELENOK	6
APRT1	0	0.286776	0.41	0.231	0	1	APRT	6
MID1IP1	0	0.286662	0.218	0.073	0	1	MID1IP1	6
VCAN1	0	0.286519	0.529	0.333	0	1	VCAN	6
NR1D2	0	0.286387	0.247	0.108	0	1	NR1D2	6
CPNE2	0	0.286257	0.22	0.081	0	1	CPNE2	6
KANK1	0	0.2861	0.224	0.097	0	1	KANK1	6
CHP1	0	0.28593	0.335	0.183	0	1	CHP1	6
TPP1	0	0.285702	0.185	0.049	0	1	TPP1	6
FKBP9	0	0.28526	0.179	0.055	0	1	FKBP9	6
PROS1	0	0.285164	0.183	0.055	0	1	PROS1	6
HAPLN1	0	0.285162	0.123	0.013	0	1	HAPLN1	6
GTF2F2	0	0.285049	0.448	0.273	0	1	GTF2F2	6
MCUB	0	0.284894	0.422	0.204	0	1	MCUB	6
UNC50	0	0.284885	0.317	0.157	0	1	UNC50	6
ARX	0	0.284301	0.443	0.165	0	1	ARX	6
KCNJ10	0	0.284294	0.145	0.015	0	1	KCNJ10	6
CNTNAP3B	0	0.283264	0.233	0.11	0	1	CNTNAP3B	6
TAOK3	0	0.283032	0.51	0.345	0	1	TAOK3	6
CCNL1	0	0.282911	0.389	0.225	0	1	CCNL1	6
LPAR11	0	0.282864	0.145	0.027	0	1	LPAR1	6
DCXR	0	0.282775	0.378	0.19	0	1	DCXR	6
LINC00513	0	0.282501	0.226	0.077	0	1	LINC00513	6
FIS1	0	0.28187	0.582	0.389	0	1	FIS1	6
RPL51	0	0.281626	0.921	0.809	0	1	RPL5	6
UQCC21	0	0.281488	0.501	0.322	0	1	UQCC2	6
SMARCA1	0	0.280875	0.344	0.199	0	1	SMARCA1	6
GOLM1	0	0.280116	0.56	0.39	0	1	GOLM1	6
HSDL2	0	0.2791	0.286	0.119	0	1	HSDL2	6
HEG1	0	0.278647	0.182	0.06	0	1	HEG1	6
CHCHD101	0	0.278085	0.251	0.115	0	1	CHCHD10	6
MAFF1	0	0.276636	0.184	0.06	0	1	MAFF	6
EVI5	0	0.276111	0.367	0.201	0	1	EVI5	6
ZNRF3	0	0.275967	0.27	0.136	0	1	ZNRF3	6
RPL10A1	0	0.275933	0.942	0.841	0	1	RPL10A	6
LAMTOR5	0	0.275931	0.759	0.596	0	1	LAMTOR5	6
DAD11	0	0.275743	0.619	0.434	0	1	DAD1	6
CTSA1	0	0.275232	0.184	0.057	0	1	CTSA	6
TRIM47	0	0.275036	0.128	0.018	0	1	TRIM47	6
RGCC1	0	0.274873	0.133	0.023	0	1	RGCC	6
SLC15A2	0	0.274283	0.147	0.02	0	1	SLC15A2	6
DTNA	0	0.274188	0.514	0.349	0	1	DTNA	6
SGK3	0	0.274081	0.24	0.107	0	1	SGK3	6
PARP1	0	0.274019	0.563	0.379	0	1	PARP1	6
KIF13A	0	0.273861	0.296	0.145	0	1	KIF13A	6
MAN1C1	0	0.273474	0.187	0.077	0	1	MAN1C1	6
AHCYL2	0	0.273377	0.46	0.304	0	1	AHCYL2	6
TKT1	0	0.27335	0.523	0.357	0	1	TKT	6
MKLN1	0	0.27315	0.656	0.471	0	1	MKLN1	6
HEATR5A	0	0.271815	0.182	0.053	0	1	HEATR5A	6
TLE4	0	0.271723	0.471	0.272	0	1	TLE4	6
RAB9A	0	0.270807	0.329	0.165	0	1	RAB9A	6
AC116366.3	0	0.270729	0.207	0.077	0	1	AC116366.3	6
SDHC	0	0.270684	0.494	0.315	0	1	SDHC	6
MMD2	0	0.27028	0.148	0.03	0	1	MMD2	6
OXA1L1	0	0.269709	0.285	0.139	0	1	OXA1L	6
SLITRK2	0	0.269527	0.144	0.037	0	1	SLITRK2	6
POLR2G	0	0.269251	0.526	0.336	0	1	POLR2G	6
TFRC	0	0.269085	0.24	0.117	0	1	TFRC	6
CPNE3	0	0.269007	0.373	0.216	0	1	CPNE3	6
ETFA	0	0.269001	0.418	0.244	0	1	ETFA	6
PDIA61	0	0.268662	0.597	0.409	0	1	PDIA6	6
MAGT1	0	0.268444	0.238	0.09	0	1	MAGT1	6
ITGB51	0	0.268084	0.15	0.026	0	1	ITGB5	6
TP53I31	0	0.268047	0.199	0.056	0	1	TP53I3	6
RPS27A1	0	0.26772	0.967	0.899	0	1	RPS27A	6
[truncated: 11,491 more rows]
[truncated: 4 more columns]

## Sheet: GO.Enrichment
#term ID	term description	observed gene count	background gene count	strength	false discovery rate	matching proteins in your network (IDs)	matching proteins in your network (labels)
GO:1903895	Negative regulation of ire1-mediated unfolded protein response	2	3	1.94	0.0293	9606.ENSP00000249356,9606.ENSP00000324173	DNAJB9,HSPA5
GO:0006564	L-serine biosynthetic process	3	7	1.75	0.004	9606.ENSP00000333667,9606.ENSP00000358417,9606.ENSP00000365773	SHMT2,PHGDH,PSAT1
GO:0097084	Vascular associated smooth muscle cell development	3	9	1.64	0.0068	9606.ENSP00000232424,9606.ENSP00000436607,9606.ENSP00000478570	HES1,ADM,VEGFA
GO:0018401	Peptidyl-proline hydroxylation to 4-hydroxy-l-proline	3	11	1.55	0.0099	9606.ENSP00000263556,9606.ENSP00000327801,9606.ENSP00000379042	P4HA1,P4HB,ERO1L
GO:0036499	PERK-mediated unfolded protein response	3	12	1.51	0.0122	9606.ENSP00000324173,9606.ENSP00000409555,9606.ENSP00000448665	HSPA5,HERPUD1,DDIT3
GO:1990440	Positive regulation of transcription from rna polymerase ii promoter in response to endoplasmic reticulum stress	3	12	1.51	0.0122	9606.ENSP00000305422,9606.ENSP00000324173,9606.ENSP00000448665	CEBPB,HSPA5,DDIT3
GO:1900102	Negative regulation of endoplasmic reticulum unfolded protein response	3	13	1.48	0.0141	9606.ENSP00000249356,9606.ENSP00000324173,9606.ENSP00000426909	DNAJB9,HSPA5,GNB2L1
GO:0006614	SRP-dependent cotranslational protein targeting to membrane	21	96	1.46	1.12e-19	9606.ENSP00000259469,9606.ENSP00000262584,9606.ENSP00000278572,9606.ENSP00000318646,9606.ENSP00000322419,9606.ENSP00000339095,9606.ENSP00000339795,9606.ENSP00000341885,9606.ENSP00000346001,9606.ENSP00000346015,9606.ENSP00000346027,9606.ENSP00000346037,9606.ENSP00000346046,9606.ENSP00000369757,9606.ENSP00000385958,9606.ENSP00000435096,9606.ENSP00000449026,9606.ENSP00000451818,9606.ENSP00000464342,…	RPL35,RPL8,RPS3,RPS15A,RPLP2,RPS7,RPL7,RPS2,RPL3,RPL27A,RPL21,RPLP1,RPS17,RPS6,RPS14,RPS25,ENSP00000449026,SRP54,RPL36,RPS15,RPS19
GO:0061621	Canonical glycolysis	6	27	1.46	2.39e-05	9606.ENSP00000229239,9606.ENSP00000229270,9606.ENSP00000234590,9606.ENSP00000320171,9606.ENSP00000359991,9606.ENSP00000362413	GAPDH,TPI1,ENO1,PKM,PGAM1,PGK1
GO:0000028	Ribosomal small subunit assembly	4	18	1.46	0.0019	9606.ENSP00000331019,9606.ENSP00000385958,9606.ENSP00000467466,9606.ENSP00000470972	RPS27L,RPS14,RPS15,RPS19
GO:0045047	Protein targeting to er	23	110	1.44	1.02e-20	9606.ENSP00000259469,9606.ENSP00000262584,9606.ENSP00000278572,9606.ENSP00000318646,9606.ENSP00000322419,9606.ENSP00000324173,9606.ENSP00000339095,9606.ENSP00000339795,9606.ENSP00000341885,9606.ENSP00000346001,9606.ENSP00000346015,9606.ENSP00000346027,9606.ENSP00000346037,9606.ENSP00000346046,9606.ENSP00000369757,9606.ENSP00000385958,9606.ENSP00000388337,9606.ENSP00000435096,9606.ENSP00000449026,…	RPL35,RPL8,RPS3,RPS15A,RPLP2,HSPA5,RPS7,RPL7,RPS2,RPL3,RPL27A,RPL21,RPLP1,RPS17,RPS6,RPS14,SEC61G,RPS25,ENSP00000449026,SRP54,RPL36,RPS15,RPS19
GO:0097501	Stress response to metal ion	3	16	1.39	0.0217	9606.ENSP00000245185,9606.ENSP00000324173,9606.ENSP00000377995	MT2A,HSPA5,MT1X
GO:0000184	Nuclear-transcribed mrna catabolic process, nonsense-mediated decay	21	119	1.36	3.66e-18	9606.ENSP00000220849,9606.ENSP00000259469,9606.ENSP00000262584,9606.ENSP00000278572,9606.ENSP00000318646,9606.ENSP00000322419,9606.ENSP00000339095,9606.ENSP00000339795,9606.ENSP00000341885,9606.ENSP00000346001,9606.ENSP00000346015,9606.ENSP00000346027,9606.ENSP00000346037,9606.ENSP00000346046,9606.ENSP00000369757,9606.ENSP00000385958,9606.ENSP00000435096,9606.ENSP00000449026,9606.ENSP00000464342,…	EIF3E,RPL35,RPL8,RPS3,RPS15A,RPLP2,RPS7,RPL7,RPS2,RPL3,RPL27A,RPL21,RPLP1,RPS17,RPS6,RPS14,RPS25,ENSP00000449026,RPL36,RPS15,RPS19
GO:0019083	Viral transcription	20	115	1.36	4.03e-17	9606.ENSP00000259469,9606.ENSP00000262584,9606.ENSP00000278572,9606.ENSP00000318646,9606.ENSP00000322419,9606.ENSP00000339095,9606.ENSP00000339795,9606.ENSP00000341885,9606.ENSP00000346001,9606.ENSP00000346015,9606.ENSP00000346027,9606.ENSP00000346037,9606.ENSP00000346046,9606.ENSP00000369757,9606.ENSP00000385958,9606.ENSP00000435096,9606.ENSP00000449026,9606.ENSP00000464342,9606.ENSP00000467466,…	RPL35,RPL8,RPS3,RPS15A,RPLP2,RPS7,RPL7,RPS2,RPL3,RPL27A,RPL21,RPLP1,RPS17,RPS6,RPS14,RPS25,ENSP00000449026,RPL36,RPS15,RPS19
GO:0006096	Glycolytic process	7	40	1.36	1.05e-05	9606.ENSP00000229239,9606.ENSP00000229270,9606.ENSP00000234590,9606.ENSP00000320171,9606.ENSP00000359991,9606.ENSP00000362413,9606.ENSP00000445175	GAPDH,TPI1,ENO1,PKM,PGAM1,PGK1,LDHA
GO:0006413	Translational initiation	24	141	1.35	1.98e-20	9606.ENSP00000220849,9606.ENSP00000259469,9606.ENSP00000262584,9606.ENSP00000278572,9606.ENSP00000318646,9606.ENSP00000322419,9606.ENSP00000339095,9606.ENSP00000339795,9606.ENSP00000340691,9606.ENSP00000341885,9606.ENSP00000346001,9606.ENSP00000346015,9606.ENSP00000346027,9606.ENSP00000346037,9606.ENSP00000346046,9606.ENSP00000364119,9606.ENSP00000369757,9606.ENSP00000385958,9606.ENSP00000419449,…	EIF3E,RPL35,RPL8,RPS3,RPS15A,RPLP2,RPS7,RPL7,EIF4EBP1,RPS2,RPL3,RPL27A,RPL21,RPLP1,RPS17,EIF2S2,RPS6,RPS14,EIF1,RPS25,ENSP00000449026,RPL36,RPS15,RPS19
GO:0070972	Protein localization to endoplasmic reticulum	24	140	1.35	1.98e-20	9606.ENSP00000245787,9606.ENSP00000259469,9606.ENSP00000262584,9606.ENSP00000278572,9606.ENSP00000318646,9606.ENSP00000322419,9606.ENSP00000324173,9606.ENSP00000339095,9606.ENSP00000339795,9606.ENSP00000341885,9606.ENSP00000346001,9606.ENSP00000346015,9606.ENSP00000346027,9606.ENSP00000346037,9606.ENSP00000346046,9606.ENSP00000369757,9606.ENSP00000385958,9606.ENSP00000388337,9606.ENSP00000435096,…	INSIG2,RPL35,RPL8,RPS3,RPS15A,RPLP2,HSPA5,RPS7,RPL7,RPS2,RPL3,RPL27A,RPL21,RPLP1,RPS17,RPS6,RPS14,SEC61G,RPS25,ENSP00000449026,SRP54,RPL36,RPS15,RPS19
GO:0042026	Protein refolding	3	18	1.34	0.0275	9606.ENSP00000297185,9606.ENSP00000324173,9606.ENSP00000373620	HSPA9,HSPA5,HSPD1
GO:0019674	NAD metabolic process	7	45	1.31	1.96e-05	9606.ENSP00000229239,9606.ENSP00000229270,9606.ENSP00000234590,9606.ENSP00000320171,9606.ENSP00000359991,9606.ENSP00000362413,9606.ENSP00000445175	GAPDH,TPI1,ENO1,PKM,PGAM1,PGK1,LDHA
GO:0006612	Protein targeting to membrane	24	165	1.28	2.8e-19	9606.ENSP00000259469,9606.ENSP00000260130,9606.ENSP00000262584,9606.ENSP00000278572,9606.ENSP00000318646,9606.ENSP00000322419,9606.ENSP00000324173,9606.ENSP00000339095,9606.ENSP00000339795,9606.ENSP00000341885,9606.ENSP00000346001,9606.ENSP00000346015,9606.ENSP00000346027,9606.ENSP00000346037,9606.ENSP00000346046,9606.ENSP00000369757,9606.ENSP00000385958,9606.ENSP00000388337,9606.ENSP00000435096,…	RPL35,SDCBP,RPL8,RPS3,RPS15A,RPLP2,HSPA5,RPS7,RPL7,RPS2,RPL3,RPL27A,RPL21,RPLP1,RPS17,RPS6,RPS14,SEC61G,RPS25,ENSP00000449026,SRP54,RPL36,RPS15,RPS19
GO:0051085	Chaperone cofactor-dependent protein refolding	4	29	1.26	0.0082	9606.ENSP00000254322,9606.ENSP00000297185,9606.ENSP00000324173,9606.ENSP00000379042	DNAJB1,HSPA9,HSPA5,ERO1L
GO:0010667	Negative regulation of cardiac muscle cell apoptotic process	3	22	1.25	0.0413	9606.ENSP00000274063,9606.ENSP00000379003,9606.ENSP00000385451	SFRP2,NUPR1,MDK
GO:0042771	Intrinsic apoptotic signaling pathway in response to dna damage by p53 class mediator	4	30	1.24	0.0088	9606.ENSP00000307305,9606.ENSP00000331019,9606.ENSP00000379003,9606.ENSP00000384849	DDIT4,RPS27L,NUPR1,CDKN1A
GO:0050873	Brown fat cell differentiation	4	30	1.24	0.0088	9606.ENSP00000305422,9606.ENSP00000357625,9606.ENSP00000379042,9606.ENSP00000379898	CEBPB,BNIP3,ERO1L,ARL4A
GO:0006458	De novo protein folding	5	38	1.23	0.0016	9606.ENSP00000254322,9606.ENSP00000297185,9606.ENSP00000324173,9606.ENSP00000373620,9606.ENSP00000379042	DNAJB1,HSPA9,HSPA5,HSPD1,ERO1L
GO:0036003	Positive regulation of transcription from rna polymerase ii promoter in response to stress	4	31	1.23	0.0096	9606.ENSP00000305422,9606.ENSP00000324173,9606.ENSP00000448665,9606.ENSP00000478570	CEBPB,HSPA5,DDIT3,VEGFA
GO:0070059	Intrinsic apoptotic signaling pathway in response to endoplasmic reticulum stress	4	34	1.19	0.0125	9606.ENSP00000217233,9606.ENSP00000305422,9606.ENSP00000379042,9606.ENSP00000448665	TRIB3,CEBPB,ERO1L,DDIT3
GO:0006090	Pyruvate metabolic process	8	69	1.18	1.93e-05	9606.ENSP00000229239,9606.ENSP00000229270,9606.ENSP00000234590,9606.ENSP00000320171,9606.ENSP00000359991,9606.ENSP00000362413,9606.ENSP00000445175,9606.ENSP00000463978	GAPDH,TPI1,ENO1,PKM,PGAM1,PGK1,LDHA,SLC16A3
GO:0000956	Nuclear-transcribed mrna catabolic process	22	194	1.17	1.36e-15	9606.ENSP00000220849,9606.ENSP00000259469,9606.ENSP00000262584,9606.ENSP00000278572,9606.ENSP00000318646,9606.ENSP00000322419,9606.ENSP00000339095,9606.ENSP00000339795,9606.ENSP00000341885,9606.ENSP00000346001,9606.ENSP00000346015,9606.ENSP00000346027,9606.ENSP00000346037,9606.ENSP00000346046,9606.ENSP00000369757,9606.ENSP00000385958,9606.ENSP00000388402,9606.ENSP00000435096,9606.ENSP00000449026,…	EIF3E,RPL35,RPL8,RPS3,RPS15A,RPLP2,RPS7,RPL7,RPS2,RPL3,RPL27A,RPL21,RPLP1,RPS17,RPS6,RPS14,ZFP36L1,RPS25,ENSP00000449026,RPL36,RPS15,RPS19
GO:0042274	Ribosomal small subunit biogenesis	8	70	1.17	2.08e-05	9606.ENSP00000296930,9606.ENSP00000331019,9606.ENSP00000339095,9606.ENSP00000346046,9606.ENSP00000369757,9606.ENSP00000385958,9606.ENSP00000467466,9606.ENSP00000470972	NPM1,RPS27L,RPS7,RPS17,RPS6,RPS14,RPS15,RPS19
GO:0010665	Regulation of cardiac muscle cell apoptotic process	4	35	1.17	0.0136	9606.ENSP00000274063,9606.ENSP00000357625,9606.ENSP00000379003,9606.ENSP00000385451	SFRP2,BNIP3,NUPR1,MDK
GO:0061077	Chaperone-mediated protein folding	6	55	1.15	0.0007	9606.ENSP00000248553,9606.ENSP00000254322,9606.ENSP00000297185,9606.ENSP00000315130,9606.ENSP00000324173,9606.ENSP00000379042	HSPB1,DNAJB1,HSPA9,CLU,HSPA5,ERO1L
GO:0006094	Gluconeogenesis	5	46	1.15	0.0035	9606.ENSP00000229239,9606.ENSP00000229270,9606.ENSP00000234590,9606.ENSP00000359991,9606.ENSP00000362413	GAPDH,TPI1,ENO1,PGAM1,PGK1
GO:1903573	Negative regulation of response to endoplasmic reticulum stress	5	47	1.14	0.0038	9606.ENSP00000249356,9606.ENSP00000315130,9606.ENSP00000324173,9606.ENSP00000409555,9606.ENSP00000426909	DNAJB9,CLU,HSPA5,HERPUD1,GNB2L1
GO:0006984	ER-nucleus signaling pathway	4	38	1.14	0.0174	9606.ENSP00000245787,9606.ENSP00000324173,9606.ENSP00000409555,9606.ENSP00000448665	INSIG2,HSPA5,HERPUD1,DDIT3
GO:2001244	Positive regulation of intrinsic apoptotic signaling pathway	6	60	1.12	0.001	9606.ENSP00000278572,9606.ENSP00000315130,9606.ENSP00000339095,9606.ENSP00000379003,9606.ENSP00000426909,9606.ENSP00000448665	RPS3,CLU,RPS7,NUPR1,GNB2L1,DDIT3
GO:0042255	Ribosome assembly	6	61	1.11	0.0011	9606.ENSP00000296930,9606.ENSP00000331019,9606.ENSP00000346001,9606.ENSP00000385958,9606.ENSP00000467466,9606.ENSP00000470972	NPM1,RPS27L,RPL3,RPS14,RPS15,RPS19
GO:0002181	Cytoplasmic translation	7	72	1.1	0.00026	9606.ENSP00000220849,9606.ENSP00000262584,9606.ENSP00000340691,9606.ENSP00000346037,9606.ENSP00000364119,9606.ENSP00000449026,9606.ENSP00000464342	EIF3E,RPL8,EIF4EBP1,RPLP1,EIF2S2,ENSP00000449026,RPL36
GO:0048260	Positive regulation of receptor-mediated endocytosis	5	53	1.09	0.0061	9606.ENSP00000315130,9606.ENSP00000346032,9606.ENSP00000447730,9606.ENSP00000478570,9606.ENSP00000482457	CLU,ANXA2,CD63,VEGFA,PLCG2
GO:0002090	Regulation of receptor internalization	5	58	1.05	0.0084	9606.ENSP00000260130,9606.ENSP00000440005,9606.ENSP00000447730,9606.ENSP00000478570,9606.ENSP00000482457	SDCBP,ARF1,CD63,VEGFA,PLCG2
GO:0051402	Neuron apoptotic process	4	46	1.05	0.0293	9606.ENSP00000229239,9606.ENSP00000324173,9606.ENSP00000357625,9606.ENSP00000419088	GAPDH,HSPA5,BNIP3,FAM162A
GO:0035722	interleukin-12-mediated signaling pathway	4	47	1.05	0.0312	9606.ENSP00000297185,9606.ENSP00000327801,9606.ENSP00000346032,9606.ENSP00000440005	HSPA9,P4HB,ANXA2,ARF1
GO:0071806	Protein transmembrane transport	5	60	1.04	0.0094	9606.ENSP00000315130,9606.ENSP00000324173,9606.ENSP00000373620,9606.ENSP00000388337,9606.ENSP00000451818	CLU,HSPA5,HSPD1,SEC61G,SRP54
GO:0042246	Tissue regeneration	5	63	1.02	0.0113	9606.ENSP00000320171,9606.ENSP00000341170,9606.ENSP00000371958,9606.ENSP00000384849,9606.ENSP00000385451	PKM,PTN,CD9,CDKN1A,MDK
GO:1905897	Regulation of response to endoplasmic reticulum stress	7	89	1.01	0.00085	9606.ENSP00000249356,9606.ENSP00000315130,9606.ENSP00000324173,9606.ENSP00000379003,9606.ENSP00000409555,9606.ENSP00000426909,9606.ENSP00000448665	DNAJB9,CLU,HSPA5,NUPR1,HERPUD1,GNB2L1,DDIT3
GO:0065002	Intracellular protein transmembrane transport	4	51	1.01	0.0387	9606.ENSP00000324173,9606.ENSP00000373620,9606.ENSP00000388337,9606.ENSP00000451818	HSPA5,HSPD1,SEC61G,SRP54
GO:0006412	Translation	28	366	1	3.64e-16	9606.ENSP00000220849,9606.ENSP00000259469,9606.ENSP00000262584,9606.ENSP00000278572,9606.ENSP00000318646,9606.ENSP00000322419,9606.ENSP00000331019,9606.ENSP00000339095,9606.ENSP00000339795,9606.ENSP00000340691,9606.ENSP00000341885,9606.ENSP00000346001,9606.ENSP00000346015,9606.ENSP00000346027,9606.ENSP00000346037,9606.ENSP00000346046,9606.ENSP00000364119,9606.ENSP00000369757,9606.ENSP00000385958,…	EIF3E,RPL35,RPL8,RPS3,RPS15A,RPLP2,RPS27L,RPS7,RPL7,EIF4EBP1,RPS2,RPL3,RPL27A,RPL21,RPLP1,RPS17,EIF2S2,RPS6,RPS14,EEF1D,EIF1,GNB2L1,RPS25,TRMT112,ENSP00000449026,RPL36,RPS15,RPS19
GO:0034620	Cellular response to unfolded protein	10	129	1	1.72e-05	9606.ENSP00000249356,9606.ENSP00000265087,9606.ENSP00000297185,9606.ENSP00000324173,9606.ENSP00000373620,9606.ENSP00000378721,9606.ENSP00000379042,9606.ENSP00000409555,9606.ENSP00000420076,9606.ENSP00000448665	DNAJB9,STC2,HSPA9,HSPA5,HSPD1,SEC31A,ERO1L,HERPUD1,SERP1,DDIT3
GO:0030968	Endoplasmic reticulum unfolded protein response	8	106	0.99	0.00029	9606.ENSP00000249356,9606.ENSP00000265087,9606.ENSP00000324173,9606.ENSP00000378721,9606.ENSP00000379042,9606.ENSP00000409555,9606.ENSP00000420076,9606.ENSP00000448665	DNAJB9,STC2,HSPA5,SEC31A,ERO1L,HERPUD1,SERP1,DDIT3
GO:0071479	Cellular response to ionizing radiation	5	67	0.99	0.0139	9606.ENSP00000274063,9606.ENSP00000324173,9606.ENSP00000384849,9606.ENSP00000410059,9606.ENSP00000433560	SFRP2,HSPA5,CDKN1A,EEF1D,CRYAB
GO:0006605	Protein targeting	26	356	0.98	1.45e-14	9606.ENSP00000259469,9606.ENSP00000260130,9606.ENSP00000262584,9606.ENSP00000278572,9606.ENSP00000315130,9606.ENSP00000318646,9606.ENSP00000322419,9606.ENSP00000324173,9606.ENSP00000339095,9606.ENSP00000339795,9606.ENSP00000341885,9606.ENSP00000346001,9606.ENSP00000346015,9606.ENSP00000346027,9606.ENSP00000346037,9606.ENSP00000346046,9606.ENSP00000369757,9606.ENSP00000373620,9606.ENSP00000385958,…	RPL35,SDCBP,RPL8,RPS3,CLU,RPS15A,RPLP2,HSPA5,RPS7,RPL7,RPS2,RPL3,RPL27A,RPL21,RPLP1,RPS17,RPS6,HSPD1,RPS14,SEC61G,RPS25,ENSP00000449026,SRP54,RPL36,RPS15,RPS19
GO:0097193	Intrinsic apoptotic signaling pathway	11	151	0.98	8.07e-06	9606.ENSP00000217233,9606.ENSP00000305422,9606.ENSP00000307305,9606.ENSP00000315130,9606.ENSP00000331019,9606.ENSP00000357625,9606.ENSP00000376352,9606.ENSP00000379003,9606.ENSP00000379042,9606.ENSP00000384849,9606.ENSP00000448665	TRIB3,CEBPB,DDIT4,CLU,RPS27L,BNIP3,PDK1,NUPR1,ERO1L,CDKN1A,DDIT3
GO:0036498	IRE1-mediated unfolded protein response	4	55	0.98	0.0483	9606.ENSP00000249356,9606.ENSP00000324173,9606.ENSP00000378721,9606.ENSP00000420076	DNAJB9,HSPA5,SEC31A,SERP1
GO:0006986	Response to unfolded protein	12	166	0.97	2.23e-06	9606.ENSP00000248553,9606.ENSP00000249356,9606.ENSP00000254322,9606.ENSP00000265087,9606.ENSP00000297185,9606.ENSP00000324173,9606.ENSP00000373620,9606.ENSP00000378721,9606.ENSP00000379042,9606.ENSP00000409555,9606.ENSP00000420076,9606.ENSP00000448665	HSPB1,DNAJB9,DNAJB1,STC2,HSPA9,HSPA5,HSPD1,SEC31A,ERO1L,HERPUD1,SERP1,DDIT3
GO:0035966	Response to topologically incorrect protein	13	188	0.96	9.34e-07	9606.ENSP00000248553,9606.ENSP00000249356,9606.ENSP00000254322,9606.ENSP00000265087,9606.ENSP00000297185,9606.ENSP00000315130,9606.ENSP00000324173,9606.ENSP00000373620,9606.ENSP00000378721,9606.ENSP00000379042,9606.ENSP00000409555,9606.ENSP00000420076,9606.ENSP00000448665	HSPB1,DNAJB9,DNAJB1,STC2,HSPA9,CLU,HSPA5,HSPD1,SEC31A,ERO1L,HERPUD1,SERP1,DDIT3
GO:0006006	Glucose metabolic process	8	116	0.95	0.00051	9606.ENSP00000229239,9606.ENSP00000229270,9606.ENSP00000234590,9606.ENSP00000320171,9606.ENSP00000359991,9606.ENSP00000362413,9606.ENSP00000376352,9606.ENSP00000420076	GAPDH,TPI1,ENO1,PKM,PGAM1,PGK1,PDK1,SERP1
GO:0048259	Regulation of receptor-mediated endocytosis	7	102	0.95	0.0018	9606.ENSP00000260130,9606.ENSP00000315130,9606.ENSP00000346032,9606.ENSP00000440005,9606.ENSP00000447730,9606.ENSP00000478570,9606.ENSP00000482457	SDCBP,CLU,ANXA2,ARF1,CD63,VEGFA,PLCG2
GO:2001242	Regulation of intrinsic apoptotic signaling pathway	11	164	0.94	1.57e-05	9606.ENSP00000234590,9606.ENSP00000248553,9606.ENSP00000274063,9606.ENSP00000278572,9606.ENSP00000315130,9606.ENSP00000327801,9606.ENSP00000339095,9606.ENSP00000379003,9606.ENSP00000409555,9606.ENSP00000426909,9606.ENSP00000448665	ENO1,HSPB1,SFRP2,RPS3,CLU,P4HB,RPS7,NUPR1,HERPUD1,GNB2L1,DDIT3
GO:0006446	Regulation of translational initiation	5	75	0.94	0.0209	9606.ENSP00000220849,9606.ENSP00000248553,9606.ENSP00000296930,9606.ENSP00000340691,9606.ENSP00000419449	EIF3E,HSPB1,NPM1,EIF4EBP1,EIF1
GO:0031100	Animal organ regeneration	5	75	0.94	0.0209	9606.ENSP00000305422,9606.ENSP00000320171,9606.ENSP00000381607,9606.ENSP00000384849,9606.ENSP00000436607	CEBPB,PKM,GSTP1,CDKN1A,ADM
GO:0071456	Cellular response to hypoxia	12	189	0.92	8.07e-06	9606.ENSP00000257696,9606.ENSP00000265087,9606.ENSP00000327801,9606.ENSP00000340691,9606.ENSP00000341170,9606.ENSP00000357625,9606.ENSP00000362413,9606.ENSP00000376352,9606.ENSP00000379042,9606.ENSP00000388402,9606.ENSP00000419088,9606.ENSP00000478570	HILPDA,STC2,P4HB,EIF4EBP1,PTN,BNIP3,PGK1,PDK1,ERO1L,ZFP36L1,FAM162A,VEGFA
GO:0072594	Establishment of protein localization to organelle	27	433	0.91	1.09e-13	9606.ENSP00000259469,9606.ENSP00000262584,9606.ENSP00000278572,9606.ENSP00000315130,9606.ENSP00000318646,9606.ENSP00000322419,9606.ENSP00000324173,9606.ENSP00000339095,9606.ENSP00000339795,9606.ENSP00000341885,9606.ENSP00000346001,9606.ENSP00000346015,9606.ENSP00000346027,9606.ENSP00000346037,9606.ENSP00000346046,9606.ENSP00000369757,9606.ENSP00000373620,9606.ENSP00000384849,9606.ENSP00000385958,…	RPL35,RPL8,RPS3,CLU,RPS15A,RPLP2,HSPA5,RPS7,RPL7,RPS2,RPL3,RPL27A,RPL21,RPLP1,RPS17,RPS6,HSPD1,CDKN1A,RPS14,SEC61G,RPS25,DDIT3,ENSP00000449026,SRP54,RPL36,RPS15,RPS19
GO:0036293	Response to decreased oxygen levels	22	354	0.91	7.38e-11	9606.ENSP00000257696,9606.ENSP00000265087,9606.ENSP00000301455,9606.ENSP00000307305,9606.ENSP00000320171,9606.ENSP00000327801,9606.ENSP00000340691,9606.ENSP00000341170,9606.ENSP00000356954,9606.ENSP00000357625,9606.ENSP00000362413,9606.ENSP00000373620,9606.ENSP00000376352,9606.ENSP00000379042,9606.ENSP00000382091,9606.ENSP00000388402,9606.ENSP00000416293,9606.ENSP00000419088,9606.ENSP00000433560,…	HILPDA,STC2,ANGPTL4,DDIT4,PKM,P4HB,EIF4EBP1,PTN,CTGF,BNIP3,PGK1,HSPD1,PDK1,ERO1L,ALKBH5,ZFP36L1,SLC2A1,FAM162A,CRYAB,ADM,LDHA,VEGFA
GO:0070482	Response to oxygen levels	23	379	0.9	3.36e-11	9606.ENSP00000257696,9606.ENSP00000265087,9606.ENSP00000301455,9606.ENSP00000307305,9606.ENSP00000320171,9606.ENSP00000327801,9606.ENSP00000340691,9606.ENSP00000341170,9606.ENSP00000356954,9606.ENSP00000357625,9606.ENSP00000362413,9606.ENSP00000373620,9606.ENSP00000376352,9606.ENSP00000379042,9606.ENSP00000382091,9606.ENSP00000384849,9606.ENSP00000388402,9606.ENSP00000416293,9606.ENSP00000419088,…	HILPDA,STC2,ANGPTL4,DDIT4,PKM,P4HB,EIF4EBP1,PTN,CTGF,BNIP3,PGK1,HSPD1,PDK1,ERO1L,ALKBH5,CDKN1A,ZFP36L1,SLC2A1,FAM162A,CRYAB,ADM,LDHA,VEGFA
GO:0001666	Response to hypoxia	21	342	0.9	2.77e-10	9606.ENSP00000257696,9606.ENSP00000265087,9606.ENSP00000301455,9606.ENSP00000307305,9606.ENSP00000320171,9606.ENSP00000327801,9606.ENSP00000340691,9606.ENSP00000341170,9606.ENSP00000357625,9606.ENSP00000362413,9606.ENSP00000373620,9606.ENSP00000376352,9606.ENSP00000379042,9606.ENSP00000382091,9606.ENSP00000388402,9606.ENSP00000416293,9606.ENSP00000419088,9606.ENSP00000433560,9606.ENSP00000436607,…	HILPDA,STC2,ANGPTL4,DDIT4,PKM,P4HB,EIF4EBP1,PTN,BNIP3,PGK1,HSPD1,PDK1,ERO1L,ALKBH5,ZFP36L1,SLC2A1,FAM162A,CRYAB,ADM,LDHA,VEGFA
GO:0031960	Response to corticosteroid	10	164	0.9	0.0001	9606.ENSP00000233809,9606.ENSP00000307305,9606.ENSP00000340691,9606.ENSP00000356954,9606.ENSP00000373620,9606.ENSP00000381607,9606.ENSP00000384849,9606.ENSP00000385451,9606.ENSP00000388402,9606.ENSP00000436607	IGFBP2,DDIT4,EIF4EBP1,CTGF,HSPD1,GSTP1,CDKN1A,MDK,ZFP36L1,ADM
GO:0051384	Response to glucocorticoid	9	147	0.9	0.00034	9606.ENSP00000233809,9606.ENSP00000307305,9606.ENSP00000340691,9606.ENSP00000373620,9606.ENSP00000381607,9606.ENSP00000384849,9606.ENSP00000385451,9606.ENSP00000388402,9606.ENSP00000436607	IGFBP2,DDIT4,EIF4EBP1,HSPD1,GSTP1,CDKN1A,MDK,ZFP36L1,ADM
GO:0048145	Regulation of fibroblast proliferation	5	83	0.9	0.0293	9606.ENSP00000273550,9606.ENSP00000346032,9606.ENSP00000379003,9606.ENSP00000381607,9606.ENSP00000384849	FTH1,ANXA2,NUPR1,GSTP1,CDKN1A
GO:0006518	Peptide metabolic process	29	503	0.88	5.92e-14	9606.ENSP00000220849,9606.ENSP00000259469,9606.ENSP00000262584,9606.ENSP00000278572,9606.ENSP00000318646,9606.ENSP00000322419,9606.ENSP00000331019,9606.ENSP00000339095,9606.ENSP00000339795,9606.ENSP00000340691,9606.ENSP00000341885,9606.ENSP00000346001,9606.ENSP00000346015,9606.ENSP00000346027,9606.ENSP00000346037,9606.ENSP00000346046,9606.ENSP00000364119,9606.ENSP00000369757,9606.ENSP00000381607,…	EIF3E,RPL35,RPL8,RPS3,RPS15A,RPLP2,RPS27L,RPS7,RPL7,EIF4EBP1,RPS2,RPL3,RPL27A,RPL21,RPLP1,RPS17,EIF2S2,RPS6,GSTP1,RPS14,EEF1D,EIF1,GNB2L1,RPS25,TRMT112,ENSP00000449026,RPL36,RPS15,RPS19
GO:0045807	Positive regulation of endocytosis	6	103	0.88	0.0122	9606.ENSP00000315130,9606.ENSP00000346032,9606.ENSP00000440005,9606.ENSP00000447730,9606.ENSP00000478570,9606.ENSP00000482457	CLU,ANXA2,ARF1,CD63,VEGFA,PLCG2
GO:0043604	Amide biosynthetic process	29	512	0.87	8.73e-14	9606.ENSP00000220849,9606.ENSP00000259469,9606.ENSP00000262584,9606.ENSP00000278572,9606.ENSP00000318646,9606.ENSP00000322419,9606.ENSP00000331019,9606.ENSP00000339095,9606.ENSP00000339795,9606.ENSP00000340691,9606.ENSP00000341885,9606.ENSP00000346001,9606.ENSP00000346015,9606.ENSP00000346027,9606.ENSP00000346037,9606.ENSP00000346046,9606.ENSP00000359380,9606.ENSP00000364119,9606.ENSP00000369757,…	EIF3E,RPL35,RPL8,RPS3,RPS15A,RPLP2,RPS27L,RPS7,RPL7,EIF4EBP1,RPS2,RPL3,RPL27A,RPL21,RPLP1,RPS17,SCD,EIF2S2,RPS6,RPS14,EEF1D,EIF1,GNB2L1,RPS25,TRMT112,ENSP00000449026,RPL36,RPS15,RPS19
GO:0016051	Carbohydrate biosynthetic process	7	125	0.86	0.0053	9606.ENSP00000229239,9606.ENSP00000229270,9606.ENSP00000234590,9606.ENSP00000359991,9606.ENSP00000362413,9606.ENSP00000410833,9606.ENSP00000416293	GAPDH,TPI1,ENO1,PGAM1,PGK1,GBE1,SLC2A1
GO:0034101	Erythrocyte homeostasis	5	90	0.86	0.0383	9606.ENSP00000297185,9606.ENSP00000346046,9606.ENSP00000385958,9606.ENSP00000470972,9606.ENSP00000478570	HSPA9,RPS17,RPS14,RPS19,VEGFA
GO:0002576	Platelet degranulation	7	129	0.85	0.0063	9606.ENSP00000218388,9606.ENSP00000296511,9606.ENSP00000315130,9606.ENSP00000371958,9606.ENSP00000378394,9606.ENSP00000447730,9606.ENSP00000478570	TIMP1,ANXA5,CLU,CD9,PSAP,CD63,VEGFA
GO:0072657	Protein localization to membrane	26	495	0.84	1.66e-11	9606.ENSP00000259469,9606.ENSP00000260130,9606.ENSP00000262584,9606.ENSP00000278572,9606.ENSP00000318646,9606.ENSP00000322419,9606.ENSP00000324173,9606.ENSP00000339095,9606.ENSP00000339795,9606.ENSP00000341170,9606.ENSP00000341885,9606.ENSP00000346001,9606.ENSP00000346015,9606.ENSP00000346027,9606.ENSP00000346032,9606.ENSP00000346037,9606.ENSP00000346046,9606.ENSP00000369757,9606.ENSP00000385958,…	RPL35,SDCBP,RPL8,RPS3,RPS15A,RPLP2,HSPA5,RPS7,RPL7,PTN,RPS2,RPL3,RPL27A,RPL21,ANXA2,RPLP1,RPS17,RPS6,RPS14,SEC61G,RPS25,ENSP00000449026,SRP54,RPL36,RPS15,RPS19
GO:0021782	Glial cell development	6	112	0.84	0.0174	9606.ENSP00000315130,9606.ENSP00000358417,9606.ENSP00000371958,9606.ENSP00000381607,9606.ENSP00000385451,9606.ENSP00000446007	CLU,PHGDH,CD9,GSTP1,MDK,VIM
GO:0031099	Regeneration	8	157	0.82	0.0033	9606.ENSP00000305422,9606.ENSP00000320171,9606.ENSP00000341170,9606.ENSP00000371958,9606.ENSP00000381607,9606.ENSP00000384849,9606.ENSP00000385451,9606.ENSP00000436607	CEBPB,PKM,PTN,CD9,GSTP1,CDKN1A,MDK,ADM
GO:0046034	ATP metabolic process	10	204	0.81	0.00059	9606.ENSP00000229239,9606.ENSP00000229270,9606.ENSP00000229379,9606.ENSP00000234590,9606.ENSP00000306003,9606.ENSP00000320171,9606.ENSP00000359991,9606.ENSP00000362413,9606.ENSP00000445175,9606.ENSP00000467262	GAPDH,TPI1,COX6A1,ENO1,ATP5I,PKM,PGAM1,PGK1,LDHA,UQCR11
GO:1903578	Regulation of atp metabolic process	6	122	0.81	0.0245	9606.ENSP00000234590,9606.ENSP00000307305,9606.ENSP00000333667,9606.ENSP00000359991,9606.ENSP00000362413,9606.ENSP00000379003	ENO1,DDIT4,SHMT2,PGAM1,PGK1,NUPR1
GO:0006364	rRNA processing	10	212	0.79	0.00079	9606.ENSP00000259469,9606.ENSP00000339095,9606.ENSP00000339795,9606.ENSP00000341885,9606.ENSP00000346046,9606.ENSP00000369757,9606.ENSP00000385958,9606.ENSP00000438349,9606.ENSP00000467466,9606.ENSP00000470972	RPL35,RPS7,RPL7,RPS2,RPS17,RPS6,RPS14,TRMT112,RPS15,RPS19
GO:0043281	Regulation of cysteine-type endopeptidase activity involved in apoptotic process	10	216	0.78	0.0009	9606.ENSP00000274063,9606.ENSP00000278572,9606.ENSP00000331019,9606.ENSP00000356954,9606.ENSP00000373620,9606.ENSP00000409555,9606.ENSP00000419088,9606.ENSP00000426909,9606.ENSP00000433560,9606.ENSP00000478570	SFRP2,RPS3,RPS27L,CTGF,HSPD1,HERPUD1,FAM162A,GNB2L1,CRYAB,VEGFA
GO:0001101	Response to acid chemical	6	131	0.78	0.0323	9606.ENSP00000305422,9606.ENSP00000341170,9606.ENSP00000356954,9606.ENSP00000371958,9606.ENSP00000381607,9606.ENSP00000478570	CEBPB,PTN,CTGF,CD9,GSTP1,VEGFA
GO:0005996	Monosaccharide metabolic process	9	198	0.77	0.0026	9606.ENSP00000229239,9606.ENSP00000229270,9606.ENSP00000234590,9606.ENSP00000320171,9606.ENSP00000359991,9606.ENSP00000362413,9606.ENSP00000376352,9606.ENSP00000416293,9606.ENSP00000420076	GAPDH,TPI1,ENO1,PKM,PGAM1,PGK1,PDK1,SLC2A1,SERP1
GO:0010001	Glial cell differentiation	8	178	0.77	0.0068	9606.ENSP00000232424,9606.ENSP00000315130,9606.ENSP00000357625,9606.ENSP00000358417,9606.ENSP00000371958,9606.ENSP00000381607,9606.ENSP00000385451,9606.ENSP00000446007	HES1,CLU,BNIP3,PHGDH,CD9,GSTP1,MDK,VIM
GO:0034249	Negative regulation of cellular amide metabolic process	7	154	0.77	0.0146	9606.ENSP00000220849,9606.ENSP00000229239,9606.ENSP00000278572,9606.ENSP00000315130,9606.ENSP00000340691,9606.ENSP00000388402,9606.ENSP00000426909	EIF3E,GAPDH,RPS3,CLU,EIF4EBP1,ZFP36L1,GNB2L1
GO:0045598	Regulation of fat cell differentiation	6	133	0.77	0.0342	9606.ENSP00000217233,9606.ENSP00000232424,9606.ENSP00000274063,9606.ENSP00000305422,9606.ENSP00000388402,9606.ENSP00000448665	TRIB3,HES1,SFRP2,CEBPB,ZFP36L1,DDIT3
GO:0034248	Regulation of cellular amide metabolic process	20	456	0.76	1.47e-07	9606.ENSP00000220849,9606.ENSP00000229239,9606.ENSP00000248553,9606.ENSP00000278572,9606.ENSP00000296930,9606.ENSP00000315130,9606.ENSP00000331019,9606.ENSP00000333667,9606.ENSP00000340691,9606.ENSP00000346037,9606.ENSP00000359991,9606.ENSP00000364119,9606.ENSP00000376352,9606.ENSP00000385958,9606.ENSP00000388402,9606.ENSP00000410059,9606.ENSP00000419449,9606.ENSP00000420076,9606.ENSP00000426909,…	EIF3E,GAPDH,HSPB1,RPS3,NPM1,CLU,RPS27L,SHMT2,EIF4EBP1,RPLP1,PGAM1,EIF2S2,PDK1,RPS14,ZFP36L1,EEF1D,EIF1,SERP1,GNB2L1,VIM
GO:0042254	Ribosome biogenesis	13	292	0.76	7.61e-05	9606.ENSP00000259469,9606.ENSP00000296930,9606.ENSP00000331019,9606.ENSP00000339095,9606.ENSP00000339795,9606.ENSP00000341885,9606.ENSP00000346001,9606.ENSP00000346046,9606.ENSP00000369757,9606.ENSP00000385958,9606.ENSP00000438349,9606.ENSP00000467466,9606.ENSP00000470972	RPL35,NPM1,RPS27L,RPS7,RPL7,RPS2,RPL3,RPS17,RPS6,RPS14,TRMT112,RPS15,RPS19
GO:2001235	Positive regulation of apoptotic signaling pathway	8	180	0.76	0.0073	9606.ENSP00000278572,9606.ENSP00000315130,9606.ENSP00000339095,9606.ENSP00000357625,9606.ENSP00000379003,9606.ENSP00000419088,9606.ENSP00000426909,9606.ENSP00000448665	RPS3,CLU,RPS7,BNIP3,NUPR1,FAM162A,GNB2L1,DDIT3
GO:0007584	Response to nutrient	7	160	0.76	0.0176	9606.ENSP00000233809,9606.ENSP00000265087,9606.ENSP00000274063,9606.ENSP00000320171,9606.ENSP00000341170,9606.ENSP00000381607,9606.ENSP00000445175	IGFBP2,STC2,SFRP2,PKM,PTN,GSTP1,LDHA
GO:0017148	Negative regulation of translation	6	136	0.76	0.0373	9606.ENSP00000220849,9606.ENSP00000229239,9606.ENSP00000278572,9606.ENSP00000340691,9606.ENSP00000388402,9606.ENSP00000426909	EIF3E,GAPDH,RPS3,EIF4EBP1,ZFP36L1,GNB2L1
GO:0043280	Positive regulation of cysteine-type endopeptidase activity involved in apoptotic process	6	136	0.76	0.0373	9606.ENSP00000278572,9606.ENSP00000331019,9606.ENSP00000356954,9606.ENSP00000373620,9606.ENSP00000419088,9606.ENSP00000426909	RPS3,RPS27L,CTGF,HSPD1,FAM162A,GNB2L1
GO:0006417	Regulation of translation	17	398	0.75	3.51e-06	9606.ENSP00000220849,9606.ENSP00000229239,9606.ENSP00000248553,9606.ENSP00000278572,9606.ENSP00000296930,9606.ENSP00000331019,9606.ENSP00000333667,9606.ENSP00000340691,9606.ENSP00000346037,9606.ENSP00000364119,9606.ENSP00000385958,9606.ENSP00000388402,9606.ENSP00000410059,9606.ENSP00000419449,9606.ENSP00000420076,9606.ENSP00000426909,9606.ENSP00000446007	EIF3E,GAPDH,HSPB1,RPS3,NPM1,RPS27L,SHMT2,EIF4EBP1,RPLP1,EIF2S2,RPS14,ZFP36L1,EEF1D,EIF1,SERP1,GNB2L1,VIM
GO:0034976	Response to endoplasmic reticulum stress	11	256	0.75	0.00066	9606.ENSP00000217233,9606.ENSP00000249356,9606.ENSP00000265087,9606.ENSP00000305422,9606.ENSP00000324173,9606.ENSP00000327801,9606.ENSP00000378721,9606.ENSP00000379042,9606.ENSP00000409555,9606.ENSP00000420076,9606.ENSP00000448665	TRIB3,DNAJB9,STC2,CEBPB,HSPA5,P4HB,SEC31A,ERO1L,HERPUD1,SERP1,DDIT3
GO:0034250	Positive regulation of cellular amide metabolic process	7	162	0.75	0.0188	9606.ENSP00000220849,9606.ENSP00000296930,9606.ENSP00000315130,9606.ENSP00000331019,9606.ENSP00000420076,9606.ENSP00000426909,9606.ENSP00000446007	EIF3E,NPM1,CLU,RPS27L,SERP1,GNB2L1,VIM
GO:0006457	Protein folding	9	213	0.74	0.0042	9606.ENSP00000248553,9606.ENSP00000254322,9606.ENSP00000297185,9606.ENSP00000315130,9606.ENSP00000324173,9606.ENSP00000327801,9606.ENSP00000373620,9606.ENSP00000379042,9606.ENSP00000433560	HSPB1,DNAJB1,HSPA9,CLU,HSPA5,P4HB,HSPD1,ERO1L,CRYAB
GO:0030595	Leukocyte chemotaxis	6	142	0.74	0.0443	9606.ENSP00000254301,9606.ENSP00000341170,9606.ENSP00000385451,9606.ENSP00000451818,9606.ENSP00000470972,9606.ENSP00000478570	LGALS3,PTN,MDK,SRP54,RPS19,VEGFA
GO:0043603	Cellular amide metabolic process	32	773	0.73	7.05e-12	9606.ENSP00000220849,9606.ENSP00000259469,9606.ENSP00000262584,9606.ENSP00000278572,9606.ENSP00000318646,9606.ENSP00000322419,9606.ENSP00000331019,9606.ENSP00000333667,9606.ENSP00000339095,9606.ENSP00000339795,9606.ENSP00000340691,9606.ENSP00000341885,9606.ENSP00000346001,9606.ENSP00000346015,9606.ENSP00000346027,9606.ENSP00000346037,9606.ENSP00000346046,9606.ENSP00000359380,9606.ENSP00000364119,…	EIF3E,RPL35,RPL8,RPS3,RPS15A,RPLP2,RPS27L,SHMT2,RPS7,RPL7,EIF4EBP1,RPS2,RPL3,RPL27A,RPL21,RPLP1,RPS17,SCD,EIF2S2,RPS6,PSAP,GSTP1,RPS14,EEF1D,EIF1,GNB2L1,RPS25,TRMT112,ENSP00000449026,RPL36,RPS15,RPS19
GO:0045766	Positive regulation of angiogenesis	7	169	0.73	0.0226	9606.ENSP00000248553,9606.ENSP00000274063,9606.ENSP00000301455,9606.ENSP00000320171,9606.ENSP00000385451,9606.ENSP00000436607,9606.ENSP00000478570	HSPB1,SFRP2,ANGPTL4,PKM,MDK,ADM,VEGFA
GO:0071478	Cellular response to radiation	7	170	0.73	0.0232	9606.ENSP00000274063,9606.ENSP00000296930,9606.ENSP00000324173,9606.ENSP00000341170,9606.ENSP00000384849,9606.ENSP00000410059,9606.ENSP00000433560	SFRP2,NPM1,HSPA5,PTN,CDKN1A,EEF1D,CRYAB
GO:0033365	Protein localization to organelle	30	743	0.72	8.45e-11	9606.ENSP00000245787,9606.ENSP00000259469,9606.ENSP00000262584,9606.ENSP00000278572,9606.ENSP00000306010,9606.ENSP00000315130,9606.ENSP00000318646,9606.ENSP00000322419,9606.ENSP00000324173,9606.ENSP00000339095,9606.ENSP00000339795,9606.ENSP00000341885,9606.ENSP00000346001,9606.ENSP00000346015,9606.ENSP00000346027,9606.ENSP00000346037,9606.ENSP00000346046,9606.ENSP00000364691,9606.ENSP00000369757,…	INSIG2,RPL35,RPL8,RPS3,ARF4,CLU,RPS15A,RPLP2,HSPA5,RPS7,RPL7,RPS2,RPL3,RPL27A,RPL21,RPLP1,RPS17,CROCC,RPS6,HSPD1,CDKN1A,RPS14,SEC61G,RPS25,DDIT3,ENSP00000449026,SRP54,RPL36,RPS15,RPS19
GO:0016071	mRNA metabolic process	27	678	0.72	1.45e-09	9606.ENSP00000220849,9606.ENSP00000254301,9606.ENSP00000259469,9606.ENSP00000262584,9606.ENSP00000278572,9606.ENSP00000318646,9606.ENSP00000322419,9606.ENSP00000339095,9606.ENSP00000339795,9606.ENSP00000341885,9606.ENSP00000346001,9606.ENSP00000346015,9606.ENSP00000346027,9606.ENSP00000346037,9606.ENSP00000346046,9606.ENSP00000369757,9606.ENSP00000382091,9606.ENSP00000385958,9606.ENSP00000388402,…	EIF3E,LGALS3,RPL35,RPL8,RPS3,RPS15A,RPLP2,RPS7,RPL7,RPS2,RPL3,RPL27A,RPL21,RPLP1,RPS17,RPS6,ALKBH5,RPS14,ZFP36L1,EEF1D,RPS25,DDIT3,ENSP00000449026,RPL36,RPS15,RPS19,POLR2A
GO:0030100	Regulation of endocytosis	8	205	0.71	0.0144	9606.ENSP00000254301,9606.ENSP00000260130,9606.ENSP00000315130,9606.ENSP00000346032,9606.ENSP00000440005,9606.ENSP00000447730,9606.ENSP00000478570,9606.ENSP00000482457	LGALS3,SDCBP,CLU,ANXA2,ARF1,CD63,VEGFA,PLCG2
GO:0010950	Positive regulation of endopeptidase activity	7	176	0.71	0.0271	9606.ENSP00000274063,9606.ENSP00000278572,9606.ENSP00000331019,9606.ENSP00000356954,9606.ENSP00000373620,9606.ENSP00000419088,9606.ENSP00000426909	SFRP2,RPS3,RPS27L,CTGF,HSPD1,FAM162A,GNB2L1
GO:0046328	Regulation of jnk cascade	7	183	0.7	0.0323	9606.ENSP00000252506,9606.ENSP00000260130,9606.ENSP00000264674,9606.ENSP00000274063,9606.ENSP00000278572,9606.ENSP00000356954,9606.ENSP00000381607	GADD45G,SDCBP,MECOM,SFRP2,RPS3,CTGF,GSTP1
GO:0016032	Viral process	29	776	0.69	9.93e-10	9606.ENSP00000248553,9606.ENSP00000259469,9606.ENSP00000262584,9606.ENSP00000278572,9606.ENSP00000296930,9606.ENSP00000318646,9606.ENSP00000322419,9606.ENSP00000339095,9606.ENSP00000339795,9606.ENSP00000341885,9606.ENSP00000346001,9606.ENSP00000346015,9606.ENSP00000346027,9606.ENSP00000346032,9606.ENSP00000346037,9606.ENSP00000346046,9606.ENSP00000357625,9606.ENSP00000369757,9606.ENSP00000373620,…	HSPB1,RPL35,RPL8,RPS3,NPM1,RPS15A,RPLP2,RPS7,RPL7,RPS2,RPL3,RPL27A,RPL21,ANXA2,RPLP1,RPS17,BNIP3,RPS6,HSPD1,RPS14,GNB2L1,RPS25,ARF1,VIM,ENSP00000449026,RPL36,RPS15,RPS19,POLR2A
GO:0031396	Regulation of protein ubiquitination	8	212	0.69	0.0174	9606.ENSP00000217233,9606.ENSP00000278572,9606.ENSP00000324173,9606.ENSP00000339095,9606.ENSP00000341885,9606.ENSP00000374455,9606.ENSP00000409555,9606.ENSP00000453872	TRIB3,RPS3,HSPA5,RPS7,RPS2,SQSTM1,HERPUD1,RNF111
GO:0022618	Ribonucleoprotein complex assembly	7	186	0.69	0.0348	9606.ENSP00000220849,9606.ENSP00000331019,9606.ENSP00000346001,9606.ENSP00000364119,9606.ENSP00000385958,9606.ENSP00000467466,9606.ENSP00000470972	EIF3E,RPS27L,RPL3,EIF2S2,RPS14,RPS15,RPS19
GO:2000377	Regulation of reactive oxygen species metabolic process	7	188	0.69	0.0365	9606.ENSP00000306010,9606.ENSP00000315130,9606.ENSP00000357625,9606.ENSP00000373620,9606.ENSP00000381607,9606.ENSP00000384849,9606.ENSP00000433560	ARF4,CLU,BNIP3,HSPD1,GSTP1,CDKN1A,CRYAB
GO:0006886	Intracellular protein transport	37	999	0.68	1.24e-12	9606.ENSP00000248553,9606.ENSP00000259469,9606.ENSP00000260130,9606.ENSP00000262584,9606.ENSP00000278572,9606.ENSP00000296930,9606.ENSP00000297185,9606.ENSP00000306010,9606.ENSP00000315130,9606.ENSP00000318646,9606.ENSP00000322419,9606.ENSP00000324173,9606.ENSP00000339095,9606.ENSP00000339795,9606.ENSP00000341885,9606.ENSP00000346001,9606.ENSP00000346015,9606.ENSP00000346027,9606.ENSP00000346037,…	HSPB1,RPL35,SDCBP,RPL8,RPS3,NPM1,HSPA9,ARF4,CLU,RPS15A,RPLP2,HSPA5,RPS7,RPL7,RPS2,RPL3,RPL27A,RPL21,RPLP1,RPS17,RPS6,HSPD1,PSAP,SEC31A,ARL4A,ALKBH5,CDKN1A,RPS14,SEC61G,HERPUD1,RPS25,ARF1,ENSP00000449026,SRP54,RPL36,RPS15,RPS19
GO:2001233	Regulation of apoptotic signaling pathway	15	409	0.68	0.0001	9606.ENSP00000234590,9606.ENSP00000248553,9606.ENSP00000254301,9606.ENSP00000274063,9606.ENSP00000278572,9606.ENSP00000315130,9606.ENSP00000327801,9606.ENSP00000339095,9606.ENSP00000357625,9606.ENSP00000379003,9606.ENSP00000381607,9606.ENSP00000409555,9606.ENSP00000419088,9606.ENSP00000426909,9606.ENSP00000448665	ENO1,HSPB1,LGALS3,SFRP2,RPS3,CLU,P4HB,RPS7,BNIP3,NUPR1,GSTP1,HERPUD1,FAM162A,GNB2L1,DDIT3
GO:0048545	Response to steroid hormone	12	328	0.68	0.0011	9606.ENSP00000233809,9606.ENSP00000307305,9606.ENSP00000312709,9606.ENSP00000340691,9606.ENSP00000341170,9606.ENSP00000356954,9606.ENSP00000373620,9606.ENSP00000381607,9606.ENSP00000384849,9606.ENSP00000385451,9606.ENSP00000388402,9606.ENSP00000436607	IGFBP2,DDIT4,TAF7,EIF4EBP1,PTN,CTGF,HSPD1,GSTP1,CDKN1A,MDK,ZFP36L1,ADM
GO:0022613	Ribonucleoprotein complex biogenesis	15	423	0.67	0.00015	9606.ENSP00000220849,9606.ENSP00000259469,9606.ENSP00000296930,9606.ENSP00000331019,9606.ENSP00000339095,9606.ENSP00000339795,9606.ENSP00000341885,9606.ENSP00000346001,9606.ENSP00000346046,9606.ENSP00000364119,9606.ENSP00000369757,9606.ENSP00000385958,9606.ENSP00000438349,9606.ENSP00000467466,9606.ENSP00000470972	EIF3E,RPL35,NPM1,RPS27L,RPS7,RPL7,RPS2,RPL3,RPS17,EIF2S2,RPS6,RPS14,TRMT112,RPS15,RPS19
GO:0044403	Symbiotic process	30	865	0.66	2.09e-09	9606.ENSP00000229239,9606.ENSP00000248553,9606.ENSP00000259469,9606.ENSP00000262584,9606.ENSP00000278572,9606.ENSP00000296930,9606.ENSP00000318646,9606.ENSP00000322419,9606.ENSP00000339095,9606.ENSP00000339795,9606.ENSP00000341885,9606.ENSP00000346001,9606.ENSP00000346015,9606.ENSP00000346027,9606.ENSP00000346032,9606.ENSP00000346037,9606.ENSP00000346046,9606.ENSP00000357625,9606.ENSP00000369757,…	GAPDH,HSPB1,RPL35,RPL8,RPS3,NPM1,RPS15A,RPLP2,RPS7,RPL7,RPS2,RPL3,RPL27A,RPL21,ANXA2,RPLP1,RPS17,BNIP3,RPS6,HSPD1,RPS14,GNB2L1,RPS25,ARF1,VIM,ENSP00000449026,RPL36,RPS15,RPS19,POLR2A
GO:0050900	Leukocyte migration	11	316	0.66	0.0035	9606.ENSP00000254301,9606.ENSP00000259254,9606.ENSP00000307046,9606.ENSP00000341170,9606.ENSP00000367123,9606.ENSP00000370588,9606.ENSP00000385451,9606.ENSP00000451818,9606.ENSP00000463978,9606.ENSP00000470972,9606.ENSP00000478570	LGALS3,GYPC,SDC2,PTN,SLC3A2,CD99,MDK,SRP54,SLC16A3,RPS19,VEGFA
GO:0032872	Regulation of stress-activated mapk cascade	8	228	0.66	0.025	9606.ENSP00000252506,9606.ENSP00000260130,9606.ENSP00000264674,9606.ENSP00000274063,9606.ENSP00000278572,9606.ENSP00000356954,9606.ENSP00000381607,9606.ENSP00000478570	GADD45G,SDCBP,MECOM,SFRP2,RPS3,CTGF,GSTP1,VEGFA
GO:0051348	Negative regulation of transferase activity	10	294	0.65	0.0084	9606.ENSP00000217233,9606.ENSP00000247665,9606.ENSP00000248553,9606.ENSP00000274063,9606.ENSP00000296930,9606.ENSP00000312709,9606.ENSP00000339095,9606.ENSP00000381607,9606.ENSP00000384849,9606.ENSP00000426909	TRIB3,PHPT1,HSPB1,SFRP2,NPM1,TAF7,RPS7,GSTP1,CDKN1A,GNB2L1
GO:0032868	Response to insulin	8	231	0.65	0.0268	9606.ENSP00000217233,9606.ENSP00000245787,9606.ENSP00000320171,9606.ENSP00000340691,9606.ENSP00000381607,9606.ENSP00000388402,9606.ENSP00000416293,9606.ENSP00000436607	TRIB3,INSIG2,PKM,EIF4EBP1,GSTP1,ZFP36L1,SLC2A1,ADM
GO:0006469	Negative regulation of protein kinase activity	8	236	0.65	0.0295	9606.ENSP00000217233,9606.ENSP00000248553,9606.ENSP00000274063,9606.ENSP00000296930,9606.ENSP00000312709,9606.ENSP00000381607,9606.ENSP00000384849,9606.ENSP00000426909	TRIB3,HSPB1,SFRP2,NPM1,TAF7,GSTP1,CDKN1A,GNB2L1
GO:0080135	Regulation of cellular response to stress	25	739	0.64	1.55e-07	9606.ENSP00000234590,9606.ENSP00000245787,9606.ENSP00000248553,9606.ENSP00000249356,9606.ENSP00000252506,9606.ENSP00000254322,9606.ENSP00000260130,9606.ENSP00000264674,9606.ENSP00000274063,9606.ENSP00000278572,9606.ENSP00000296930,9606.ENSP00000315130,9606.ENSP00000324173,9606.ENSP00000327801,9606.ENSP00000341170,9606.ENSP00000356954,9606.ENSP00000378394,9606.ENSP00000378812,9606.ENSP00000379003,…	ENO1,INSIG2,HSPB1,DNAJB9,GADD45G,DNAJB1,SDCBP,MECOM,SFRP2,RPS3,NPM1,CLU,HSPA5,P4HB,PTN,CTGF,PSAP,CHCHD2,NUPR1,GSTP1,HERPUD1,GNB2L1,CRYAB,DDIT3,VEGFA
GO:0052548	Regulation of endopeptidase activity	14	418	0.64	0.00059	9606.ENSP00000218388,9606.ENSP00000229239,9606.ENSP00000274063,9606.ENSP00000278572,9606.ENSP00000331019,9606.ENSP00000346032,9606.ENSP00000356954,9606.ENSP00000362734,9606.ENSP00000373620,9606.ENSP00000409555,9606.ENSP00000419088,9606.ENSP00000426909,9606.ENSP00000433560,9606.ENSP00000478570	TIMP1,GAPDH,SFRP2,RPS3,RPS27L,ANXA2,CTGF,CRB2,HSPD1,HERPUD1,FAM162A,GNB2L1,CRYAB,VEGFA
GO:0044265	Cellular macromolecule catabolic process	30	917	0.63	7.14e-09	9606.ENSP00000220849,9606.ENSP00000249356,9606.ENSP00000259469,9606.ENSP00000262584,9606.ENSP00000278572,9606.ENSP00000318646,9606.ENSP00000322419,9606.ENSP00000324173,9606.ENSP00000339095,9606.ENSP00000339795,9606.ENSP00000341885,9606.ENSP00000346001,9606.ENSP00000346015,9606.ENSP00000346027,9606.ENSP00000346037,9606.ENSP00000346046,9606.ENSP00000357625,9606.ENSP00000369757,9606.ENSP00000374455,…	EIF3E,DNAJB9,RPL35,RPL8,RPS3,RPS15A,RPLP2,HSPA5,RPS7,RPL7,RPS2,RPL3,RPL27A,RPL21,RPLP1,RPS17,BNIP3,RPS6,SQSTM1,PSAP,RPS14,ZFP36L1,HERPUD1,RPS25,DDIT3,ENSP00000449026,RNF111,RPL36,RPS15,RPS19
GO:0007568	Aging	9	274	0.63	0.0191	9606.ENSP00000218388,9606.ENSP00000233809,9606.ENSP00000296930,9606.ENSP00000356954,9606.ENSP00000379042,9606.ENSP00000384849,9606.ENSP00000420076,9606.ENSP00000433560,9606.ENSP00000436607	TIMP1,IGFBP2,NPM1,CTGF,ERO1L,CDKN1A,SERP1,CRYAB,ADM
GO:0045926	Negative regulation of growth	8	247	0.63	0.0371	9606.ENSP00000234590,9606.ENSP00000245185,9606.ENSP00000265087,9606.ENSP00000274063,9606.ENSP00000377995,9606.ENSP00000384849,9606.ENSP00000426909,9606.ENSP00000433560	ENO1,MT2A,STC2,SFRP2,MT1X,CDKN1A,GNB2L1,CRYAB
GO:0006091	Generation of precursor metabolites and energy	13	405	0.62	0.0017	9606.ENSP00000229239,9606.ENSP00000229270,9606.ENSP00000229379,9606.ENSP00000234590,9606.ENSP00000306003,9606.ENSP00000320171,9606.ENSP00000358417,9606.ENSP00000359991,9606.ENSP00000362413,9606.ENSP00000410833,9606.ENSP00000434516,9606.ENSP00000445175,9606.ENSP00000467262	GAPDH,TPI1,COX6A1,ENO1,ATP5I,PKM,PHGDH,PGAM1,PGK1,GBE1,TXNRD1,LDHA,UQCR11
GO:0045862	Positive regulation of proteolysis	12	377	0.62	0.0036	9606.ENSP00000217233,9606.ENSP00000234590,9606.ENSP00000274063,9606.ENSP00000278572,9606.ENSP00000315130,9606.ENSP00000331019,9606.ENSP00000356954,9606.ENSP00000373620,9606.ENSP00000379003,9606.ENSP00000409555,9606.ENSP00000419088,9606.ENSP00000426909	TRIB3,ENO1,SFRP2,RPS3,CLU,RPS27L,CTGF,HSPD1,NUPR1,HERPUD1,FAM162A,GNB2L1
GO:0071214	Cellular response to abiotic stimulus	10	313	0.62	0.0122	9606.ENSP00000274063,9606.ENSP00000296930,9606.ENSP00000324173,9606.ENSP00000341170,9606.ENSP00000357625,9606.ENSP00000384849,9606.ENSP00000388402,9606.ENSP00000410059,9606.ENSP00000416293,9606.ENSP00000433560	SFRP2,NPM1,HSPA5,PTN,BNIP3,CDKN1A,ZFP36L1,EEF1D,SLC2A1,CRYAB
GO:0010951	Negative regulation of endopeptidase activity	8	248	0.62	0.0377	9606.ENSP00000218388,9606.ENSP00000229239,9606.ENSP00000274063,9606.ENSP00000346032,9606.ENSP00000362734,9606.ENSP00000409555,9606.ENSP00000433560,9606.ENSP00000478570	TIMP1,GAPDH,SFRP2,ANXA2,CRB2,HERPUD1,CRYAB,VEGFA
GO:0009057	Macromolecule catabolic process	33	1058	0.61	2.34e-09	9606.ENSP00000220849,9606.ENSP00000249356,9606.ENSP00000259469,9606.ENSP00000262584,9606.ENSP00000278572,9606.ENSP00000307046,9606.ENSP00000315130,9606.ENSP00000318646,9606.ENSP00000322419,9606.ENSP00000324173,9606.ENSP00000339095,9606.ENSP00000339795,9606.ENSP00000341885,9606.ENSP00000346001,9606.ENSP00000346015,9606.ENSP00000346027,9606.ENSP00000346032,9606.ENSP00000346037,9606.ENSP00000346046,…	EIF3E,DNAJB9,RPL35,RPL8,RPS3,SDC2,CLU,RPS15A,RPLP2,HSPA5,RPS7,RPL7,RPS2,RPL3,RPL27A,RPL21,ANXA2,RPLP1,RPS17,BNIP3,RPS6,SQSTM1,PSAP,RPS14,ZFP36L1,HERPUD1,RPS25,DDIT3,ENSP00000449026,RNF111,RPL36,RPS15,RPS19
GO:0010608	Posttranscriptional regulation of gene expression	18	574	0.61	7.6e-05	9606.ENSP00000220849,9606.ENSP00000229239,9606.ENSP00000248553,9606.ENSP00000278572,9606.ENSP00000296930,9606.ENSP00000331019,9606.ENSP00000333667,9606.ENSP00000340691,9606.ENSP00000346037,9606.ENSP00000364119,9606.ENSP00000382091,9606.ENSP00000385958,9606.ENSP00000388402,9606.ENSP00000410059,9606.ENSP00000419449,9606.ENSP00000420076,9606.ENSP00000426909,9606.ENSP00000446007	EIF3E,GAPDH,HSPB1,RPS3,NPM1,RPS27L,SHMT2,EIF4EBP1,RPLP1,EIF2S2,ALKBH5,RPS14,ZFP36L1,EEF1D,EIF1,SERP1,GNB2L1,VIM
GO:0009991	Response to extracellular stimulus	15	483	0.61	0.00064	9606.ENSP00000233809,9606.ENSP00000265087,9606.ENSP00000274063,9606.ENSP00000320171,9606.ENSP00000324173,9606.ENSP00000340691,9606.ENSP00000341170,9606.ENSP00000357625,9606.ENSP00000381607,9606.ENSP00000384849,9606.ENSP00000416293,9606.ENSP00000436607,9606.ENSP00000445175,9606.ENSP00000448665,9606.ENSP00000470972	IGFBP2,STC2,SFRP2,PKM,HSPA5,EIF4EBP1,PTN,BNIP3,GSTP1,CDKN1A,SLC2A1,ADM,LDHA,DDIT3,RPS19
GO:0031667	Response to nutrient levels	14	449	0.61	0.0012	9606.ENSP00000233809,9606.ENSP00000265087,9606.ENSP00000274063,9606.ENSP00000320171,9606.ENSP00000324173,9606.ENSP00000340691,9606.ENSP00000341170,9606.ENSP00000357625,9606.ENSP00000381607,9606.ENSP00000384849,9606.ENSP00000416293,9606.ENSP00000436607,9606.ENSP00000445175,9606.ENSP00000448665	IGFBP2,STC2,SFRP2,PKM,HSPA5,EIF4EBP1,PTN,BNIP3,GSTP1,CDKN1A,SLC2A1,ADM,LDHA,DDIT3
GO:0062197	Cellular response to chemical stress	9	293	0.6	0.0275	9606.ENSP00000278572,9606.ENSP00000357625,9606.ENSP00000376352,9606.ENSP00000379042,9606.ENSP00000381607,9606.ENSP00000388402,9606.ENSP00000416293,9606.ENSP00000434516,9606.ENSP00000448665	RPS3,BNIP3,PDK1,ERO1L,GSTP1,ZFP36L1,SLC2A1,TXNRD1,DDIT3
GO:1901566	Organonitrogen compound biosynthetic process	40	1346	0.59	6.62e-11	9606.ENSP00000220849,9606.ENSP00000243776,9606.ENSP00000259469,9606.ENSP00000262584,9606.ENSP00000278572,9606.ENSP00000306003,9606.ENSP00000307046,9606.ENSP00000318646,9606.ENSP00000320171,9606.ENSP00000322419,9606.ENSP00000331019,9606.ENSP00000333667,9606.ENSP00000339095,9606.ENSP00000339795,9606.ENSP00000340691,9606.ENSP00000341885,9606.ENSP00000346001,9606.ENSP00000346015,9606.ENSP00000346027,…	EIF3E,CHPF,RPL35,RPL8,RPS3,ATP5I,SDC2,RPS15A,PKM,RPLP2,RPS27L,SHMT2,RPS7,RPL7,EIF4EBP1,RPS2,RPL3,RPL27A,RPL21,RPLP1,RPS17,PHGDH,SCD,EIF2S2,PSAT1,RPS6,GSTP1,RPS14,EEF1D,EIF1,SERP1,OSTC,GNB2L1,RPS25,TRMT112,TMEM258,ENSP00000449026,RPL36,RPS15,RPS19
GO:0043068	Positive regulation of programmed cell death	20	666	0.59	3.65e-05	9606.ENSP00000229239,9606.ENSP00000252506,9606.ENSP00000274063,9606.ENSP00000278572,9606.ENSP00000315130,9606.ENSP00000331019,9606.ENSP00000339095,9606.ENSP00000341170,9606.ENSP00000356954,9606.ENSP00000357625,9606.ENSP00000369757,9606.ENSP00000373620,9606.ENSP00000374455,9606.ENSP00000379003,9606.ENSP00000384849,9606.ENSP00000419088,9606.ENSP00000426909,9606.ENSP00000436607,9606.ENSP00000445175,…	GAPDH,GADD45G,SFRP2,RPS3,CLU,RPS27L,RPS7,PTN,CTGF,BNIP3,RPS6,HSPD1,SQSTM1,NUPR1,CDKN1A,FAM162A,GNB2L1,ADM,LDHA,DDIT3
GO:0009150	Purine ribonucleotide metabolic process	9	303	0.59	0.0331	9606.ENSP00000229239,9606.ENSP00000229270,9606.ENSP00000234590,9606.ENSP00000306003,9606.ENSP00000320171,9606.ENSP00000359380,9606.ENSP00000359991,9606.ENSP00000362413,9606.ENSP00000445175	GAPDH,TPI1,ENO1,ATP5I,PKM,SCD,PGAM1,PGK1,LDHA
GO:0045765	Regulation of angiogenesis	9	303	0.59	0.0331	9606.ENSP00000248553,9606.ENSP00000274063,9606.ENSP00000301455,9606.ENSP00000320171,9606.ENSP00000341170,9606.ENSP00000362413,9606.ENSP00000385451,9606.ENSP00000436607,9606.ENSP00000478570	HSPB1,SFRP2,ANGPTL4,PKM,PTN,PGK1,MDK,ADM,VEGFA
GO:0010942	Positive regulation of cell death	21	719	0.58	2.83e-05	9606.ENSP00000229239,9606.ENSP00000252506,9606.ENSP00000274063,9606.ENSP00000278572,9606.ENSP00000307305,9606.ENSP00000315130,9606.ENSP00000331019,9606.ENSP00000339095,9606.ENSP00000341170,9606.ENSP00000356954,9606.ENSP00000357625,9606.ENSP00000369757,9606.ENSP00000373620,9606.ENSP00000374455,9606.ENSP00000379003,9606.ENSP00000384849,9606.ENSP00000419088,9606.ENSP00000426909,9606.ENSP00000436607,…	GAPDH,GADD45G,SFRP2,RPS3,DDIT4,CLU,RPS27L,RPS7,PTN,CTGF,BNIP3,RPS6,HSPD1,SQSTM1,NUPR1,CDKN1A,FAM162A,GNB2L1,ADM,LDHA,DDIT3
GO:0043086	Negative regulation of catalytic activity	23	807	0.57	1.25e-05	9606.ENSP00000217233,9606.ENSP00000218388,9606.ENSP00000229239,9606.ENSP00000247665,9606.ENSP00000248553,9606.ENSP00000254301,9606.ENSP00000274063,9606.ENSP00000296511,9606.ENSP00000296930,9606.ENSP00000301455,9606.ENSP00000312709,9606.ENSP00000339095,9606.ENSP00000341170,9606.ENSP00000346032,9606.ENSP00000359225,9606.ENSP00000362734,9606.ENSP00000376352,9606.ENSP00000381607,9606.ENSP00000384849,…	TRIB3,TIMP1,GAPDH,PHPT1,HSPB1,LGALS3,SFRP2,ANXA5,NPM1,ANGPTL4,TAF7,RPS7,PTN,ANXA2,CNN3,CRB2,PDK1,GSTP1,CDKN1A,HERPUD1,GNB2L1,CRYAB,VEGFA
GO:0043065	Positive regulation of apoptotic process	19	660	0.57	0.00012	9606.ENSP00000229239,9606.ENSP00000252506,9606.ENSP00000274063,9606.ENSP00000278572,9606.ENSP00000315130,9606.ENSP00000331019,9606.ENSP00000339095,9606.ENSP00000341170,9606.ENSP00000356954,9606.ENSP00000357625,9606.ENSP00000369757,9606.ENSP00000373620,9606.ENSP00000374455,9606.ENSP00000379003,9606.ENSP00000419088,9606.ENSP00000426909,9606.ENSP00000436607,9606.ENSP00000445175,9606.ENSP00000448665	GAPDH,GADD45G,SFRP2,RPS3,CLU,RPS27L,RPS7,PTN,CTGF,BNIP3,RPS6,HSPD1,SQSTM1,NUPR1,FAM162A,GNB2L1,ADM,LDHA,DDIT3
GO:0048608	Reproductive structure development	12	420	0.57	0.0085	9606.ENSP00000232424,9606.ENSP00000265087,9606.ENSP00000274063,9606.ENSP00000305422,9606.ENSP00000324173,9606.ENSP00000341170,9606.ENSP00000364119,9606.ENSP00000378394,9606.ENSP00000379003,9606.ENSP00000388402,9606.ENSP00000436607,9606.ENSP00000478570	HES1,STC2,SFRP2,CEBPB,HSPA5,PTN,EIF2S2,PSAP,NUPR1,ZFP36L1,ADM,VEGFA
GO:0015031	Protein transport	41	1486	0.56	2.54e-10	9606.ENSP00000229314,9606.ENSP00000248553,9606.ENSP00000259469,9606.ENSP00000260130,9606.ENSP00000262584,9606.ENSP00000278572,9606.ENSP00000296930,9606.ENSP00000297185,9606.ENSP00000306010,9606.ENSP00000315130,9606.ENSP00000318646,9606.ENSP00000322419,9606.ENSP00000324173,9606.ENSP00000339095,9606.ENSP00000339795,9606.ENSP00000341885,9606.ENSP00000346001,9606.ENSP00000346015,9606.ENSP00000346027,…	GOLT1B,HSPB1,RPL35,SDCBP,RPL8,RPS3,NPM1,HSPA9,ARF4,CLU,RPS15A,RPLP2,HSPA5,RPS7,RPL7,RPS2,RPL3,RPL27A,RPL21,RPLP1,RPS17,S100A13,RPS6,HSPD1,PSAP,SEC31A,ARL4A,ALKBH5,CDKN1A,RPS14,SEC61G,HERPUD1,SERP1,RPS25,ARF1,CD63,ENSP00000449026,SRP54,RPL36,RPS15,RPS19
GO:0060548	Negative regulation of cell death	28	999	0.56	6.92e-07	9606.ENSP00000218388,9606.ENSP00000234590,9606.ENSP00000248553,9606.ENSP00000254301,9606.ENSP00000264674,9606.ENSP00000274063,9606.ENSP00000296511,9606.ENSP00000296930,9606.ENSP00000297185,9606.ENSP00000301455,9606.ENSP00000305422,9606.ENSP00000306010,9606.ENSP00000315130,9606.ENSP00000324173,9606.ENSP00000356954,9606.ENSP00000357625,9606.ENSP00000373620,9606.ENSP00000374455,9606.ENSP00000378394,…	TIMP1,ENO1,HSPB1,LGALS3,MECOM,SFRP2,ANXA5,NPM1,HSPA9,ANGPTL4,CEBPB,ARF4,CLU,HSPA5,CTGF,BNIP3,HSPD1,SQSTM1,PSAP,NUPR1,GSTP1,CDKN1A,MDK,HERPUD1,GNB2L1,CRYAB,VEGFA,PLCG2
GO:0043069	Negative regulation of programmed cell death	25	908	0.56	6.81e-06	9606.ENSP00000218388,9606.ENSP00000234590,9606.ENSP00000248553,9606.ENSP00000254301,9606.ENSP00000264674,9606.ENSP00000274063,9606.ENSP00000296511,9606.ENSP00000296930,9606.ENSP00000297185,9606.ENSP00000301455,9606.ENSP00000305422,9606.ENSP00000306010,9606.ENSP00000315130,9606.ENSP00000324173,9606.ENSP00000357625,9606.ENSP00000373620,9606.ENSP00000374455,9606.ENSP00000379003,9606.ENSP00000381607,…	TIMP1,ENO1,HSPB1,LGALS3,MECOM,SFRP2,ANXA5,NPM1,HSPA9,ANGPTL4,CEBPB,ARF4,CLU,HSPA5,BNIP3,HSPD1,SQSTM1,NUPR1,GSTP1,CDKN1A,MDK,HERPUD1,CRYAB,VEGFA,PLCG2
GO:0043434	Response to peptide hormone	11	394	0.56	0.017	9606.ENSP00000217233,9606.ENSP00000218388,9606.ENSP00000245787,9606.ENSP00000265087,9606.ENSP00000320171,9606.ENSP00000340691,9606.ENSP00000356954,9606.ENSP00000381607,9606.ENSP00000388402,9606.ENSP00000416293,9606.ENSP00000436607	TRIB3,TIMP1,INSIG2,STC2,PKM,EIF4EBP1,CTGF,GSTP1,ZFP36L1,SLC2A1,ADM
GO:0045861	Negative regulation of proteolysis	10	356	0.56	0.027	9606.ENSP00000218388,9606.ENSP00000229239,9606.ENSP00000260130,9606.ENSP00000274063,9606.ENSP00000339095,9606.ENSP00000346032,9606.ENSP00000362734,9606.ENSP00000409555,9606.ENSP00000433560,9606.ENSP00000478570	TIMP1,GAPDH,SDCBP,SFRP2,RPS7,ANXA2,CRB2,HERPUD1,CRYAB,VEGFA
GO:0042886	Amide transport	42	1553	0.55	2.39e-10	9606.ENSP00000229314,9606.ENSP00000248553,9606.ENSP00000259469,9606.ENSP00000260130,9606.ENSP00000262584,9606.ENSP00000270570,9606.ENSP00000278572,9606.ENSP00000296930,9606.ENSP00000297185,9606.ENSP00000306010,9606.ENSP00000315130,9606.ENSP00000318646,9606.ENSP00000322419,9606.ENSP00000324173,9606.ENSP00000339095,9606.ENSP00000339795,9606.ENSP00000341885,9606.ENSP00000346001,9606.ENSP00000346015,…	GOLT1B,HSPB1,RPL35,SDCBP,RPL8,SLC47A1,RPS3,NPM1,HSPA9,ARF4,CLU,RPS15A,RPLP2,HSPA5,RPS7,RPL7,RPS2,RPL3,RPL27A,RPL21,RPLP1,RPS17,S100A13,RPS6,HSPD1,PSAP,SEC31A,ARL4A,ALKBH5,CDKN1A,RPS14,SEC61G,HERPUD1,SERP1,RPS25,ARF1,CD63,ENSP00000449026,SRP54,RPL36,RPS15,RPS19
GO:0046907	Intracellular transport	41	1520	0.55	4.52e-10	9606.ENSP00000248553,9606.ENSP00000259469,9606.ENSP00000260130,9606.ENSP00000262584,9606.ENSP00000278572,9606.ENSP00000296930,9606.ENSP00000297185,9606.ENSP00000306003,9606.ENSP00000306010,9606.ENSP00000315130,9606.ENSP00000318646,9606.ENSP00000322419,9606.ENSP00000324173,9606.ENSP00000339095,9606.ENSP00000339795,9606.ENSP00000341885,9606.ENSP00000346001,9606.ENSP00000346015,9606.ENSP00000346027,…	HSPB1,RPL35,SDCBP,RPL8,RPS3,NPM1,HSPA9,ATP5I,ARF4,CLU,RPS15A,RPLP2,HSPA5,RPS7,RPL7,RPS2,RPL3,RPL27A,RPL21,RPLP1,RPS17,RPS6,HSPD1,SQSTM1,PSAP,SEC31A,ARL4A,ALKBH5,CDKN1A,RPS14,SEC61G,HERPUD1,RPS25,ARF1,CD63,ENSP00000449026,NPC2,SRP54,RPL36,RPS15,RPS19
GO:0009628	Response to abiotic stimulus	31	1147	0.55	2.13e-07	9606.ENSP00000233809,9606.ENSP00000257696,9606.ENSP00000265087,9606.ENSP00000274063,9606.ENSP00000296930,9606.ENSP00000301455,9606.ENSP00000307305,9606.ENSP00000320171,9606.ENSP00000324173,9606.ENSP00000327801,9606.ENSP00000340691,9606.ENSP00000341170,9606.ENSP00000356954,9606.ENSP00000357625,9606.ENSP00000357688,9606.ENSP00000362413,9606.ENSP00000371958,9606.ENSP00000373620,9606.ENSP00000376352,…	IGFBP2,HILPDA,STC2,SFRP2,NPM1,ANGPTL4,DDIT4,PKM,HSPA5,P4HB,EIF4EBP1,PTN,CTGF,BNIP3,S100A13,PGK1,CD9,HSPD1,PDK1,ERO1L,ALKBH5,CDKN1A,MDK,ZFP36L1,EEF1D,SLC2A1,FAM162A,CRYAB,ADM,LDHA,VEGFA
GO:0034613	Cellular protein localization	43	1610	0.54	1.86e-10	9606.ENSP00000245787,9606.ENSP00000248553,9606.ENSP00000259469,9606.ENSP00000260130,9606.ENSP00000262584,9606.ENSP00000278572,9606.ENSP00000296930,9606.ENSP00000297185,9606.ENSP00000306010,9606.ENSP00000315130,9606.ENSP00000318646,9606.ENSP00000322419,9606.ENSP00000324173,9606.ENSP00000339095,9606.ENSP00000339795,9606.ENSP00000341170,9606.ENSP00000341885,9606.ENSP00000346001,9606.ENSP00000346015,…	INSIG2,HSPB1,RPL35,SDCBP,RPL8,RPS3,NPM1,HSPA9,ARF4,CLU,RPS15A,RPLP2,HSPA5,RPS7,RPL7,PTN,RPS2,RPL3,RPL27A,RPL21,ANXA2,RPLP1,RPS17,CROCC,RPS6,HSPD1,PSAP,SEC31A,ARL4A,ALKBH5,CDKN1A,RPS14,SEC61G,HERPUD1,RPS25,ARF1,CD63,DDIT3,ENSP00000449026,SRP54,RPL36,RPS15,RPS19
GO:0045184	Establishment of protein localization	42	1564	0.54	2.77e-10	9606.ENSP00000229314,9606.ENSP00000248553,9606.ENSP00000259469,9606.ENSP00000260130,9606.ENSP00000262584,9606.ENSP00000278572,9606.ENSP00000296930,9606.ENSP00000297185,9606.ENSP00000306010,9606.ENSP00000315130,9606.ENSP00000318646,9606.ENSP00000322419,9606.ENSP00000324173,9606.ENSP00000339095,9606.ENSP00000339795,9606.ENSP00000341885,9606.ENSP00000346001,9606.ENSP00000346015,9606.ENSP00000346027,…	GOLT1B,HSPB1,RPL35,SDCBP,RPL8,RPS3,NPM1,HSPA9,ARF4,CLU,RPS15A,RPLP2,HSPA5,RPS7,RPL7,RPS2,RPL3,RPL27A,RPL21,RPLP1,RPS17,S100A13,RPS6,HSPD1,PSAP,SEC31A,ARL4A,ALKBH5,CDKN1A,RPS14,SEC61G,HERPUD1,SERP1,RPS25,ARF1,CD63,DDIT3,ENSP00000449026,SRP54,RPL36,RPS15,RPS19
GO:0030162	Regulation of proteolysis	20	747	0.54	0.00017	9606.ENSP00000217233,9606.ENSP00000218388,9606.ENSP00000229239,9606.ENSP00000234590,9606.ENSP00000260130,9606.ENSP00000274063,9606.ENSP00000278572,9606.ENSP00000315130,9606.ENSP00000331019,9606.ENSP00000339095,9606.ENSP00000346032,9606.ENSP00000356954,9606.ENSP00000362734,9606.ENSP00000373620,9606.ENSP00000379003,9606.ENSP00000409555,9606.ENSP00000419088,9606.ENSP00000426909,9606.ENSP00000433560,…	TRIB3,TIMP1,GAPDH,ENO1,SDCBP,SFRP2,RPS3,CLU,RPS27L,RPS7,ANXA2,CTGF,CRB2,HSPD1,NUPR1,HERPUD1,FAM162A,GNB2L1,CRYAB,VEGFA
GO:0051346	Negative regulation of hydrolase activity	12	450	0.54	0.0139	9606.ENSP00000218388,9606.ENSP00000229239,9606.ENSP00000254301,9606.ENSP00000274063,9606.ENSP00000301455,9606.ENSP00000341170,9606.ENSP00000346032,9606.ENSP00000359225,9606.ENSP00000362734,9606.ENSP00000409555,9606.ENSP00000433560,9606.ENSP00000478570	TIMP1,GAPDH,LGALS3,SFRP2,ANGPTL4,PTN,ANXA2,CNN3,CRB2,HERPUD1,CRYAB,VEGFA
GO:0043066	Negative regulation of apoptotic process	23	893	0.53	5.66e-05	9606.ENSP00000218388,9606.ENSP00000234590,9606.ENSP00000248553,9606.ENSP00000254301,9606.ENSP00000274063,9606.ENSP00000296511,9606.ENSP00000296930,9606.ENSP00000297185,9606.ENSP00000301455,9606.ENSP00000305422,9606.ENSP00000306010,9606.ENSP00000315130,9606.ENSP00000324173,9606.ENSP00000357625,9606.ENSP00000373620,9606.ENSP00000374455,9606.ENSP00000379003,9606.ENSP00000381607,9606.ENSP00000384849,…	TIMP1,ENO1,HSPB1,LGALS3,SFRP2,ANXA5,NPM1,HSPA9,ANGPTL4,CEBPB,ARF4,CLU,HSPA5,BNIP3,HSPD1,SQSTM1,NUPR1,GSTP1,CDKN1A,MDK,HERPUD1,CRYAB,VEGFA
GO:0005975	Carbohydrate metabolic process	12	467	0.53	0.0183	9606.ENSP00000229239,9606.ENSP00000229270,9606.ENSP00000234590,9606.ENSP00000320171,9606.ENSP00000359991,9606.ENSP00000362413,9606.ENSP00000367123,9606.ENSP00000376352,9606.ENSP00000410833,9606.ENSP00000416293,9606.ENSP00000420076,9606.ENSP00000445175	GAPDH,TPI1,ENO1,PKM,PGAM1,PGK1,SLC3A2,PDK1,GBE1,SLC2A1,SERP1,LDHA
GO:0019216	Regulation of lipid metabolic process	11	424	0.53	0.027	9606.ENSP00000217233,9606.ENSP00000245787,9606.ENSP00000301455,9606.ENSP00000359380,9606.ENSP00000376352,9606.ENSP00000378394,9606.ENSP00000426909,9606.ENSP00000434516,9606.ENSP00000436607,9606.ENSP00000440005,9606.ENSP00000451112	TRIB3,INSIG2,ANGPTL4,SCD,PDK1,PSAP,GNB2L1,TXNRD1,ADM,ARF1,NPC2
GO:0010941	Regulation of cell death	43	1696	0.52	7.73e-10	9606.ENSP00000218388,9606.ENSP00000229239,9606.ENSP00000234590,9606.ENSP00000248553,9606.ENSP00000252506,9606.ENSP00000254301,9606.ENSP00000264674,9606.ENSP00000274063,9606.ENSP00000278572,9606.ENSP00000296511,9606.ENSP00000296930,9606.ENSP00000297185,9606.ENSP00000301455,9606.ENSP00000305422,9606.ENSP00000306010,9606.ENSP00000307305,9606.ENSP00000315130,9606.ENSP00000324173,9606.ENSP00000327801,…	TIMP1,GAPDH,ENO1,HSPB1,GADD45G,LGALS3,MECOM,SFRP2,RPS3,ANXA5,NPM1,HSPA9,ANGPTL4,CEBPB,ARF4,DDIT4,CLU,HSPA5,P4HB,RPS27L,RPS7,PTN,CTGF,BNIP3,RPS6,HSPD1,SQSTM1,PSAP,NUPR1,GSTP1,CDKN1A,MDK,ZFP36L1,HERPUD1,EEF1D,FAM162A,GNB2L1,CRYAB,ADM,LDHA,DDIT3,VEGFA,PLCG2
GO:0043067	Regulation of programmed cell death	40	1569	0.52	3.79e-09	9606.ENSP00000218388,9606.ENSP00000229239,9606.ENSP00000234590,9606.ENSP00000248553,9606.ENSP00000252506,9606.ENSP00000254301,9606.ENSP00000264674,9606.ENSP00000274063,9606.ENSP00000278572,9606.ENSP00000296511,9606.ENSP00000296930,9606.ENSP00000297185,9606.ENSP00000301455,9606.ENSP00000305422,9606.ENSP00000306010,9606.ENSP00000315130,9606.ENSP00000324173,9606.ENSP00000327801,9606.ENSP00000331019,…	TIMP1,GAPDH,ENO1,HSPB1,GADD45G,LGALS3,MECOM,SFRP2,RPS3,ANXA5,NPM1,HSPA9,ANGPTL4,CEBPB,ARF4,CLU,HSPA5,P4HB,RPS27L,RPS7,PTN,CTGF,BNIP3,RPS6,HSPD1,SQSTM1,NUPR1,GSTP1,CDKN1A,MDK,ZFP36L1,HERPUD1,FAM162A,GNB2L1,CRYAB,ADM,LDHA,DDIT3,VEGFA,PLCG2
GO:0032787	Monocarboxylic acid metabolic process	13	515	0.52	0.013	9606.ENSP00000229239,9606.ENSP00000229270,9606.ENSP00000234590,9606.ENSP00000299529,9606.ENSP00000320171,9606.ENSP00000358417,9606.ENSP00000359380,9606.ENSP00000359991,9606.ENSP00000362413,9606.ENSP00000381607,9606.ENSP00000445175,9606.ENSP00000463978,9606.ENSP00000482841	GAPDH,TPI1,ENO1,CRABP1,PKM,PHGDH,SCD,PGAM1,PGK1,GSTP1,LDHA,SLC16A3,CRABP2
GO:1901652	Response to peptide	12	476	0.52	0.0209	9606.ENSP00000217233,9606.ENSP00000218388,9606.ENSP00000245787,9606.ENSP00000265087,9606.ENSP00000320171,9606.ENSP00000340691,9606.ENSP00000356954,9606.ENSP00000381607,9606.ENSP00000388402,9606.ENSP00000416293,9606.ENSP00000436607,9606.ENSP00000446007	TRIB3,TIMP1,INSIG2,STC2,PKM,EIF4EBP1,CTGF,GSTP1,ZFP36L1,SLC2A1,ADM,VIM
GO:0006979	Response to oxidative stress	10	393	0.52	0.0482	9606.ENSP00000265087,9606.ENSP00000278572,9606.ENSP00000357625,9606.ENSP00000373620,9606.ENSP00000376352,9606.ENSP00000379042,9606.ENSP00000381607,9606.ENSP00000433560,9606.ENSP00000434516,9606.ENSP00000445175	STC2,RPS3,BNIP3,HSPD1,PDK1,ERO1L,GSTP1,CRYAB,TXNRD1,LDHA
GO:0071705	Nitrogen compound transport	45	1823	0.51	5.01e-10	9606.ENSP00000229314,9606.ENSP00000248553,9606.ENSP00000259469,9606.ENSP00000260130,9606.ENSP00000262584,9606.ENSP00000270570,9606.ENSP00000278572,9606.ENSP00000296930,9606.ENSP00000297185,9606.ENSP00000306010,9606.ENSP00000312709,9606.ENSP00000315130,9606.ENSP00000318646,9606.ENSP00000322419,9606.ENSP00000324173,9606.ENSP00000339095,9606.ENSP00000339795,9606.ENSP00000341885,9606.ENSP00000346001,…	GOLT1B,HSPB1,RPL35,SDCBP,RPL8,SLC47A1,RPS3,NPM1,HSPA9,ARF4,TAF7,CLU,RPS15A,RPLP2,HSPA5,RPS7,RPL7,RPS2,RPL3,RPL27A,RPL21,RPLP1,RPS17,S100A13,SLC3A2,RPS6,HSPD1,PSAP,SEC31A,ARL4A,ALKBH5,CDKN1A,RPS14,SEC61G,ZFP36L1,HERPUD1,SERP1,RPS25,ARF1,CD63,ENSP00000449026,SRP54,RPL36,RPS15,RPS19
GO:1901575	Organic substance catabolic process	43	1750	0.51	1.86e-09	9606.ENSP00000220849,9606.ENSP00000229239,9606.ENSP00000229270,9606.ENSP00000234590,9606.ENSP00000249356,9606.ENSP00000259469,9606.ENSP00000262584,9606.ENSP00000278572,9606.ENSP00000299529,9606.ENSP00000307046,9606.ENSP00000315130,9606.ENSP00000318646,9606.ENSP00000320171,9606.ENSP00000322419,9606.ENSP00000324173,9606.ENSP00000333667,9606.ENSP00000339095,9606.ENSP00000339795,9606.ENSP00000341885,…	EIF3E,GAPDH,TPI1,ENO1,DNAJB9,RPL35,RPL8,RPS3,CRABP1,SDC2,CLU,RPS15A,PKM,RPLP2,HSPA5,SHMT2,RPS7,RPL7,RPS2,RPL3,RPL27A,RPL21,ANXA2,RPLP1,RPS17,BNIP3,PGAM1,PGK1,RPS6,SQSTM1,PSAP,RPS14,ZFP36L1,HERPUD1,RPS25,LDHA,DDIT3,ENSP00000449026,RNF111,RPL36,RPS15,RPS19,PLCG2
GO:0051248	Negative regulation of protein metabolic process	27	1096	0.51	1.46e-05	9606.ENSP00000217233,9606.ENSP00000218388,9606.ENSP00000220849,9606.ENSP00000229239,9606.ENSP00000248553,9606.ENSP00000254301,9606.ENSP00000260130,9606.ENSP00000264674,9606.ENSP00000274063,9606.ENSP00000278572,9606.ENSP00000296930,9606.ENSP00000307305,9606.ENSP00000312709,9606.ENSP00000315130,9606.ENSP00000339095,9606.ENSP00000340691,9606.ENSP00000341170,9606.ENSP00000346032,9606.ENSP00000362734,…	TRIB3,TIMP1,EIF3E,GAPDH,HSPB1,LGALS3,SDCBP,MECOM,SFRP2,RPS3,NPM1,DDIT4,TAF7,CLU,RPS7,EIF4EBP1,PTN,ANXA2,CRB2,SQSTM1,GSTP1,CDKN1A,ZFP36L1,HERPUD1,GNB2L1,CRYAB,VEGFA
GO:0032269	Negative regulation of cellular protein metabolic process	26	1043	0.51	2e-05	9606.ENSP00000217233,9606.ENSP00000218388,9606.ENSP00000220849,9606.ENSP00000229239,9606.ENSP00000248553,9606.ENSP00000254301,9606.ENSP00000260130,9606.ENSP00000264674,9606.ENSP00000274063,9606.ENSP00000278572,9606.ENSP00000296930,9606.ENSP00000307305,9606.ENSP00000312709,9606.ENSP00000339095,9606.ENSP00000340691,9606.ENSP00000341170,9606.ENSP00000346032,9606.ENSP00000362734,9606.ENSP00000374455,…	TRIB3,TIMP1,EIF3E,GAPDH,HSPB1,LGALS3,SDCBP,MECOM,SFRP2,RPS3,NPM1,DDIT4,TAF7,RPS7,EIF4EBP1,PTN,ANXA2,CRB2,SQSTM1,GSTP1,CDKN1A,ZFP36L1,HERPUD1,GNB2L1,CRYAB,VEGFA
GO:0006915	Apoptotic process	23	918	0.51	8.59e-05	9606.ENSP00000217233,9606.ENSP00000229239,9606.ENSP00000252506,9606.ENSP00000264674,9606.ENSP00000274063,9606.ENSP00000278572,9606.ENSP00000305422,9606.ENSP00000307305,9606.ENSP00000315130,9606.ENSP00000324173,9606.ENSP00000331019,9606.ENSP00000357625,9606.ENSP00000373620,9606.ENSP00000374455,9606.ENSP00000376352,9606.ENSP00000379003,9606.ENSP00000379042,9606.ENSP00000384849,9606.ENSP00000388402,…	TRIB3,GAPDH,GADD45G,MECOM,SFRP2,RPS3,CEBPB,DDIT4,CLU,HSPA5,RPS27L,BNIP3,HSPD1,SQSTM1,PDK1,NUPR1,ERO1L,CDKN1A,ZFP36L1,FAM162A,GNB2L1,CRYAB,DDIT3
GO:0031400	Negative regulation of protein modification process	15	602	0.51	0.0058	9606.ENSP00000217233,9606.ENSP00000248553,9606.ENSP00000254301,9606.ENSP00000264674,9606.ENSP00000274063,9606.ENSP00000278572,9606.ENSP00000296930,9606.ENSP00000307305,9606.ENSP00000312709,9606.ENSP00000339095,9606.ENSP00000341170,9606.ENSP00000374455,9606.ENSP00000381607,9606.ENSP00000384849,9606.ENSP00000426909	TRIB3,HSPB1,LGALS3,MECOM,SFRP2,RPS3,NPM1,DDIT4,TAF7,RPS7,PTN,SQSTM1,GSTP1,CDKN1A,GNB2L1
GO:0042981	Regulation of apoptotic process	38	1550	0.5	3.66e-08	9606.ENSP00000218388,9606.ENSP00000229239,9606.ENSP00000234590,9606.ENSP00000248553,9606.ENSP00000252506,9606.ENSP00000254301,9606.ENSP00000274063,9606.ENSP00000278572,9606.ENSP00000296511,9606.ENSP00000296930,9606.ENSP00000297185,9606.ENSP00000301455,9606.ENSP00000305422,9606.ENSP00000306010,9606.ENSP00000315130,9606.ENSP00000324173,9606.ENSP00000327801,9606.ENSP00000331019,9606.ENSP00000339095,…	TIMP1,GAPDH,ENO1,HSPB1,GADD45G,LGALS3,SFRP2,RPS3,ANXA5,NPM1,HSPA9,ANGPTL4,CEBPB,ARF4,CLU,HSPA5,P4HB,RPS27L,RPS7,PTN,CTGF,BNIP3,RPS6,HSPD1,SQSTM1,NUPR1,GSTP1,CDKN1A,MDK,ZFP36L1,HERPUD1,FAM162A,GNB2L1,CRYAB,ADM,LDHA,DDIT3,VEGFA
GO:0044271	Cellular nitrogen compound biosynthetic process	37	1522	0.5	7.88e-08	9606.ENSP00000220849,9606.ENSP00000259469,9606.ENSP00000262584,9606.ENSP00000278572,9606.ENSP00000306003,9606.ENSP00000312709,9606.ENSP00000318646,9606.ENSP00000320171,9606.ENSP00000322419,9606.ENSP00000331019,9606.ENSP00000339095,9606.ENSP00000339795,9606.ENSP00000340691,9606.ENSP00000341885,9606.ENSP00000346001,9606.ENSP00000346015,9606.ENSP00000346027,9606.ENSP00000346037,9606.ENSP00000346046,…	EIF3E,RPL35,RPL8,RPS3,ATP5I,TAF7,RPS15A,PKM,RPLP2,RPS27L,RPS7,RPL7,EIF4EBP1,RPS2,RPL3,RPL27A,RPL21,RPLP1,RPS17,CTGF,SCD,EIF2S2,PSAT1,RPS6,CDKN1A,RPS14,EEF1D,EIF1,GNB2L1,RPS25,TRMT112,DDIT3,ENSP00000449026,RPL36,RPS15,RPS19,POLR2A
GO:0045055	Regulated exocytosis	17	697	0.5	0.0027	9606.ENSP00000218388,9606.ENSP00000254301,9606.ENSP00000260130,9606.ENSP00000273550,9606.ENSP00000296511,9606.ENSP00000315130,9606.ENSP00000320171,9606.ENSP00000346032,9606.ENSP00000357688,9606.ENSP00000359991,9606.ENSP00000366525,9606.ENSP00000371958,9606.ENSP00000378394,9606.ENSP00000381607,9606.ENSP00000447730,9606.ENSP00000451112,9606.ENSP00000478570	TIMP1,LGALS3,SDCBP,FTH1,ANXA5,CLU,PKM,ANXA2,S100A13,PGAM1,FTL,CD9,PSAP,GSTP1,CD63,NPC2,VEGFA
GO:0009611	Response to wounding	13	532	0.5	0.017	9606.ENSP00000217652,9606.ENSP00000218388,9606.ENSP00000248553,9606.ENSP00000296511,9606.ENSP00000306010,9606.ENSP00000356954,9606.ENSP00000357625,9606.ENSP00000371958,9606.ENSP00000385451,9606.ENSP00000388402,9606.ENSP00000436607,9606.ENSP00000478570,9606.ENSP00000482457	MYL12A,TIMP1,HSPB1,ANXA5,ARF4,CTGF,BNIP3,CD9,MDK,ZFP36L1,ADM,VEGFA,PLCG2
GO:0042326	Negative regulation of phosphorylation	11	449	0.5	0.0386	9606.ENSP00000217233,9606.ENSP00000248553,9606.ENSP00000264674,9606.ENSP00000274063,9606.ENSP00000296930,9606.ENSP00000307305,9606.ENSP00000312709,9606.ENSP00000379003,9606.ENSP00000381607,9606.ENSP00000384849,9606.ENSP00000426909	TRIB3,HSPB1,MECOM,SFRP2,NPM1,DDIT4,TAF7,NUPR1,GSTP1,CDKN1A,GNB2L1
GO:0051649	Establishment of localization in cell	56	2375	0.49	2.9e-12	9606.ENSP00000218388,9606.ENSP00000248553,9606.ENSP00000254301,9606.ENSP00000259469,9606.ENSP00000260130,9606.ENSP00000262584,9606.ENSP00000273550,9606.ENSP00000278572,9606.ENSP00000296511,9606.ENSP00000296930,9606.ENSP00000297185,9606.ENSP00000306003,9606.ENSP00000306010,9606.ENSP00000315130,9606.ENSP00000318646,9606.ENSP00000320171,9606.ENSP00000322419,9606.ENSP00000324173,9606.ENSP00000339095,…	TIMP1,HSPB1,LGALS3,RPL35,SDCBP,RPL8,FTH1,RPS3,ANXA5,NPM1,HSPA9,ATP5I,ARF4,CLU,RPS15A,PKM,RPLP2,HSPA5,RPS7,RPL7,RPS2,RPL3,RPL27A,RPL21,ANXA2,RPLP1,RPS17,S100A13,PGAM1,FTL,RPS6,CD9,HSPD1,SQSTM1,PSAP,SEC31A,ERO1L,ARL4A,GSTP1,ALKBH5,CDKN1A,RPS14,SEC61G,HERPUD1,RPS25,ARF1,CD63,DDIT3,ENSP00000449026,NPC2,SRP54,RPL36,RPS15,RPS19,VEGFA,PLCG2
GO:0009059	Macromolecule biosynthetic process	39	1643	0.49	4.88e-08	9606.ENSP00000220849,9606.ENSP00000243776,9606.ENSP00000259469,9606.ENSP00000262584,9606.ENSP00000278572,9606.ENSP00000307046,9606.ENSP00000312709,9606.ENSP00000318646,9606.ENSP00000322419,9606.ENSP00000331019,9606.ENSP00000339095,9606.ENSP00000339795,9606.ENSP00000340691,9606.ENSP00000341885,9606.ENSP00000346001,9606.ENSP00000346015,9606.ENSP00000346027,9606.ENSP00000346037,9606.ENSP00000346046,…	EIF3E,CHPF,RPL35,RPL8,RPS3,SDC2,TAF7,RPS15A,RPLP2,RPS27L,RPS7,RPL7,EIF4EBP1,RPS2,RPL3,RPL27A,RPL21,RPLP1,RPS17,CTGF,EIF2S2,RPS6,CDKN1A,RPS14,EEF1D,GBE1,EIF1,SERP1,OSTC,GNB2L1,RPS25,TRMT112,TMEM258,DDIT3,ENSP00000449026,RPL36,RPS15,RPS19,POLR2A
GO:0034645	Cellular macromolecule biosynthetic process	38	1592	0.49	7.19e-08	9606.ENSP00000220849,9606.ENSP00000243776,9606.ENSP00000259469,9606.ENSP00000262584,9606.ENSP00000278572,9606.ENSP00000312709,9606.ENSP00000318646,9606.ENSP00000322419,9606.ENSP00000331019,9606.ENSP00000339095,9606.ENSP00000339795,9606.ENSP00000340691,9606.ENSP00000341885,9606.ENSP00000346001,9606.ENSP00000346015,9606.ENSP00000346027,9606.ENSP00000346037,9606.ENSP00000346046,9606.ENSP00000356954,…	EIF3E,CHPF,RPL35,RPL8,RPS3,TAF7,RPS15A,RPLP2,RPS27L,RPS7,RPL7,EIF4EBP1,RPS2,RPL3,RPL27A,RPL21,RPLP1,RPS17,CTGF,EIF2S2,RPS6,CDKN1A,RPS14,EEF1D,GBE1,EIF1,SERP1,OSTC,GNB2L1,RPS25,TRMT112,TMEM258,DDIT3,ENSP00000449026,RPL36,RPS15,RPS19,POLR2A
GO:0008219	Cell death	26	1091	0.49	4.12e-05	9606.ENSP00000217233,9606.ENSP00000229239,9606.ENSP00000252506,9606.ENSP00000264674,9606.ENSP00000269576,9606.ENSP00000270221,9606.ENSP00000274063,9606.ENSP00000278572,9606.ENSP00000305422,9606.ENSP00000307305,9606.ENSP00000315130,9606.ENSP00000320171,9606.ENSP00000324173,9606.ENSP00000331019,9606.ENSP00000357625,9606.ENSP00000373620,9606.ENSP00000374455,9606.ENSP00000376352,9606.ENSP00000379003,…	TRIB3,GAPDH,GADD45G,MECOM,KRT10,EMP3,SFRP2,RPS3,CEBPB,DDIT4,CLU,PKM,HSPA5,RPS27L,BNIP3,HSPD1,SQSTM1,PDK1,NUPR1,ERO1L,CDKN1A,ZFP36L1,FAM162A,GNB2L1,CRYAB,DDIT3
GO:0012501	Programmed cell death	25	1054	0.49	7.39e-05	9606.ENSP00000217233,9606.ENSP00000229239,9606.ENSP00000252506,9606.ENSP00000264674,9606.ENSP00000269576,9606.ENSP00000274063,9606.ENSP00000278572,9606.ENSP00000305422,9606.ENSP00000307305,9606.ENSP00000315130,9606.ENSP00000320171,9606.ENSP00000324173,9606.ENSP00000331019,9606.ENSP00000357625,9606.ENSP00000373620,9606.ENSP00000374455,9606.ENSP00000376352,9606.ENSP00000379003,9606.ENSP00000379042,…	TRIB3,GAPDH,GADD45G,MECOM,KRT10,SFRP2,RPS3,CEBPB,DDIT4,CLU,PKM,HSPA5,RPS27L,BNIP3,HSPD1,SQSTM1,PDK1,NUPR1,ERO1L,CDKN1A,ZFP36L1,FAM162A,GNB2L1,CRYAB,DDIT3
GO:0009725	Response to hormone	20	849	0.49	0.00095	9606.ENSP00000217233,9606.ENSP00000218388,9606.ENSP00000233809,9606.ENSP00000245787,9606.ENSP00000265087,9606.ENSP00000307305,9606.ENSP00000312709,9606.ENSP00000320171,9606.ENSP00000340691,9606.ENSP00000341170,9606.ENSP00000346032,9606.ENSP00000356954,9606.ENSP00000373620,9606.ENSP00000381607,9606.ENSP00000384849,9606.ENSP00000385451,9606.ENSP00000388402,9606.ENSP00000416293,9606.ENSP00000436607,…	TRIB3,TIMP1,IGFBP2,INSIG2,STC2,DDIT4,TAF7,PKM,EIF4EBP1,PTN,ANXA2,CTGF,HSPD1,GSTP1,CDKN1A,MDK,ZFP36L1,SLC2A1,ADM,LDHA
GO:0002366	Leukocyte activation involved in immune response	15	626	0.49	0.0084	9606.ENSP00000254301,9606.ENSP00000260130,9606.ENSP00000273550,9606.ENSP00000320171,9606.ENSP00000346032,9606.ENSP00000357688,9606.ENSP00000359991,9606.ENSP00000366525,9606.ENSP00000373620,9606.ENSP00000378394,9606.ENSP00000381607,9606.ENSP00000385451,9606.ENSP00000447730,9606.ENSP00000451112,9606.ENSP00000482457	LGALS3,SDCBP,FTH1,PKM,ANXA2,S100A13,PGAM1,FTL,HSPD1,PSAP,GSTP1,MDK,CD63,NPC2,PLCG2
GO:0043299	Leukocyte degranulation	12	506	0.49	0.0315	9606.ENSP00000254301,9606.ENSP00000260130,9606.ENSP00000273550,9606.ENSP00000320171,9606.ENSP00000346032,9606.ENSP00000357688,9606.ENSP00000359991,9606.ENSP00000366525,9606.ENSP00000378394,9606.ENSP00000381607,9606.ENSP00000447730,9606.ENSP00000451112	LGALS3,SDCBP,FTH1,PKM,ANXA2,S100A13,PGAM1,FTL,PSAP,GSTP1,CD63,NPC2
GO:0044092	Negative regulation of molecular function	27	1163	0.48	3.94e-05	9606.ENSP00000217233,9606.ENSP00000218388,9606.ENSP00000229239,9606.ENSP00000240361,9606.ENSP00000247665,9606.ENSP00000248553,9606.ENSP00000254301,9606.ENSP00000274063,9606.ENSP00000296511,9606.ENSP00000296930,9606.ENSP00000301455,9606.ENSP00000312709,9606.ENSP00000339095,9606.ENSP00000341170,9606.ENSP00000346032,9606.ENSP00000359225,9606.ENSP00000362734,9606.ENSP00000376352,9606.ENSP00000379003,…	TRIB3,TIMP1,GAPDH,TEX14,PHPT1,HSPB1,LGALS3,SFRP2,ANXA5,NPM1,ANGPTL4,TAF7,RPS7,PTN,ANXA2,CNN3,CRB2,PDK1,NUPR1,GSTP1,C4orf3,CDKN1A,HERPUD1,GNB2L1,CRYAB,DDIT3,VEGFA
GO:0014070	Response to organic cyclic compound	21	911	0.48	0.0008	9606.ENSP00000233809,9606.ENSP00000245787,9606.ENSP00000265087,9606.ENSP00000296930,9606.ENSP00000305422,9606.ENSP00000307305,9606.ENSP00000312709,9606.ENSP00000324173,9606.ENSP00000333667,9606.ENSP00000340691,9606.ENSP00000341170,9606.ENSP00000356954,9606.ENSP00000367123,9606.ENSP00000373620,9606.ENSP00000381607,9606.ENSP00000384849,9606.ENSP00000385451,9606.ENSP00000388402,9606.ENSP00000433560,…	IGFBP2,INSIG2,STC2,NPM1,CEBPB,DDIT4,TAF7,HSPA5,SHMT2,EIF4EBP1,PTN,CTGF,SLC3A2,HSPD1,GSTP1,CDKN1A,MDK,ZFP36L1,CRYAB,ADM,LDHA
GO:0045936	Negative regulation of phosphate metabolic process	13	561	0.48	0.0248	9606.ENSP00000217233,9606.ENSP00000248553,9606.ENSP00000254301,9606.ENSP00000264674,9606.ENSP00000274063,9606.ENSP00000296930,9606.ENSP00000307305,9606.ENSP00000312709,9606.ENSP00000341170,9606.ENSP00000379003,9606.ENSP00000381607,9606.ENSP00000384849,9606.ENSP00000426909	TRIB3,HSPB1,LGALS3,MECOM,SFRP2,NPM1,DDIT4,TAF7,PTN,NUPR1,GSTP1,CDKN1A,GNB2L1
GO:0002444	Myeloid leukocyte mediated immunity	12	516	0.48	0.036	9606.ENSP00000254301,9606.ENSP00000260130,9606.ENSP00000273550,9606.ENSP00000320171,9606.ENSP00000346032,9606.ENSP00000357688,9606.ENSP00000359991,9606.ENSP00000366525,9606.ENSP00000378394,9606.ENSP00000381607,9606.ENSP00000447730,9606.ENSP00000451112	LGALS3,SDCBP,FTH1,PKM,ANXA2,S100A13,PGAM1,FTL,PSAP,GSTP1,CD63,NPC2
GO:0002275	Myeloid cell activation involved in immune response	12	522	0.48	0.0386	9606.ENSP00000254301,9606.ENSP00000260130,9606.ENSP00000273550,9606.ENSP00000320171,9606.ENSP00000346032,9606.ENSP00000357688,9606.ENSP00000359991,9606.ENSP00000366525,9606.ENSP00000378394,9606.ENSP00000381607,9606.ENSP00000447730,9606.ENSP00000451112	LGALS3,SDCBP,FTH1,PKM,ANXA2,S100A13,PGAM1,FTL,PSAP,GSTP1,CD63,NPC2
GO:0033554	Cellular response to stress	39	1725	0.47	1.55e-07	9606.ENSP00000217233,9606.ENSP00000245787,9606.ENSP00000249356,9606.ENSP00000254322,9606.ENSP00000257696,9606.ENSP00000265087,9606.ENSP00000278572,9606.ENSP00000296930,9606.ENSP00000297185,9606.ENSP00000305422,9606.ENSP00000307305,9606.ENSP00000324173,9606.ENSP00000327801,9606.ENSP00000331019,9606.ENSP00000340691,9606.ENSP00000341170,9606.ENSP00000357625,9606.ENSP00000362413,9606.ENSP00000373620,…	TRIB3,INSIG2,DNAJB9,DNAJB1,HILPDA,STC2,RPS3,NPM1,HSPA9,CEBPB,DDIT4,HSPA5,P4HB,RPS27L,EIF4EBP1,PTN,BNIP3,PGK1,HSPD1,SQSTM1,PDK1,SEC31A,NUPR1,ERO1L,GSTP1,ALKBH5,CDKN1A,ZFP36L1,HERPUD1,SLC2A1,FAM162A,SERP1,CRYAB,TXNRD1,ADM,DDIT3,RNF111,VEGFA,POLR2A
GO:1901698	Response to nitrogen compound	24	1070	0.47	0.00029	9606.ENSP00000217233,9606.ENSP00000218388,9606.ENSP00000245787,9606.ENSP00000249356,9606.ENSP00000265087,9606.ENSP00000296930,9606.ENSP00000305422,9606.ENSP00000320171,9606.ENSP00000324173,9606.ENSP00000333667,9606.ENSP00000340691,9606.ENSP00000341170,9606.ENSP00000356954,9606.ENSP00000367123,9606.ENSP00000371958,9606.ENSP00000373620,9606.ENSP00000381607,9606.ENSP00000384849,9606.ENSP00000388402,…	TRIB3,TIMP1,INSIG2,DNAJB9,STC2,NPM1,CEBPB,PKM,HSPA5,SHMT2,EIF4EBP1,PTN,CTGF,SLC3A2,CD9,HSPD1,GSTP1,CDKN1A,ZFP36L1,HERPUD1,SLC2A1,ADM,LDHA,VIM
GO:0044283	Small molecule biosynthetic process	13	572	0.47	0.0284	9606.ENSP00000229239,9606.ENSP00000229270,9606.ENSP00000234590,9606.ENSP00000245787,9606.ENSP00000320171,9606.ENSP00000333667,9606.ENSP00000358417,9606.ENSP00000359380,9606.ENSP00000359991,9606.ENSP00000362413,9606.ENSP00000365773,9606.ENSP00000381607,9606.ENSP00000482457	GAPDH,TPI1,ENO1,INSIG2,PKM,SHMT2,PHGDH,SCD,PGAM1,PGK1,PSAT1,GSTP1,PLCG2
GO:0071702	Organic substance transport	48	2173	0.46	2.75e-09	9606.ENSP00000229314,9606.ENSP00000248553,9606.ENSP00000259469,9606.ENSP00000260130,9606.ENSP00000262584,9606.ENSP00000270570,9606.ENSP00000278572,9606.ENSP00000296930,9606.ENSP00000297185,9606.ENSP00000306010,9606.ENSP00000312709,9606.ENSP00000315130,9606.ENSP00000318646,9606.ENSP00000322419,9606.ENSP00000324173,9606.ENSP00000339095,9606.ENSP00000339795,9606.ENSP00000341885,9606.ENSP00000346001,…	GOLT1B,HSPB1,RPL35,SDCBP,RPL8,SLC47A1,RPS3,NPM1,HSPA9,ARF4,TAF7,CLU,RPS15A,RPLP2,HSPA5,RPS7,RPL7,RPS2,RPL3,RPL27A,RPL21,RPLP1,RPS17,S100A13,SLC3A2,RPS6,HSPD1,PSAP,SEC31A,ARL4A,ALKBH5,CDKN1A,RPS14,SEC61G,ZFP36L1,HERPUD1,SLC2A1,SERP1,RPS25,ARF1,CD63,ENSP00000449026,NPC2,SRP54,SLC16A3,RPL36,RPS15,RPS19
GO:0008104	Protein localization	47	2139	0.46	5.51e-09	9606.ENSP00000229314,9606.ENSP00000245787,9606.ENSP00000248553,9606.ENSP00000259469,9606.ENSP00000260130,9606.ENSP00000262584,9606.ENSP00000278572,9606.ENSP00000296930,9606.ENSP00000297185,9606.ENSP00000306010,9606.ENSP00000315130,9606.ENSP00000318646,9606.ENSP00000322419,9606.ENSP00000324173,9606.ENSP00000339095,9606.ENSP00000339795,9606.ENSP00000341170,9606.ENSP00000341885,9606.ENSP00000346001,…	GOLT1B,INSIG2,HSPB1,RPL35,SDCBP,RPL8,RPS3,NPM1,HSPA9,ARF4,CLU,RPS15A,RPLP2,HSPA5,RPS7,RPL7,PTN,RPS2,RPL3,RPL27A,RPL21,ANXA2,RPLP1,RPS17,S100A13,CROCC,RPS6,HSPD1,SQSTM1,PSAP,SEC31A,ARL4A,ALKBH5,CDKN1A,RPS14,SEC61G,HERPUD1,SERP1,RPS25,ARF1,CD63,DDIT3,ENSP00000449026,SRP54,RPL36,RPS15,RPS19
GO:0044419	Interspecies interaction between organisms	42	1899	0.46	6.59e-08	9606.ENSP00000005260,9606.ENSP00000229239,9606.ENSP00000234590,9606.ENSP00000245185,9606.ENSP00000248553,9606.ENSP00000254301,9606.ENSP00000259469,9606.ENSP00000262584,9606.ENSP00000278572,9606.ENSP00000296930,9606.ENSP00000305422,9606.ENSP00000307305,9606.ENSP00000315130,9606.ENSP00000318646,9606.ENSP00000322419,9606.ENSP00000333667,9606.ENSP00000339095,9606.ENSP00000339795,9606.ENSP00000341885,…	BAIAP2L1,GAPDH,ENO1,MT2A,HSPB1,LGALS3,RPL35,RPL8,RPS3,NPM1,CEBPB,DDIT4,CLU,RPS15A,RPLP2,SHMT2,RPS7,RPL7,RPS2,RPL3,RPL27A,RPL21,ANXA2,RPLP1,RPS17,BNIP3,RPS6,HSPD1,GSTP1,RPS14,GNB2L1,RPS25,ADM,ARF1,VIM,ENSP00000449026,NPC2,RPL36,RPS15,RPS19,POLR2A,PLCG2
GO:0080134	Regulation of response to stress	32	1437	0.46	8.4e-06	9606.ENSP00000234590,9606.ENSP00000245787,9606.ENSP00000248553,9606.ENSP00000249356,9606.ENSP00000252506,9606.ENSP00000254322,9606.ENSP00000260130,9606.ENSP00000264674,9606.ENSP00000274063,9606.ENSP00000278572,9606.ENSP00000296930,9606.ENSP00000305422,9606.ENSP00000315130,9606.ENSP00000324173,9606.ENSP00000327801,9606.ENSP00000341170,9606.ENSP00000346032,9606.ENSP00000356954,9606.ENSP00000371958,…	ENO1,INSIG2,HSPB1,DNAJB9,GADD45G,DNAJB1,SDCBP,MECOM,SFRP2,RPS3,NPM1,CEBPB,CLU,HSPA5,P4HB,PTN,ANXA2,CTGF,CD9,HSPD1,PSAP,CHCHD2,NUPR1,GSTP1,MDK,HERPUD1,GNB2L1,CRYAB,DDIT3,RPS19,VEGFA,PLCG2
GO:0010243	Response to organonitrogen compound	22	987	0.46	0.0008	9606.ENSP00000217233,9606.ENSP00000218388,9606.ENSP00000245787,9606.ENSP00000249356,9606.ENSP00000265087,9606.ENSP00000305422,9606.ENSP00000320171,9606.ENSP00000324173,9606.ENSP00000333667,9606.ENSP00000340691,9606.ENSP00000341170,9606.ENSP00000356954,9606.ENSP00000371958,9606.ENSP00000373620,9606.ENSP00000381607,9606.ENSP00000384849,9606.ENSP00000388402,9606.ENSP00000409555,9606.ENSP00000416293,…	TRIB3,TIMP1,INSIG2,DNAJB9,STC2,CEBPB,PKM,HSPA5,SHMT2,EIF4EBP1,PTN,CTGF,CD9,HSPD1,GSTP1,CDKN1A,ZFP36L1,HERPUD1,SLC2A1,ADM,LDHA,VIM
GO:0033993	Response to lipid	19	858	0.46	0.0033	9606.ENSP00000233809,9606.ENSP00000245787,9606.ENSP00000265087,9606.ENSP00000305422,9606.ENSP00000307305,9606.ENSP00000312709,9606.ENSP00000340691,9606.ENSP00000341170,9606.ENSP00000356954,9606.ENSP00000359380,9606.ENSP00000373620,9606.ENSP00000381607,9606.ENSP00000384849,9606.ENSP00000385451,9606.ENSP00000388402,9606.ENSP00000433560,9606.ENSP00000436607,9606.ENSP00000446007,9606.ENSP00000482457	IGFBP2,INSIG2,STC2,CEBPB,DDIT4,TAF7,EIF4EBP1,PTN,CTGF,SCD,HSPD1,GSTP1,CDKN1A,MDK,ZFP36L1,CRYAB,ADM,VIM,PLCG2
GO:0002274	Myeloid leukocyte activation	13	585	0.46	0.0333	9606.ENSP00000254301,9606.ENSP00000260130,9606.ENSP00000273550,9606.ENSP00000315130,9606.ENSP00000320171,9606.ENSP00000346032,9606.ENSP00000357688,9606.ENSP00000359991,9606.ENSP00000366525,9606.ENSP00000378394,9606.ENSP00000381607,9606.ENSP00000447730,9606.ENSP00000451112	LGALS3,SDCBP,FTH1,CLU,PKM,ANXA2,S100A13,PGAM1,FTL,PSAP,GSTP1,CD63,NPC2
GO:0010035	Response to inorganic substance	12	538	0.46	0.0477	9606.ENSP00000233809,9606.ENSP00000245185,9606.ENSP00000278572,9606.ENSP00000324173,9606.ENSP00000357625,9606.ENSP00000357688,9606.ENSP00000371958,9606.ENSP00000373620,9606.ENSP00000377995,9606.ENSP00000378721,9606.ENSP00000433560,9606.ENSP00000445175	IGFBP2,MT2A,RPS3,HSPA5,BNIP3,S100A13,CD9,HSPD1,MT1X,SEC31A,CRYAB,LDHA
GO:0001775	Cell activation	23	1075	0.45	0.00091	9606.ENSP00000217652,9606.ENSP00000218388,9606.ENSP00000248553,9606.ENSP00000249356,9606.ENSP00000254301,9606.ENSP00000260130,9606.ENSP00000273550,9606.ENSP00000305422,9606.ENSP00000315130,9606.ENSP00000320171,9606.ENSP00000346032,9606.ENSP00000357688,9606.ENSP00000359991,9606.ENSP00000366525,9606.ENSP00000371958,9606.ENSP00000373620,9606.ENSP00000378394,9606.ENSP00000381607,9606.ENSP00000385451,…	MYL12A,TIMP1,HSPB1,DNAJB9,LGALS3,SDCBP,FTH1,CEBPB,CLU,PKM,ANXA2,S100A13,PGAM1,FTL,CD9,HSPD1,PSAP,GSTP1,MDK,ZFP36L1,CD63,NPC2,PLCG2
GO:0031329	Regulation of cellular catabolic process	19	875	0.45	0.004	9606.ENSP00000217233,9606.ENSP00000218388,9606.ENSP00000229239,9606.ENSP00000248553,9606.ENSP00000260130,9606.ENSP00000296930,9606.ENSP00000315130,9606.ENSP00000339095,9606.ENSP00000346032,9606.ENSP00000357625,9606.ENSP00000359991,9606.ENSP00000378394,9606.ENSP00000379003,9606.ENSP00000382091,9606.ENSP00000388402,9606.ENSP00000409555,9606.ENSP00000426909,9606.ENSP00000446007,9606.ENSP00000448665	TRIB3,TIMP1,GAPDH,HSPB1,SDCBP,NPM1,CLU,RPS7,ANXA2,BNIP3,PGAM1,PSAP,NUPR1,ALKBH5,ZFP36L1,HERPUD1,GNB2L1,VIM,DDIT3
GO:0002443	Leukocyte mediated immunity	14	641	0.45	0.0263	9606.ENSP00000254301,9606.ENSP00000260130,9606.ENSP00000273550,9606.ENSP00000315130,9606.ENSP00000320171,9606.ENSP00000346032,9606.ENSP00000357688,9606.ENSP00000359991,9606.ENSP00000366525,9606.ENSP00000373620,9606.ENSP00000378394,9606.ENSP00000381607,9606.ENSP00000447730,9606.ENSP00000451112	LGALS3,SDCBP,FTH1,CLU,PKM,ANXA2,S100A13,PGAM1,FTL,HSPD1,PSAP,GSTP1,CD63,NPC2
GO:0002520	Immune system development	14	652	0.45	0.0296	9606.ENSP00000232424,9606.ENSP00000249356,9606.ENSP00000264674,9606.ENSP00000274063,9606.ENSP00000297185,9606.ENSP00000346032,9606.ENSP00000373620,9606.ENSP00000378394,9606.ENSP00000385958,9606.ENSP00000388402,9606.ENSP00000451818,9606.ENSP00000470972,9606.ENSP00000478570,9606.ENSP00000482457	HES1,DNAJB9,MECOM,SFRP2,HSPA9,ANXA2,HSPD1,PSAP,RPS14,ZFP36L1,SRP54,RPS19,VEGFA,PLCG2
GO:0016477	Cell migration	19	896	0.44	0.0053	9606.ENSP00000232424,9606.ENSP00000254301,9606.ENSP00000259254,9606.ENSP00000260130,9606.ENSP00000306010,9606.ENSP00000307046,9606.ENSP00000307305,9606.ENSP00000341170,9606.ENSP00000356954,9606.ENSP00000362734,9606.ENSP00000367123,9606.ENSP00000370588,9606.ENSP00000371958,9606.ENSP00000385451,9606.ENSP00000447730,9606.ENSP00000451818,9606.ENSP00000463978,9606.ENSP00000470972,9606.ENSP00000478570	HES1,LGALS3,GYPC,SDCBP,ARF4,SDC2,DDIT4,PTN,CTGF,CRB2,SLC3A2,CD99,CD9,MDK,CD63,SRP54,SLC16A3,RPS19,VEGFA
GO:0051129	Negative regulation of cellular component organization	15	713	0.44	0.0246	9606.ENSP00000240361,9606.ENSP00000254301,9606.ENSP00000254322,9606.ENSP00000260130,9606.ENSP00000296930,9606.ENSP00000312709,9606.ENSP00000315130,9606.ENSP00000324173,9606.ENSP00000340691,9606.ENSP00000341170,9606.ENSP00000357625,9606.ENSP00000379003,9606.ENSP00000433560,9606.ENSP00000446007,9606.ENSP00000478570	TEX14,LGALS3,DNAJB1,SDCBP,NPM1,TAF7,CLU,HSPA5,EIF4EBP1,PTN,BNIP3,NUPR1,CRYAB,VIM,VEGFA
GO:0045321	Leukocyte activation	19	929	0.43	0.008	9606.ENSP00000249356,9606.ENSP00000254301,9606.ENSP00000260130,9606.ENSP00000273550,9606.ENSP00000305422,9606.ENSP00000315130,9606.ENSP00000320171,9606.ENSP00000346032,9606.ENSP00000357688,9606.ENSP00000359991,9606.ENSP00000366525,9606.ENSP00000373620,9606.ENSP00000378394,9606.ENSP00000381607,9606.ENSP00000385451,9606.ENSP00000388402,9606.ENSP00000447730,9606.ENSP00000451112,9606.ENSP00000482457	DNAJB9,LGALS3,SDCBP,FTH1,CEBPB,CLU,PKM,ANXA2,S100A13,PGAM1,FTL,HSPD1,PSAP,GSTP1,MDK,ZFP36L1,CD63,NPC2,PLCG2
GO:1901576	Organic substance biosynthetic process	55	2734	0.42	1.81e-09	9606.ENSP00000220849,9606.ENSP00000229239,9606.ENSP00000229270,9606.ENSP00000234590,9606.ENSP00000243776,9606.ENSP00000245787,9606.ENSP00000259469,9606.ENSP00000262584,9606.ENSP00000278572,9606.ENSP00000306003,9606.ENSP00000307046,9606.ENSP00000312709,9606.ENSP00000318646,9606.ENSP00000320171,9606.ENSP00000322419,9606.ENSP00000331019,9606.ENSP00000333667,9606.ENSP00000339095,9606.ENSP00000339795,…	EIF3E,GAPDH,TPI1,ENO1,CHPF,INSIG2,RPL35,RPL8,RPS3,ATP5I,SDC2,TAF7,RPS15A,PKM,RPLP2,RPS27L,SHMT2,RPS7,RPL7,EIF4EBP1,RPS2,RPL3,RPL27A,RPL21,RPLP1,RPS17,CTGF,PHGDH,SCD,PGAM1,PGK1,EIF2S2,PSAT1,RPS6,GSTP1,CDKN1A,RPS14,EEF1D,GBE1,SLC2A1,EIF1,SERP1,OSTC,GNB2L1,RPS25,TRMT112,ARF1,TMEM258,DDIT3,ENSP00000449026,RPL36,RPS15,RPS19,POLR2A,PLCG2
GO:0033036	Macromolecule localization	50	2473	0.42	1.72e-08	9606.ENSP00000229314,9606.ENSP00000245787,9606.ENSP00000248553,9606.ENSP00000259469,9606.ENSP00000260130,9606.ENSP00000262584,9606.ENSP00000278572,9606.ENSP00000296930,9606.ENSP00000297185,9606.ENSP00000306010,9606.ENSP00000315130,9606.ENSP00000318646,9606.ENSP00000322419,9606.ENSP00000324173,9606.ENSP00000339095,9606.ENSP00000339795,9606.ENSP00000341170,9606.ENSP00000341885,9606.ENSP00000346001,…	GOLT1B,INSIG2,HSPB1,RPL35,SDCBP,RPL8,RPS3,NPM1,HSPA9,ARF4,CLU,RPS15A,RPLP2,HSPA5,RPS7,RPL7,PTN,RPS2,RPL3,RPL27A,RPL21,ANXA2,RPLP1,RPS17,S100A13,CROCC,RPS6,HSPD1,SQSTM1,PSAP,SEC31A,ARL4A,ALKBH5,CDKN1A,RPS14,SEC61G,ZFP36L1,HERPUD1,SLC2A1,SERP1,RPS25,ARF1,CD63,DDIT3,ENSP00000449026,NPC2,SRP54,RPL36,RPS15,RPS19
GO:0010629	Negative regulation of gene expression	41	2014	0.42	9.38e-07	9606.ENSP00000217233,9606.ENSP00000220849,9606.ENSP00000229239,9606.ENSP00000232424,9606.ENSP00000234590,9606.ENSP00000254322,9606.ENSP00000259469,9606.ENSP00000262584,9606.ENSP00000264674,9606.ENSP00000265087,9606.ENSP00000274063,9606.ENSP00000278572,9606.ENSP00000305422,9606.ENSP00000312709,9606.ENSP00000318646,9606.ENSP00000322419,9606.ENSP00000339095,9606.ENSP00000339795,9606.ENSP00000340691,…	TRIB3,EIF3E,GAPDH,HES1,ENO1,DNAJB1,RPL35,RPL8,MECOM,STC2,SFRP2,RPS3,CEBPB,TAF7,RPS15A,RPLP2,RPS7,RPL7,EIF4EBP1,RPS2,RPL3,RPL27A,RPL21,RPLP1,RPS17,CTGF,RPS6,SQSTM1,GSTP1,CDKN1A,RPS14,ZFP36L1,GNB2L1,CRYAB,RPS25,DDIT3,ENSP00000449026,RPL36,RPS15,RPS19,VEGFA
GO:0010467	Gene expression	41	2056	0.42	1.65e-06	9606.ENSP00000220849,9606.ENSP00000254301,9606.ENSP00000259469,9606.ENSP00000262584,9606.ENSP00000278572,9606.ENSP00000312709,9606.ENSP00000318646,9606.ENSP00000322419,9606.ENSP00000331019,9606.ENSP00000339095,9606.ENSP00000339795,9606.ENSP00000340691,9606.ENSP00000341885,9606.ENSP00000346001,9606.ENSP00000346015,9606.ENSP00000346027,9606.ENSP00000346037,9606.ENSP00000346046,9606.ENSP00000356954,…	EIF3E,LGALS3,RPL35,RPL8,RPS3,TAF7,RPS15A,RPLP2,RPS27L,RPS7,RPL7,EIF4EBP1,RPS2,RPL3,RPL27A,RPL21,RPLP1,RPS17,CTGF,S100A13,PGK1,EIF2S2,RPS6,HSPD1,PSAP,ERO1L,ALKBH5,CDKN1A,RPS14,ZFP36L1,EEF1D,EIF1,GNB2L1,RPS25,TRMT112,DDIT3,ENSP00000449026,RPL36,RPS15,RPS19,POLR2A
GO:0055114	Oxidation-reduction process	19	939	0.42	0.0087	9606.ENSP00000229239,9606.ENSP00000229270,9606.ENSP00000229379,9606.ENSP00000234590,9606.ENSP00000263556,9606.ENSP00000273550,9606.ENSP00000320171,9606.ENSP00000327801,9606.ENSP00000358417,9606.ENSP00000359380,9606.ENSP00000359991,9606.ENSP00000362413,9606.ENSP00000379042,9606.ENSP00000381607,9606.ENSP00000382091,9606.ENSP00000410833,9606.ENSP00000434516,9606.ENSP00000445175,9606.ENSP00000467262	GAPDH,TPI1,COX6A1,ENO1,P4HA1,FTH1,PKM,P4HB,PHGDH,SCD,PGAM1,PGK1,ERO1L,GSTP1,ALKBH5,GBE1,TXNRD1,LDHA,UQCR11
GO:0051641	Cellular localization	59	2967	0.41	3.9e-10	9606.ENSP00000218388,9606.ENSP00000245787,9606.ENSP00000248553,9606.ENSP00000254301,9606.ENSP00000259469,9606.ENSP00000260130,9606.ENSP00000262584,9606.ENSP00000273550,9606.ENSP00000278572,9606.ENSP00000296511,9606.ENSP00000296930,9606.ENSP00000297185,9606.ENSP00000306003,9606.ENSP00000306010,9606.ENSP00000315130,9606.ENSP00000318646,9606.ENSP00000320171,9606.ENSP00000322419,9606.ENSP00000324173,…	TIMP1,INSIG2,HSPB1,LGALS3,RPL35,SDCBP,RPL8,FTH1,RPS3,ANXA5,NPM1,HSPA9,ATP5I,ARF4,CLU,RPS15A,PKM,RPLP2,HSPA5,RPS7,RPL7,PTN,RPS2,RPL3,RPL27A,RPL21,ANXA2,RPLP1,RPS17,S100A13,PGAM1,CROCC,FTL,RPS6,CD9,HSPD1,SQSTM1,PSAP,SEC31A,ERO1L,ARL4A,GSTP1,ALKBH5,CDKN1A,RPS14,SEC61G,HERPUD1,RPS25,ARF1,CD63,DDIT3,ENSP00000449026,NPC2,SRP54,RPL36,RPS15,RPS19,VEGFA,PLCG2
GO:0044248	Cellular catabolic process	35	1758	0.41	2.2e-05	9606.ENSP00000220849,9606.ENSP00000229270,9606.ENSP00000249356,9606.ENSP00000259469,9606.ENSP00000262584,9606.ENSP00000278572,9606.ENSP00000299529,9606.ENSP00000315130,9606.ENSP00000318646,9606.ENSP00000322419,9606.ENSP00000324173,9606.ENSP00000333667,9606.ENSP00000339095,9606.ENSP00000339795,9606.ENSP00000341885,9606.ENSP00000346001,9606.ENSP00000346015,9606.ENSP00000346027,9606.ENSP00000346037,…	EIF3E,TPI1,DNAJB9,RPL35,RPL8,RPS3,CRABP1,CLU,RPS15A,RPLP2,HSPA5,SHMT2,RPS7,RPL7,RPS2,RPL3,RPL27A,RPL21,RPLP1,RPS17,BNIP3,RPS6,SQSTM1,PSAP,RPS14,ZFP36L1,HERPUD1,RPS25,DDIT3,ENSP00000449026,RNF111,RPL36,RPS15,RPS19,PLCG2
GO:0016070	RNA metabolic process	31	1584	0.41	0.00015	9606.ENSP00000220849,9606.ENSP00000254301,9606.ENSP00000259469,9606.ENSP00000262584,9606.ENSP00000278572,9606.ENSP00000312709,9606.ENSP00000318646,9606.ENSP00000322419,9606.ENSP00000339095,9606.ENSP00000339795,9606.ENSP00000341885,9606.ENSP00000346001,9606.ENSP00000346015,9606.ENSP00000346027,9606.ENSP00000346037,9606.ENSP00000346046,9606.ENSP00000356954,9606.ENSP00000369757,9606.ENSP00000382091,…	EIF3E,LGALS3,RPL35,RPL8,RPS3,TAF7,RPS15A,RPLP2,RPS7,RPL7,RPS2,RPL3,RPL27A,RPL21,RPLP1,RPS17,CTGF,RPS6,ALKBH5,CDKN1A,RPS14,ZFP36L1,EEF1D,RPS25,TRMT112,DDIT3,ENSP00000449026,RPL36,RPS15,RPS19,POLR2A
GO:0002252	Immune effector process	19	969	0.41	0.0122	9606.ENSP00000254301,9606.ENSP00000260130,9606.ENSP00000273550,9606.ENSP00000305422,9606.ENSP00000307305,9606.ENSP00000315130,9606.ENSP00000320171,9606.ENSP00000346032,9606.ENSP00000357625,9606.ENSP00000357688,9606.ENSP00000359991,9606.ENSP00000366525,9606.ENSP00000373620,9606.ENSP00000378394,9606.ENSP00000381607,9606.ENSP00000385451,9606.ENSP00000447730,9606.ENSP00000451112,9606.ENSP00000482457	LGALS3,SDCBP,FTH1,CEBPB,DDIT4,CLU,PKM,ANXA2,BNIP3,S100A13,PGAM1,FTL,HSPD1,PSAP,GSTP1,MDK,CD63,NPC2,PLCG2
GO:0008284	Positive regulation of cell population proliferation	18	919	0.41	0.017	9606.ENSP00000218388,9606.ENSP00000232424,9606.ENSP00000233809,9606.ENSP00000257696,9606.ENSP00000260130,9606.ENSP00000274063,9606.ENSP00000278572,9606.ENSP00000296930,9606.ENSP00000318646,9606.ENSP00000333667,9606.ENSP00000341170,9606.ENSP00000346032,9606.ENSP00000356954,9606.ENSP00000357688,9606.ENSP00000384849,9606.ENSP00000385451,9606.ENSP00000436607,9606.ENSP00000478570	TIMP1,HES1,IGFBP2,HILPDA,SDCBP,SFRP2,RPS3,NPM1,RPS15A,SHMT2,PTN,ANXA2,CTGF,S100A13,CDKN1A,MDK,ADM,VEGFA
GO:0009894	Regulation of catabolic process	20	1038	0.4	0.0104	9606.ENSP00000217233,9606.ENSP00000218388,9606.ENSP00000229239,9606.ENSP00000248553,9606.ENSP00000260130,9606.ENSP00000296930,9606.ENSP00000307305,9606.ENSP00000315130,9606.ENSP00000339095,9606.ENSP00000346032,9606.ENSP00000357625,9606.ENSP00000359991,9606.ENSP00000378394,9606.ENSP00000379003,9606.ENSP00000382091,9606.ENSP00000388402,9606.ENSP00000409555,9606.ENSP00000426909,9606.ENSP00000446007,…	TRIB3,TIMP1,GAPDH,HSPB1,SDCBP,NPM1,DDIT4,CLU,RPS7,ANXA2,BNIP3,PGAM1,PSAP,NUPR1,ALKBH5,ZFP36L1,HERPUD1,GNB2L1,VIM,DDIT3
GO:0032940	Secretion by cell	19	979	0.4	0.0133	9606.ENSP00000218388,9606.ENSP00000254301,9606.ENSP00000260130,9606.ENSP00000273550,9606.ENSP00000296511,9606.ENSP00000315130,9606.ENSP00000320171,9606.ENSP00000346032,9606.ENSP00000356954,9606.ENSP00000357688,9606.ENSP00000359991,9606.ENSP00000366525,9606.ENSP00000371958,9606.ENSP00000378394,9606.ENSP00000381607,9606.ENSP00000436607,9606.ENSP00000447730,9606.ENSP00000451112,9606.ENSP00000478570	TIMP1,LGALS3,SDCBP,FTH1,ANXA5,CLU,PKM,ANXA2,CTGF,S100A13,PGAM1,FTL,CD9,PSAP,GSTP1,ADM,CD63,NPC2,VEGFA
GO:0044249	Cellular biosynthetic process	49	2611	0.39	2.55e-07	9606.ENSP00000220849,9606.ENSP00000229270,9606.ENSP00000243776,9606.ENSP00000259469,9606.ENSP00000262584,9606.ENSP00000278572,9606.ENSP00000306003,9606.ENSP00000312709,9606.ENSP00000318646,9606.ENSP00000320171,9606.ENSP00000322419,9606.ENSP00000331019,9606.ENSP00000333667,9606.ENSP00000339095,9606.ENSP00000339795,9606.ENSP00000340691,9606.ENSP00000341885,9606.ENSP00000346001,9606.ENSP00000346015,…	EIF3E,TPI1,CHPF,RPL35,RPL8,RPS3,ATP5I,TAF7,RPS15A,PKM,RPLP2,RPS27L,SHMT2,RPS7,RPL7,EIF4EBP1,RPS2,RPL3,RPL27A,RPL21,RPLP1,RPS17,CTGF,PHGDH,SCD,EIF2S2,PSAT1,RPS6,GSTP1,CDKN1A,RPS14,EEF1D,GBE1,SLC2A1,EIF1,SERP1,OSTC,GNB2L1,RPS25,TRMT112,ARF1,TMEM258,DDIT3,ENSP00000449026,RPL36,RPS15,RPS19,POLR2A,PLCG2
GO:0071345	Cellular response to cytokine stimulus	19	1013	0.39	0.0189	9606.ENSP00000218388,9606.ENSP00000229239,9606.ENSP00000240361,9606.ENSP00000245185,9606.ENSP00000278572,9606.ENSP00000297185,9606.ENSP00000305422,9606.ENSP00000324173,9606.ENSP00000327801,9606.ENSP00000346001,9606.ENSP00000346032,9606.ENSP00000373620,9606.ENSP00000374455,9606.ENSP00000377995,9606.ENSP00000384849,9606.ENSP00000388402,9606.ENSP00000440005,9606.ENSP00000446007,9606.ENSP00000478570	TIMP1,GAPDH,TEX14,MT2A,RPS3,HSPA9,CEBPB,HSPA5,P4HB,RPL3,ANXA2,HSPD1,SQSTM1,MT1X,CDKN1A,ZFP36L1,ARF1,VIM,VEGFA
GO:0019752	Carboxylic acid metabolic process	16	853	0.39	0.0449	9606.ENSP00000229239,9606.ENSP00000229270,9606.ENSP00000234590,9606.ENSP00000299529,9606.ENSP00000320171,9606.ENSP00000333667,9606.ENSP00000358417,9606.ENSP00000359380,9606.ENSP00000359991,9606.ENSP00000362413,9606.ENSP00000365773,9606.ENSP00000381607,9606.ENSP00000416293,9606.ENSP00000445175,9606.ENSP00000463978,9606.ENSP00000482841	GAPDH,TPI1,ENO1,CRABP1,PKM,SHMT2,PHGDH,SCD,PGAM1,PGK1,PSAT1,GSTP1,SLC2A1,LDHA,SLC16A3,CRABP2
GO:0009892	Negative regulation of metabolic process	57	3124	0.38	2.24e-08	9606.ENSP00000217233,9606.ENSP00000218388,9606.ENSP00000220849,9606.ENSP00000229239,9606.ENSP00000232424,9606.ENSP00000234590,9606.ENSP00000245787,9606.ENSP00000248553,9606.ENSP00000254301,9606.ENSP00000254322,9606.ENSP00000259469,9606.ENSP00000260130,9606.ENSP00000262584,9606.ENSP00000264674,9606.ENSP00000265087,9606.ENSP00000274063,9606.ENSP00000278572,9606.ENSP00000296930,9606.ENSP00000305422,…	TRIB3,TIMP1,EIF3E,GAPDH,HES1,ENO1,INSIG2,HSPB1,LGALS3,DNAJB1,RPL35,SDCBP,RPL8,MECOM,STC2,SFRP2,RPS3,NPM1,CEBPB,DDIT4,TAF7,CLU,RPS15A,RPLP2,RPS7,RPL7,EIF4EBP1,PTN,RPS2,RPL3,RPL27A,RPL21,ANXA2,RPLP1,RPS17,CTGF,BNIP3,CRB2,RPS6,HSPD1,SQSTM1,PDK1,NUPR1,GSTP1,CDKN1A,RPS14,ZFP36L1,HERPUD1,GNB2L1,CRYAB,RPS25,DDIT3,ENSP00000449026,RPL36,RPS15,RPS19,VEGFA
GO:0010033	Response to organic substance	54	3011	0.37	1.47e-07	9606.ENSP00000217233,9606.ENSP00000218388,9606.ENSP00000229239,9606.ENSP00000233809,9606.ENSP00000240361,9606.ENSP00000245185,9606.ENSP00000245787,9606.ENSP00000248553,9606.ENSP00000249356,9606.ENSP00000254322,9606.ENSP00000265087,9606.ENSP00000278572,9606.ENSP00000296511,9606.ENSP00000296930,9606.ENSP00000297185,9606.ENSP00000305422,9606.ENSP00000307305,9606.ENSP00000312709,9606.ENSP00000315130,…	TRIB3,TIMP1,GAPDH,IGFBP2,TEX14,MT2A,INSIG2,HSPB1,DNAJB9,DNAJB1,STC2,RPS3,ANXA5,NPM1,HSPA9,CEBPB,DDIT4,TAF7,CLU,PKM,HSPA5,P4HB,SHMT2,EIF4EBP1,PTN,RPL3,ANXA2,CTGF,SCD,SLC3A2,CD9,HSPD1,SQSTM1,MT1X,PSAP,SEC31A,ERO1L,GSTP1,CDKN1A,MDK,ZFP36L1,HERPUD1,SLC2A1,SERP1,GNB2L1,CRYAB,ADM,ARF1,LDHA,VIM,DDIT3,VEGFA,POLR2A,PLCG2
GO:0070887	Cellular response to chemical stimulus	53	2919	0.37	1.47e-07	9606.ENSP00000217233,9606.ENSP00000218388,9606.ENSP00000229239,9606.ENSP00000233809,9606.ENSP00000240361,9606.ENSP00000245185,9606.ENSP00000245787,9606.ENSP00000248553,9606.ENSP00000249356,9606.ENSP00000254301,9606.ENSP00000257696,9606.ENSP00000265087,9606.ENSP00000278572,9606.ENSP00000296930,9606.ENSP00000297185,9606.ENSP00000305422,9606.ENSP00000307305,9606.ENSP00000312709,9606.ENSP00000320171,…	TRIB3,TIMP1,GAPDH,IGFBP2,TEX14,MT2A,INSIG2,HSPB1,DNAJB9,LGALS3,HILPDA,STC2,RPS3,NPM1,HSPA9,CEBPB,DDIT4,TAF7,PKM,HSPA5,P4HB,SHMT2,EIF4EBP1,PTN,RPL3,ANXA2,CTGF,BNIP3,PGK1,HSPD1,SQSTM1,PDK1,MT1X,PSAP,SEC31A,ERO1L,GSTP1,CDKN1A,MDK,ZFP36L1,HERPUD1,SLC2A1,FAM162A,SERP1,GNB2L1,TXNRD1,ARF1,VIM,DDIT3,SRP54,RPS19,VEGFA,POLR2A
GO:0010605	Negative regulation of macromolecule metabolic process	52	2875	0.37	2.33e-07	9606.ENSP00000217233,9606.ENSP00000218388,9606.ENSP00000220849,9606.ENSP00000229239,9606.ENSP00000232424,9606.ENSP00000234590,9606.ENSP00000248553,9606.ENSP00000254301,9606.ENSP00000254322,9606.ENSP00000259469,9606.ENSP00000260130,9606.ENSP00000262584,9606.ENSP00000264674,9606.ENSP00000265087,9606.ENSP00000274063,9606.ENSP00000278572,9606.ENSP00000296930,9606.ENSP00000305422,9606.ENSP00000307305,…	TRIB3,TIMP1,EIF3E,GAPDH,HES1,ENO1,HSPB1,LGALS3,DNAJB1,RPL35,SDCBP,RPL8,MECOM,STC2,SFRP2,RPS3,NPM1,CEBPB,DDIT4,TAF7,CLU,RPS15A,RPLP2,RPS7,RPL7,EIF4EBP1,PTN,RPS2,RPL3,RPL27A,RPL21,ANXA2,RPLP1,RPS17,CTGF,CRB2,RPS6,SQSTM1,GSTP1,CDKN1A,RPS14,ZFP36L1,HERPUD1,GNB2L1,CRYAB,RPS25,DDIT3,ENSP00000449026,RPL36,RPS15,RPS19,VEGFA
GO:0032268	Regulation of cellular protein metabolic process	48	2693	0.37	2.01e-06	9606.ENSP00000217233,9606.ENSP00000218388,9606.ENSP00000220849,9606.ENSP00000229239,9606.ENSP00000232424,9606.ENSP00000234590,9606.ENSP00000248553,9606.ENSP00000252506,9606.ENSP00000254301,9606.ENSP00000260130,9606.ENSP00000264674,9606.ENSP00000274063,9606.ENSP00000278572,9606.ENSP00000296930,9606.ENSP00000307305,9606.ENSP00000312709,9606.ENSP00000315130,9606.ENSP00000324173,9606.ENSP00000331019,…	TRIB3,TIMP1,EIF3E,GAPDH,HES1,ENO1,HSPB1,GADD45G,LGALS3,SDCBP,MECOM,SFRP2,RPS3,NPM1,DDIT4,TAF7,CLU,HSPA5,RPS27L,SHMT2,RPS7,EIF4EBP1,PTN,RPS2,CCNG1,ANXA2,RPLP1,CTGF,CRB2,EIF2S2,HSPD1,SQSTM1,PSAP,NUPR1,GSTP1,CDKN1A,RPS14,ZFP36L1,HERPUD1,EEF1D,FAM162A,EIF1,SERP1,GNB2L1,CRYAB,VIM,RNF111,VEGFA
GO:0051240	Positive regulation of multicellular organismal process	32	1770	0.37	0.00048	9606.ENSP00000229239,9606.ENSP00000232424,9606.ENSP00000234590,9606.ENSP00000248553,9606.ENSP00000252506,9606.ENSP00000257696,9606.ENSP00000260130,9606.ENSP00000274063,9606.ENSP00000278572,9606.ENSP00000301455,9606.ENSP00000305422,9606.ENSP00000315130,9606.ENSP00000320171,9606.ENSP00000324173,9606.ENSP00000341170,9606.ENSP00000346032,9606.ENSP00000348099,9606.ENSP00000356954,9606.ENSP00000359380,…	GAPDH,HES1,ENO1,HSPB1,GADD45G,HILPDA,SDCBP,SFRP2,RPS3,ANGPTL4,CEBPB,CLU,PKM,HSPA5,PTN,ANXA2,PDLIM7,CTGF,SCD,CRB2,HSPD1,MDK,ZFP36L1,SERP1,GNB2L1,ADM,ARF1,DDIT3,RPS19,VEGFA,PLCG2,CRABP2
GO:1901700	Response to oxygen-containing compound	28	1567	0.37	0.0021	9606.ENSP00000217233,9606.ENSP00000218388,9606.ENSP00000233809,9606.ENSP00000245787,9606.ENSP00000265087,9606.ENSP00000278572,9606.ENSP00000305422,9606.ENSP00000307305,9606.ENSP00000320171,9606.ENSP00000324173,9606.ENSP00000333667,9606.ENSP00000340691,9606.ENSP00000341170,9606.ENSP00000356954,9606.ENSP00000357625,9606.ENSP00000359380,9606.ENSP00000371958,9606.ENSP00000373620,9606.ENSP00000381607,…	TRIB3,TIMP1,IGFBP2,INSIG2,STC2,RPS3,CEBPB,DDIT4,PKM,HSPA5,SHMT2,EIF4EBP1,PTN,CTGF,BNIP3,SCD,CD9,HSPD1,GSTP1,CDKN1A,ZFP36L1,SLC2A1,GNB2L1,CRYAB,ADM,LDHA,VIM,PLCG2
GO:0009719	Response to endogenous stimulus	26	1447	0.37	0.0037	9606.ENSP00000217233,9606.ENSP00000218388,9606.ENSP00000233809,9606.ENSP00000245787,9606.ENSP00000265087,9606.ENSP00000305422,9606.ENSP00000307305,9606.ENSP00000312709,9606.ENSP00000320171,9606.ENSP00000324173,9606.ENSP00000333667,9606.ENSP00000340691,9606.ENSP00000341170,9606.ENSP00000346032,9606.ENSP00000356954,9606.ENSP00000371958,9606.ENSP00000373620,9606.ENSP00000381607,9606.ENSP00000384849,…	TRIB3,TIMP1,IGFBP2,INSIG2,STC2,CEBPB,DDIT4,TAF7,PKM,HSPA5,SHMT2,EIF4EBP1,PTN,ANXA2,CTGF,CD9,HSPD1,GSTP1,CDKN1A,MDK,ZFP36L1,SLC2A1,ADM,LDHA,VIM,POLR2A
GO:0034097	Response to cytokine	20	1101	0.37	0.0195	9606.ENSP00000218388,9606.ENSP00000229239,9606.ENSP00000240361,9606.ENSP00000245185,9606.ENSP00000278572,9606.ENSP00000297185,9606.ENSP00000305422,9606.ENSP00000324173,9606.ENSP00000327801,9606.ENSP00000333667,9606.ENSP00000346001,9606.ENSP00000346032,9606.ENSP00000373620,9606.ENSP00000374455,9606.ENSP00000377995,9606.ENSP00000384849,9606.ENSP00000388402,9606.ENSP00000440005,9606.ENSP00000446007,…	TIMP1,GAPDH,TEX14,MT2A,RPS3,HSPA9,CEBPB,HSPA5,P4HB,SHMT2,RPL3,ANXA2,HSPD1,SQSTM1,MT1X,CDKN1A,ZFP36L1,ARF1,VIM,VEGFA
GO:0043436	Oxoacid metabolic process	17	944	0.37	0.0478	9606.ENSP00000229239,9606.ENSP00000229270,9606.ENSP00000234590,9606.ENSP00000243776,9606.ENSP00000299529,9606.ENSP00000320171,9606.ENSP00000333667,9606.ENSP00000358417,9606.ENSP00000359380,9606.ENSP00000359991,9606.ENSP00000362413,9606.ENSP00000365773,9606.ENSP00000381607,9606.ENSP00000416293,9606.ENSP00000445175,9606.ENSP00000463978,9606.ENSP00000482841	GAPDH,TPI1,ENO1,CHPF,CRABP1,PKM,SHMT2,PHGDH,SCD,PGAM1,PGK1,PSAT1,GSTP1,SLC2A1,LDHA,SLC16A3,CRABP2
GO:0002376	Immune system process	44	2481	0.36	1.08e-05	9606.ENSP00000229239,9606.ENSP00000232424,9606.ENSP00000245185,9606.ENSP00000249356,9606.ENSP00000254301,9606.ENSP00000259254,9606.ENSP00000260130,9606.ENSP00000264674,9606.ENSP00000273550,9606.ENSP00000274063,9606.ENSP00000297185,9606.ENSP00000305422,9606.ENSP00000307046,9606.ENSP00000307305,9606.ENSP00000315130,9606.ENSP00000320171,9606.ENSP00000333667,9606.ENSP00000341170,9606.ENSP00000346032,…	GAPDH,HES1,MT2A,DNAJB9,LGALS3,GYPC,SDCBP,MECOM,FTH1,SFRP2,HSPA9,CEBPB,SDC2,DDIT4,CLU,PKM,SHMT2,PTN,ANXA2,RPS17,BNIP3,S100A13,PGAM1,FTL,SLC3A2,CD99,HSPD1,SQSTM1,PSAP,SEC31A,GSTP1,MDK,RPS14,ZFP36L1,ADM,ARF1,VIM,CD63,NPC2,SRP54,SLC16A3,RPS19,VEGFA,PLCG2
GO:0071310	Cellular response to organic substance	42	2369	0.36	2.17e-05	9606.ENSP00000217233,9606.ENSP00000218388,9606.ENSP00000229239,9606.ENSP00000233809,9606.ENSP00000240361,9606.ENSP00000245185,9606.ENSP00000245787,9606.ENSP00000248553,9606.ENSP00000249356,9606.ENSP00000265087,9606.ENSP00000278572,9606.ENSP00000296930,9606.ENSP00000297185,9606.ENSP00000305422,9606.ENSP00000307305,9606.ENSP00000312709,9606.ENSP00000320171,9606.ENSP00000324173,9606.ENSP00000327801,…	TRIB3,TIMP1,GAPDH,IGFBP2,TEX14,MT2A,INSIG2,HSPB1,DNAJB9,STC2,RPS3,NPM1,HSPA9,CEBPB,DDIT4,TAF7,PKM,HSPA5,P4HB,SHMT2,EIF4EBP1,PTN,RPL3,ANXA2,CTGF,HSPD1,SQSTM1,MT1X,PSAP,SEC31A,ERO1L,GSTP1,CDKN1A,ZFP36L1,HERPUD1,SERP1,GNB2L1,ARF1,VIM,DDIT3,VEGFA,POLR2A
GO:0019220	Regulation of phosphate metabolic process	31	1816	0.35	0.0018	9606.ENSP00000217233,9606.ENSP00000232424,9606.ENSP00000234590,9606.ENSP00000248553,9606.ENSP00000252506,9606.ENSP00000254301,9606.ENSP00000260130,9606.ENSP00000264674,9606.ENSP00000274063,9606.ENSP00000278572,9606.ENSP00000296930,9606.ENSP00000307305,9606.ENSP00000312709,9606.ENSP00000315130,9606.ENSP00000333667,9606.ENSP00000341170,9606.ENSP00000344635,9606.ENSP00000346032,9606.ENSP00000346037,…	TRIB3,HES1,ENO1,HSPB1,GADD45G,LGALS3,SDCBP,MECOM,SFRP2,RPS3,NPM1,DDIT4,TAF7,CLU,SHMT2,PTN,CCNG1,ANXA2,RPLP1,CTGF,PGAM1,PGK1,SQSTM1,PDK1,PSAP,NUPR1,GSTP1,CDKN1A,GNB2L1,ARF1,VEGFA
GO:0032270	Positive regulation of cellular protein metabolic process	28	1635	0.35	0.0041	9606.ENSP00000217233,9606.ENSP00000220849,9606.ENSP00000232424,9606.ENSP00000234590,9606.ENSP00000252506,9606.ENSP00000260130,9606.ENSP00000274063,9606.ENSP00000278572,9606.ENSP00000296930,9606.ENSP00000315130,9606.ENSP00000324173,9606.ENSP00000331019,9606.ENSP00000341885,9606.ENSP00000346032,9606.ENSP00000346037,9606.ENSP00000356954,9606.ENSP00000373620,9606.ENSP00000374455,9606.ENSP00000378394,…	TRIB3,EIF3E,HES1,ENO1,GADD45G,SDCBP,SFRP2,RPS3,NPM1,CLU,HSPA5,RPS27L,RPS2,ANXA2,RPLP1,CTGF,HSPD1,SQSTM1,PSAP,NUPR1,CDKN1A,HERPUD1,FAM162A,SERP1,GNB2L1,VIM,RNF111,VEGFA
GO:0051336	Regulation of hydrolase activity	22	1284	0.35	0.0209	9606.ENSP00000218388,9606.ENSP00000229239,9606.ENSP00000254301,9606.ENSP00000254322,9606.ENSP00000274063,9606.ENSP00000278572,9606.ENSP00000296930,9606.ENSP00000301455,9606.ENSP00000306010,9606.ENSP00000331019,9606.ENSP00000341170,9606.ENSP00000346032,9606.ENSP00000356954,9606.ENSP00000359225,9606.ENSP00000362734,9606.ENSP00000373620,9606.ENSP00000378394,9606.ENSP00000409555,9606.ENSP00000419088,…	TIMP1,GAPDH,LGALS3,DNAJB1,SFRP2,RPS3,NPM1,ANGPTL4,ARF4,RPS27L,PTN,ANXA2,CTGF,CNN3,CRB2,HSPD1,PSAP,HERPUD1,FAM162A,GNB2L1,CRYAB,VEGFA
GO:0009607	Response to biotic stimulus	22	1289	0.35	0.0217	9606.ENSP00000005260,9606.ENSP00000229239,9606.ENSP00000234590,9606.ENSP00000245185,9606.ENSP00000248553,9606.ENSP00000254301,9606.ENSP00000305422,9606.ENSP00000307305,9606.ENSP00000315130,9606.ENSP00000318646,9606.ENSP00000324173,9606.ENSP00000333667,9606.ENSP00000357625,9606.ENSP00000373620,9606.ENSP00000381607,9606.ENSP00000436607,9606.ENSP00000440005,9606.ENSP00000446007,9606.ENSP00000448665,…	BAIAP2L1,GAPDH,ENO1,MT2A,HSPB1,LGALS3,CEBPB,DDIT4,CLU,RPS15A,HSPA5,SHMT2,BNIP3,HSPD1,GSTP1,ADM,ARF1,VIM,DDIT3,NPC2,RPS19,PLCG2
GO:0065003	Protein-containing complex assembly	22	1293	0.35	0.0224	9606.ENSP00000220849,9606.ENSP00000232424,9606.ENSP00000269576,9606.ENSP00000289316,9606.ENSP00000296930,9606.ENSP00000312709,9606.ENSP00000315130,9606.ENSP00000327801,9606.ENSP00000331019,9606.ENSP00000333667,9606.ENSP00000346001,9606.ENSP00000364119,9606.ENSP00000373620,9606.ENSP00000378721,9606.ENSP00000379003,9606.ENSP00000385958,9606.ENSP00000416293,9606.ENSP00000433560,9606.ENSP00000440005,…	EIF3E,HES1,KRT10,HIST1H2BD,NPM1,TAF7,CLU,P4HB,RPS27L,SHMT2,RPL3,EIF2S2,HSPD1,SEC31A,NUPR1,RPS14,SLC2A1,CRYAB,ARF1,SRP54,RPS15,RPS19
GO:0006950	Response to stress	59	3485	0.34	1.45e-07	9606.ENSP00000217233,9606.ENSP00000217652,9606.ENSP00000218388,9606.ENSP00000229239,9606.ENSP00000245185,9606.ENSP00000245787,9606.ENSP00000248553,9606.ENSP00000249356,9606.ENSP00000254301,9606.ENSP00000254322,9606.ENSP00000257696,9606.ENSP00000265087,9606.ENSP00000278572,9606.ENSP00000296511,9606.ENSP00000296930,9606.ENSP00000297185,9606.ENSP00000301455,9606.ENSP00000305422,9606.ENSP00000306010,…	TRIB3,MYL12A,TIMP1,GAPDH,MT2A,INSIG2,HSPB1,DNAJB9,LGALS3,DNAJB1,HILPDA,STC2,RPS3,ANXA5,NPM1,HSPA9,ANGPTL4,CEBPB,ARF4,DDIT4,CLU,PKM,HSPA5,P4HB,RPS27L,SHMT2,EIF4EBP1,PTN,CTGF,BNIP3,PGK1,CD9,HSPD1,SQSTM1,PDK1,MT1X,SEC31A,NUPR1,ERO1L,GSTP1,ALKBH5,CDKN1A,MDK,ZFP36L1,HERPUD1,SLC2A1,FAM162A,SERP1,CRYAB,TXNRD1,ADM,LDHA,VIM,DDIT3,RNF111,RPS19,VEGFA,POLR2A,PLCG2
GO:0042592	Homeostatic process	28	1676	0.34	0.0061	9606.ENSP00000245185,9606.ENSP00000248553,9606.ENSP00000265087,9606.ENSP00000273550,9606.ENSP00000297185,9606.ENSP00000301455,9606.ENSP00000327801,9606.ENSP00000346046,9606.ENSP00000356954,9606.ENSP00000357625,9606.ENSP00000364691,9606.ENSP00000366525,9606.ENSP00000369757,9606.ENSP00000376352,9606.ENSP00000377995,9606.ENSP00000379042,9606.ENSP00000381607,9606.ENSP00000385958,9606.ENSP00000409555,…	MT2A,HSPB1,STC2,FTH1,HSPA9,ANGPTL4,P4HB,RPS17,CTGF,BNIP3,CROCC,FTL,RPS6,PDK1,MT1X,ERO1L,GSTP1,RPS14,HERPUD1,GNB2L1,TXNRD1,ADM,ARF1,DDIT3,NPC2,RPS19,VEGFA,PLCG2
GO:0006810	Transport	71	4353	0.33	4.7e-09	9606.ENSP00000218388,9606.ENSP00000229314,9606.ENSP00000229379,9606.ENSP00000248553,9606.ENSP00000254301,9606.ENSP00000259469,9606.ENSP00000260130,9606.ENSP00000262584,9606.ENSP00000270570,9606.ENSP00000273550,9606.ENSP00000278572,9606.ENSP00000296511,9606.ENSP00000296930,9606.ENSP00000297185,9606.ENSP00000306003,9606.ENSP00000306010,9606.ENSP00000312709,9606.ENSP00000315130,9606.ENSP00000318646,…	TIMP1,GOLT1B,COX6A1,HSPB1,LGALS3,RPL35,SDCBP,RPL8,SLC47A1,FTH1,RPS3,ANXA5,NPM1,HSPA9,ATP5I,ARF4,TAF7,CLU,RPS15A,PKM,RPLP2,HSPA5,RPS7,RPL7,RPS2,RPL3,RPL27A,RPL21,ANXA2,RPLP1,RPS17,PDLIM7,CTGF,BNIP3,S100A13,PGAM1,EIF2S2,TTYH1,FTL,SLC3A2,RPS6,CD9,HSPD1,SQSTM1,PSAP,SEC31A,ERO1L,ARL4A,GSTP1,ALKBH5,CDKN1A,RPS14,SEC61G,ZFP36L1,HERPUD1,SLC2A1,SERP1,RPS25,ADM,ARF1,CD63,DDIT3,ENSP00000449026,NPC2,SRP54,SLC…
GO:0044267	Cellular protein metabolic process	61	3696	0.33	1.55e-07	9606.ENSP00000054950,9606.ENSP00000217233,9606.ENSP00000218388,9606.ENSP00000220849,9606.ENSP00000229239,9606.ENSP00000233809,9606.ENSP00000240361,9606.ENSP00000247665,9606.ENSP00000249356,9606.ENSP00000259469,9606.ENSP00000262584,9606.ENSP00000263556,9606.ENSP00000264674,9606.ENSP00000265087,9606.ENSP00000269576,9606.ENSP00000278572,9606.ENSP00000289316,9606.ENSP00000306010,9606.ENSP00000307046,…	RCN1,TRIB3,TIMP1,EIF3E,GAPDH,IGFBP2,TEX14,PHPT1,DNAJB9,RPL35,RPL8,P4HA1,MECOM,STC2,KRT10,RPS3,HIST1H2BD,ARF4,SDC2,RPS15A,RPLP2,HSPA5,P4HB,RPS27L,SHMT2,RPS7,RPL7,EIF4EBP1,RPS2,RPL3,RPL27A,RPL21,RPLP1,RPS17,BNIP3,EIF2S2,RPS6,SQSTM1,PDK1,PSAP,NUPR1,ERO1L,CDKN1A,RPS14,ZFP36L1,HERPUD1,EEF1D,EIF1,SERP1,OSTC,GNB2L1,CRYAB,RPS25,TRMT112,TMEM258,DDIT3,ENSP00000449026,RNF111,RPL36,RPS15,RPS19
GO:0006139	Nucleobase-containing compound metabolic process	44	2659	0.33	5.79e-05	9606.ENSP00000220849,9606.ENSP00000229239,9606.ENSP00000229270,9606.ENSP00000234590,9606.ENSP00000254301,9606.ENSP00000259469,9606.ENSP00000262584,9606.ENSP00000278572,9606.ENSP00000296930,9606.ENSP00000306003,9606.ENSP00000312709,9606.ENSP00000318646,9606.ENSP00000320171,9606.ENSP00000322419,9606.ENSP00000339095,9606.ENSP00000339795,9606.ENSP00000341885,9606.ENSP00000346001,9606.ENSP00000346015,…	EIF3E,GAPDH,TPI1,ENO1,LGALS3,RPL35,RPL8,RPS3,NPM1,ATP5I,TAF7,RPS15A,PKM,RPLP2,RPS7,RPL7,RPS2,RPL3,RPL27A,RPL21,RPLP1,RPS17,CTGF,SCD,PGAM1,PGK1,RPS6,HSPD1,ALKBH5,CDKN1A,RPS14,ZFP36L1,EEF1D,TXNRD1,RPS25,TRMT112,LDHA,DDIT3,ENSP00000449026,RNF111,RPL36,RPS15,RPS19,POLR2A
GO:0050790	Regulation of catalytic activity	39	2386	0.33	0.00038	9606.ENSP00000217233,9606.ENSP00000218388,9606.ENSP00000229239,9606.ENSP00000229379,9606.ENSP00000247665,9606.ENSP00000248553,9606.ENSP00000252506,9606.ENSP00000254301,9606.ENSP00000254322,9606.ENSP00000274063,9606.ENSP00000278572,9606.ENSP00000296511,9606.ENSP00000296930,9606.ENSP00000301455,9606.ENSP00000306010,9606.ENSP00000312709,9606.ENSP00000315130,9606.ENSP00000331019,9606.ENSP00000339095,…	TRIB3,TIMP1,GAPDH,COX6A1,PHPT1,HSPB1,GADD45G,LGALS3,DNAJB1,SFRP2,RPS3,ANXA5,NPM1,ANGPTL4,ARF4,TAF7,CLU,RPS27L,RPS7,PTN,RPS2,CCNG1,ANXA2,RPLP1,CTGF,CNN3,CRB2,HSPD1,PDK1,PSAP,NUPR1,GSTP1,CDKN1A,HERPUD1,FAM162A,GNB2L1,CRYAB,ARF1,VEGFA
GO:0051094	Positive regulation of developmental process	23	1389	0.33	0.0235	9606.ENSP00000232424,9606.ENSP00000248553,9606.ENSP00000260130,9606.ENSP00000269576,9606.ENSP00000274063,9606.ENSP00000301455,9606.ENSP00000305422,9606.ENSP00000320171,9606.ENSP00000324173,9606.ENSP00000327801,9606.ENSP00000341170,9606.ENSP00000348099,9606.ENSP00000356954,9606.ENSP00000357625,9606.ENSP00000362734,9606.ENSP00000385451,9606.ENSP00000388402,9606.ENSP00000420076,9606.ENSP00000426909,…	HES1,HSPB1,SDCBP,KRT10,SFRP2,ANGPTL4,CEBPB,PKM,HSPA5,P4HB,PTN,PDLIM7,CTGF,BNIP3,CRB2,MDK,ZFP36L1,SERP1,GNB2L1,ADM,ARF1,VEGFA,CRABP2
GO:0051234	Establishment of localization	72	4479	0.32	5.81e-09	9606.ENSP00000218388,9606.ENSP00000229314,9606.ENSP00000229379,9606.ENSP00000248553,9606.ENSP00000254301,9606.ENSP00000259469,9606.ENSP00000260130,9606.ENSP00000262584,9606.ENSP00000270570,9606.ENSP00000273550,9606.ENSP00000278572,9606.ENSP00000296511,9606.ENSP00000296930,9606.ENSP00000297185,9606.ENSP00000306003,9606.ENSP00000306010,9606.ENSP00000312709,9606.ENSP00000315130,9606.ENSP00000318646,…	TIMP1,GOLT1B,COX6A1,HSPB1,LGALS3,RPL35,SDCBP,RPL8,SLC47A1,FTH1,RPS3,ANXA5,NPM1,HSPA9,ATP5I,ARF4,TAF7,CLU,RPS15A,PKM,RPLP2,HSPA5,RPS7,RPL7,RPS2,RPL3,RPL27A,RPL21,ANXA2,RPLP1,RPS17,PDLIM7,CTGF,BNIP3,S100A13,PGAM1,EIF2S2,CROCC,TTYH1,FTL,SLC3A2,RPS6,CD9,HSPD1,SQSTM1,PSAP,SEC31A,ERO1L,ARL4A,GSTP1,ALKBH5,CDKN1A,RPS14,SEC61G,ZFP36L1,HERPUD1,SLC2A1,SERP1,RPS25,ADM,ARF1,CD63,DDIT3,ENSP00000449026,NPC2,SRP…
GO:0034641	Cellular nitrogen compound metabolic process	53	3282	0.32	6.76e-06	9606.ENSP00000220849,9606.ENSP00000229239,9606.ENSP00000229270,9606.ENSP00000234590,9606.ENSP00000254301,9606.ENSP00000259469,9606.ENSP00000262584,9606.ENSP00000278572,9606.ENSP00000296930,9606.ENSP00000306003,9606.ENSP00000312709,9606.ENSP00000318646,9606.ENSP00000320171,9606.ENSP00000322419,9606.ENSP00000331019,9606.ENSP00000333667,9606.ENSP00000339095,9606.ENSP00000339795,9606.ENSP00000340691,…	EIF3E,GAPDH,TPI1,ENO1,LGALS3,RPL35,RPL8,RPS3,NPM1,ATP5I,TAF7,RPS15A,PKM,RPLP2,RPS27L,SHMT2,RPS7,RPL7,EIF4EBP1,RPS2,RPL3,RPL27A,RPL21,RPLP1,RPS17,CTGF,SCD,PGAM1,PGK1,EIF2S2,PSAT1,RPS6,HSPD1,PSAP,GSTP1,ALKBH5,CDKN1A,RPS14,ZFP36L1,EEF1D,EIF1,GNB2L1,TXNRD1,RPS25,TRMT112,LDHA,DDIT3,ENSP00000449026,RNF111,RPL36,RPS15,RPS19,POLR2A
GO:0046483	Heterocycle metabolic process	46	2840	0.32	5.31e-05	9606.ENSP00000220849,9606.ENSP00000229239,9606.ENSP00000229270,9606.ENSP00000234590,9606.ENSP00000254301,9606.ENSP00000259469,9606.ENSP00000262584,9606.ENSP00000278572,9606.ENSP00000296930,9606.ENSP00000306003,9606.ENSP00000312709,9606.ENSP00000318646,9606.ENSP00000320171,9606.ENSP00000322419,9606.ENSP00000333667,9606.ENSP00000339095,9606.ENSP00000339795,9606.ENSP00000341885,9606.ENSP00000346001,…	EIF3E,GAPDH,TPI1,ENO1,LGALS3,RPL35,RPL8,RPS3,NPM1,ATP5I,TAF7,RPS15A,PKM,RPLP2,SHMT2,RPS7,RPL7,RPS2,RPL3,RPL27A,RPL21,RPLP1,RPS17,CTGF,SCD,PGAM1,PGK1,PSAT1,RPS6,HSPD1,ALKBH5,CDKN1A,RPS14,ZFP36L1,EEF1D,TXNRD1,RPS25,TRMT112,LDHA,DDIT3,ENSP00000449026,RNF111,RPL36,RPS15,RPS19,POLR2A
GO:0006725	Cellular aromatic compound metabolic process	46	2882	0.32	7.69e-05	9606.ENSP00000220849,9606.ENSP00000229239,9606.ENSP00000229270,9606.ENSP00000234590,9606.ENSP00000254301,9606.ENSP00000259469,9606.ENSP00000262584,9606.ENSP00000278572,9606.ENSP00000296930,9606.ENSP00000306003,9606.ENSP00000312709,9606.ENSP00000318646,9606.ENSP00000320171,9606.ENSP00000322419,9606.ENSP00000333667,9606.ENSP00000339095,9606.ENSP00000339795,9606.ENSP00000341885,9606.ENSP00000346001,…	EIF3E,GAPDH,TPI1,ENO1,LGALS3,RPL35,RPL8,RPS3,NPM1,ATP5I,TAF7,RPS15A,PKM,RPLP2,SHMT2,RPS7,RPL7,RPS2,RPL3,RPL27A,RPL21,RPLP1,RPS17,CTGF,SCD,PGAM1,PGK1,PSAT1,RPS6,HSPD1,ALKBH5,CDKN1A,RPS14,ZFP36L1,EEF1D,TXNRD1,RPS25,TRMT112,LDHA,DDIT3,ENSP00000449026,RNF111,RPL36,RPS15,RPS19,POLR2A
GO:0031399	Regulation of protein modification process	30	1870	0.32	0.0066	9606.ENSP00000217233,9606.ENSP00000232424,9606.ENSP00000248553,9606.ENSP00000252506,9606.ENSP00000254301,9606.ENSP00000260130,9606.ENSP00000264674,9606.ENSP00000274063,9606.ENSP00000278572,9606.ENSP00000296930,9606.ENSP00000307305,9606.ENSP00000312709,9606.ENSP00000315130,9606.ENSP00000324173,9606.ENSP00000339095,9606.ENSP00000341170,9606.ENSP00000341885,9606.ENSP00000344635,9606.ENSP00000346032,…	TRIB3,HES1,HSPB1,GADD45G,LGALS3,SDCBP,MECOM,SFRP2,RPS3,NPM1,DDIT4,TAF7,CLU,HSPA5,RPS7,PTN,RPS2,CCNG1,ANXA2,RPLP1,CTGF,SQSTM1,PSAP,NUPR1,GSTP1,CDKN1A,HERPUD1,GNB2L1,RNF111,VEGFA
GO:0042325	Regulation of phosphorylation	26	1626	0.32	0.0175	9606.ENSP00000217233,9606.ENSP00000232424,9606.ENSP00000248553,9606.ENSP00000252506,9606.ENSP00000260130,9606.ENSP00000264674,9606.ENSP00000274063,9606.ENSP00000278572,9606.ENSP00000296930,9606.ENSP00000307305,9606.ENSP00000312709,9606.ENSP00000315130,9606.ENSP00000333667,9606.ENSP00000344635,9606.ENSP00000346032,9606.ENSP00000346037,9606.ENSP00000356954,9606.ENSP00000359991,9606.ENSP00000362413,…	TRIB3,HES1,HSPB1,GADD45G,SDCBP,MECOM,SFRP2,RPS3,NPM1,DDIT4,TAF7,CLU,SHMT2,CCNG1,ANXA2,RPLP1,CTGF,PGAM1,PGK1,SQSTM1,PSAP,NUPR1,GSTP1,CDKN1A,GNB2L1,VEGFA
GO:0042127	Regulation of cell population proliferation	26	1642	0.32	0.0199	9606.ENSP00000218388,9606.ENSP00000232424,9606.ENSP00000233809,9606.ENSP00000254301,9606.ENSP00000257696,9606.ENSP00000260130,9606.ENSP00000273550,9606.ENSP00000274063,9606.ENSP00000278572,9606.ENSP00000296930,9606.ENSP00000305422,9606.ENSP00000315130,9606.ENSP00000318646,9606.ENSP00000333667,9606.ENSP00000341170,9606.ENSP00000346032,9606.ENSP00000356954,9606.ENSP00000357688,9606.ENSP00000371958,…	TIMP1,HES1,IGFBP2,LGALS3,HILPDA,SDCBP,FTH1,SFRP2,RPS3,NPM1,CEBPB,CLU,RPS15A,SHMT2,PTN,ANXA2,CTGF,S100A13,CD9,NUPR1,GSTP1,CDKN1A,MDK,ZFP36L1,ADM,VEGFA
GO:0019538	Protein metabolic process	66	4251	0.31	2.38e-07	9606.ENSP00000054950,9606.ENSP00000217233,9606.ENSP00000218388,9606.ENSP00000220849,9606.ENSP00000229239,9606.ENSP00000233809,9606.ENSP00000240361,9606.ENSP00000243776,9606.ENSP00000247665,9606.ENSP00000249356,9606.ENSP00000259469,9606.ENSP00000262584,9606.ENSP00000263556,9606.ENSP00000264674,9606.ENSP00000265087,9606.ENSP00000269576,9606.ENSP00000278572,9606.ENSP00000289316,9606.ENSP00000306010,…	RCN1,TRIB3,TIMP1,EIF3E,GAPDH,IGFBP2,TEX14,CHPF,PHPT1,DNAJB9,RPL35,RPL8,P4HA1,MECOM,STC2,KRT10,RPS3,HIST1H2BD,ARF4,SDC2,CLU,RPS15A,RPLP2,HSPA5,P4HB,RPS27L,SHMT2,RPS7,RPL7,EIF4EBP1,RPS2,RPL3,RPL27A,RPL21,ANXA2,RPLP1,RPS17,BNIP3,PGK1,EIF2S2,RPS6,HSPD1,SQSTM1,PDK1,PSAP,NUPR1,ERO1L,CDKN1A,RPS14,ZFP36L1,HERPUD1,EEF1D,EIF1,SERP1,OSTC,GNB2L1,CRYAB,RPS25,TRMT112,TMEM258,DDIT3,ENSP00000449026,RNF111,RPL36,…
GO:1901360	Organic cyclic compound metabolic process	49	3118	0.31	4.71e-05	9606.ENSP00000220849,9606.ENSP00000229239,9606.ENSP00000229270,9606.ENSP00000234590,9606.ENSP00000245787,9606.ENSP00000254301,9606.ENSP00000259469,9606.ENSP00000262584,9606.ENSP00000278572,9606.ENSP00000296930,9606.ENSP00000306003,9606.ENSP00000312709,9606.ENSP00000318646,9606.ENSP00000320171,9606.ENSP00000322419,9606.ENSP00000333667,9606.ENSP00000339095,9606.ENSP00000339795,9606.ENSP00000341885,…	EIF3E,GAPDH,TPI1,ENO1,INSIG2,LGALS3,RPL35,RPL8,RPS3,NPM1,ATP5I,TAF7,RPS15A,PKM,RPLP2,SHMT2,RPS7,RPL7,RPS2,RPL3,RPL27A,RPL21,RPLP1,RPS17,CTGF,SCD,PGAM1,PGK1,PSAT1,RPS6,HSPD1,ALKBH5,CDKN1A,RPS14,ZFP36L1,EEF1D,TXNRD1,RPS25,ADM,TRMT112,LDHA,DDIT3,ENSP00000449026,NPC2,RNF111,RPL36,RPS15,RPS19,POLR2A
GO:0009605	Response to external stimulus	36	2310	0.31	0.0023	9606.ENSP00000005260,9606.ENSP00000229239,9606.ENSP00000233809,9606.ENSP00000234590,9606.ENSP00000245185,9606.ENSP00000248553,9606.ENSP00000254301,9606.ENSP00000265087,9606.ENSP00000274063,9606.ENSP00000305422,9606.ENSP00000307305,9606.ENSP00000315130,9606.ENSP00000318646,9606.ENSP00000320171,9606.ENSP00000324173,9606.ENSP00000333667,9606.ENSP00000340691,9606.ENSP00000341170,9606.ENSP00000348099,…	BAIAP2L1,GAPDH,IGFBP2,ENO1,MT2A,HSPB1,LGALS3,STC2,SFRP2,CEBPB,DDIT4,CLU,RPS15A,PKM,HSPA5,SHMT2,EIF4EBP1,PTN,PDLIM7,BNIP3,HSPD1,GSTP1,CDKN1A,MDK,SLC2A1,ADM,ARF1,LDHA,VIM,CD63,DDIT3,NPC2,SRP54,RPS19,VEGFA,PLCG2
GO:0090304	Nucleic acid metabolic process	34	2178	0.31	0.0037	9606.ENSP00000220849,9606.ENSP00000254301,9606.ENSP00000259469,9606.ENSP00000262584,9606.ENSP00000278572,9606.ENSP00000296930,9606.ENSP00000312709,9606.ENSP00000318646,9606.ENSP00000322419,9606.ENSP00000339095,9606.ENSP00000339795,9606.ENSP00000341885,9606.ENSP00000346001,9606.ENSP00000346015,9606.ENSP00000346027,9606.ENSP00000346037,9606.ENSP00000346046,9606.ENSP00000356954,9606.ENSP00000369757,…	EIF3E,LGALS3,RPL35,RPL8,RPS3,NPM1,TAF7,RPS15A,RPLP2,RPS7,RPL7,RPS2,RPL3,RPL27A,RPL21,RPLP1,RPS17,CTGF,RPS6,HSPD1,ALKBH5,CDKN1A,RPS14,ZFP36L1,EEF1D,RPS25,TRMT112,DDIT3,ENSP00000449026,RNF111,RPL36,RPS15,RPS19,POLR2A
GO:0043933	Protein-containing complex subunit organization	24	1539	0.31	0.036	9606.ENSP00000220849,9606.ENSP00000232424,9606.ENSP00000269576,9606.ENSP00000289316,9606.ENSP00000296930,9606.ENSP00000307305,9606.ENSP00000312709,9606.ENSP00000315130,9606.ENSP00000327801,9606.ENSP00000331019,9606.ENSP00000333667,9606.ENSP00000346001,9606.ENSP00000364119,9606.ENSP00000373620,9606.ENSP00000378721,9606.ENSP00000379003,9606.ENSP00000385958,9606.ENSP00000416293,9606.ENSP00000433560,…	EIF3E,HES1,KRT10,HIST1H2BD,NPM1,DDIT4,TAF7,CLU,P4HB,RPS27L,SHMT2,RPL3,EIF2S2,HSPD1,SEC31A,NUPR1,RPS14,SLC2A1,CRYAB,TRMT112,ARF1,SRP54,RPS15,RPS19
GO:0042221	Response to chemical	67	4333	0.3	2e-07	9606.ENSP00000217233,9606.ENSP00000218388,9606.ENSP00000229239,9606.ENSP00000233809,9606.ENSP00000240361,9606.ENSP00000245185,9606.ENSP00000245787,9606.ENSP00000248553,9606.ENSP00000249356,9606.ENSP00000254301,9606.ENSP00000254322,9606.ENSP00000257696,9606.ENSP00000265087,9606.ENSP00000274063,9606.ENSP00000278572,9606.ENSP00000296511,9606.ENSP00000296930,9606.ENSP00000297185,9606.ENSP00000305422,…	TRIB3,TIMP1,GAPDH,IGFBP2,TEX14,MT2A,INSIG2,HSPB1,DNAJB9,LGALS3,DNAJB1,HILPDA,STC2,SFRP2,RPS3,ANXA5,NPM1,HSPA9,CEBPB,DDIT4,TAF7,CLU,PKM,HSPA5,P4HB,SHMT2,EIF4EBP1,PTN,RPL3,ANXA2,PDLIM7,CTGF,BNIP3,S100A13,SCD,PGK1,SLC3A2,CD9,HSPD1,SQSTM1,PDK1,MT1X,PSAP,SEC31A,NUPR1,ERO1L,GSTP1,CDKN1A,MDK,ZFP36L1,HERPUD1,SLC2A1,FAM162A,SERP1,GNB2L1,CRYAB,TXNRD1,ADM,ARF1,LDHA,VIM,DDIT3,SRP54,RPS19,VEGFA,POLR2A,PLCG2
GO:0023056	Positive regulation of signaling	28	1831	0.3	0.0199	9606.ENSP00000229239,9606.ENSP00000229314,9606.ENSP00000232424,9606.ENSP00000247665,9606.ENSP00000252506,9606.ENSP00000260130,9606.ENSP00000274063,9606.ENSP00000278572,9606.ENSP00000315130,9606.ENSP00000339067,9606.ENSP00000339095,9606.ENSP00000341170,9606.ENSP00000346032,9606.ENSP00000356954,9606.ENSP00000357625,9606.ENSP00000357688,9606.ENSP00000362734,9606.ENSP00000374455,9606.ENSP00000378394,…	GAPDH,GOLT1B,HES1,PHPT1,GADD45G,SDCBP,SFRP2,RPS3,CLU,FGFBP3,RPS7,PTN,ANXA2,CTGF,BNIP3,S100A13,CRB2,SQSTM1,PSAP,NUPR1,EEF1D,FAM162A,SERP1,GNB2L1,CD63,DDIT3,RNF111,VEGFA
GO:0048519	Negative regulation of biological process	80	5389	0.29	9.23e-09	9606.ENSP00000217233,9606.ENSP00000218388,9606.ENSP00000220849,9606.ENSP00000229239,9606.ENSP00000232424,9606.ENSP00000233809,9606.ENSP00000234590,9606.ENSP00000240361,9606.ENSP00000245185,9606.ENSP00000245787,9606.ENSP00000247665,9606.ENSP00000248553,9606.ENSP00000249356,9606.ENSP00000254301,9606.ENSP00000254322,9606.ENSP00000259469,9606.ENSP00000260130,9606.ENSP00000262584,9606.ENSP00000264674,…	TRIB3,TIMP1,EIF3E,GAPDH,HES1,IGFBP2,ENO1,TEX14,MT2A,INSIG2,PHPT1,HSPB1,DNAJB9,LGALS3,DNAJB1,RPL35,SDCBP,RPL8,MECOM,STC2,FTH1,SFRP2,RPS3,ANXA5,NPM1,HSPA9,ANGPTL4,CEBPB,ARF4,DDIT4,TAF7,CLU,RPS15A,RPLP2,HSPA5,RPS27L,RPS7,RPL7,EIF4EBP1,PTN,RPS2,RPL3,RPL27A,RPL21,ANXA2,RPLP1,RPS17,CTGF,BNIP3,PGK1,CRB2,RPS6,CD9,HSPD1,SQSTM1,PDK1,MT1X,PSAP,NUPR1,ERO1L,GSTP1,C4orf3,CDKN1A,MDK,RPS14,ZFP36L1,HERPUD1,GNB2L1…
GO:0065008	Regulation of biological quality	60	4042	0.29	1.05e-05	9606.ENSP00000005260,9606.ENSP00000217652,9606.ENSP00000229239,9606.ENSP00000245185,9606.ENSP00000245787,9606.ENSP00000247665,9606.ENSP00000248553,9606.ENSP00000252506,9606.ENSP00000257696,9606.ENSP00000265087,9606.ENSP00000273550,9606.ENSP00000296511,9606.ENSP00000296930,9606.ENSP00000297185,9606.ENSP00000299529,9606.ENSP00000301455,9606.ENSP00000305422,9606.ENSP00000306010,9606.ENSP00000315130,…	BAIAP2L1,MYL12A,GAPDH,MT2A,INSIG2,PHPT1,HSPB1,GADD45G,HILPDA,STC2,FTH1,ANXA5,NPM1,HSPA9,CRABP1,ANGPTL4,CEBPB,ARF4,CLU,HSPA5,P4HB,FGFBP3,RPS7,PTN,ANXA2,RPS17,CTGF,BNIP3,S100A13,SCD,CROCC,FTL,RPS6,CD9,HSPD1,SQSTM1,PDK1,MT1X,ERO1L,GSTP1,ALKBH5,CDKN1A,RPS14,SERF2,ZFP36L1,HERPUD1,SLC2A1,SERP1,GNB2L1,CRYAB,TXNRD1,ADM,ARF1,VIM,DDIT3,NPC2,RPS19,VEGFA,PLCG2,CRABP2
GO:0010647	Positive regulation of cell communication	27	1823	0.29	0.0356	9606.ENSP00000229239,9606.ENSP00000229314,9606.ENSP00000232424,9606.ENSP00000247665,9606.ENSP00000252506,9606.ENSP00000260130,9606.ENSP00000274063,9606.ENSP00000278572,9606.ENSP00000315130,9606.ENSP00000339067,9606.ENSP00000339095,9606.ENSP00000341170,9606.ENSP00000356954,9606.ENSP00000357625,9606.ENSP00000357688,9606.ENSP00000362734,9606.ENSP00000374455,9606.ENSP00000378394,9606.ENSP00000379003,…	GAPDH,GOLT1B,HES1,PHPT1,GADD45G,SDCBP,SFRP2,RPS3,CLU,FGFBP3,RPS7,PTN,CTGF,BNIP3,S100A13,CRB2,SQSTM1,PSAP,NUPR1,EEF1D,FAM162A,SERP1,GNB2L1,CD63,DDIT3,RNF111,VEGFA
GO:0051179	Localization	81	5591	0.28	2.15e-08	9606.ENSP00000218388,9606.ENSP00000229314,9606.ENSP00000229379,9606.ENSP00000232424,9606.ENSP00000245787,9606.ENSP00000248553,9606.ENSP00000254301,9606.ENSP00000259254,9606.ENSP00000259469,9606.ENSP00000260130,9606.ENSP00000262584,9606.ENSP00000270570,9606.ENSP00000273550,9606.ENSP00000278572,9606.ENSP00000296511,9606.ENSP00000296930,9606.ENSP00000297185,9606.ENSP00000306003,9606.ENSP00000306010,…	TIMP1,GOLT1B,COX6A1,HES1,INSIG2,HSPB1,LGALS3,GYPC,RPL35,SDCBP,RPL8,SLC47A1,FTH1,RPS3,ANXA5,NPM1,HSPA9,ATP5I,ARF4,SDC2,DDIT4,TAF7,CLU,RPS15A,PKM,RPLP2,HSPA5,RPS7,RPL7,PTN,RPS2,RPL3,RPL27A,RPL21,ANXA2,RPLP1,RPS17,PDLIM7,CTGF,BNIP3,S100A13,PGAM1,CRB2,EIF2S2,CROCC,TTYH1,FTL,SLC3A2,RPS6,CD99,CD9,HSPD1,SQSTM1,PSAP,SEC31A,ERO1L,ARL4A,GSTP1,ALKBH5,CDKN1A,MDK,RPS14,SEC61G,ZFP36L1,HERPUD1,SLC2A1,SERP1,RPS2…
GO:1901564	Organonitrogen compound metabolic process	76	5244	0.28	1.36e-07	9606.ENSP00000054950,9606.ENSP00000217233,9606.ENSP00000218388,9606.ENSP00000220849,9606.ENSP00000229239,9606.ENSP00000229270,9606.ENSP00000233809,9606.ENSP00000234590,9606.ENSP00000240361,9606.ENSP00000243776,9606.ENSP00000247665,9606.ENSP00000249356,9606.ENSP00000259469,9606.ENSP00000262584,9606.ENSP00000263556,9606.ENSP00000264674,9606.ENSP00000265087,9606.ENSP00000269576,9606.ENSP00000278572,…	RCN1,TRIB3,TIMP1,EIF3E,GAPDH,TPI1,IGFBP2,ENO1,TEX14,CHPF,PHPT1,DNAJB9,RPL35,RPL8,P4HA1,MECOM,STC2,KRT10,RPS3,HIST1H2BD,ATP5I,ARF4,SDC2,CLU,RPS15A,PKM,RPLP2,HSPA5,P4HB,RPS27L,SHMT2,RPS7,RPL7,EIF4EBP1,RPS2,RPL3,RPL27A,RPL21,ANXA2,RPLP1,RPS17,BNIP3,PHGDH,SCD,PGAM1,PGK1,EIF2S2,PSAT1,RPS6,HSPD1,SQSTM1,PDK1,PSAP,NUPR1,ERO1L,GSTP1,CDKN1A,RPS14,ZFP36L1,HERPUD1,EEF1D,EIF1,SERP1,OSTC,GNB2L1,CRYAB,RPS25,TRM…
GO:0044085	Cellular component biogenesis	38	2583	0.28	0.0042	9606.ENSP00000005260,9606.ENSP00000220849,9606.ENSP00000232424,9606.ENSP00000259469,9606.ENSP00000260130,9606.ENSP00000269576,9606.ENSP00000270221,9606.ENSP00000278572,9606.ENSP00000289316,9606.ENSP00000296930,9606.ENSP00000297185,9606.ENSP00000312709,9606.ENSP00000315130,9606.ENSP00000327801,9606.ENSP00000331019,9606.ENSP00000333667,9606.ENSP00000339095,9606.ENSP00000339795,9606.ENSP00000341885,…	BAIAP2L1,EIF3E,HES1,RPL35,SDCBP,KRT10,EMP3,RPS3,HIST1H2BD,NPM1,HSPA9,TAF7,CLU,P4HB,RPS27L,SHMT2,RPS7,RPL7,RPS2,RPL3,ANXA2,RPS17,EIF2S2,TTYH1,RPS6,CD9,HSPD1,PSAP,SEC31A,NUPR1,RPS14,SLC2A1,CRYAB,TRMT112,ARF1,SRP54,RPS15,RPS19
GO:0051128	Regulation of cellular component organization	35	2402	0.28	0.0094	9606.ENSP00000005260,9606.ENSP00000234590,9606.ENSP00000240361,9606.ENSP00000247665,9606.ENSP00000254301,9606.ENSP00000254322,9606.ENSP00000260130,9606.ENSP00000274063,9606.ENSP00000278198,9606.ENSP00000278572,9606.ENSP00000296930,9606.ENSP00000306010,9606.ENSP00000307046,9606.ENSP00000312709,9606.ENSP00000315130,9606.ENSP00000324173,9606.ENSP00000340691,9606.ENSP00000341170,9606.ENSP00000346032,…	BAIAP2L1,ENO1,TEX14,PHPT1,LGALS3,DNAJB1,SDCBP,SFRP2,LRRC4C,RPS3,NPM1,ARF4,SDC2,TAF7,CLU,HSPA5,EIF4EBP1,PTN,ANXA2,CTGF,BNIP3,CROCC,SQSTM1,NUPR1,CDKN1A,MDK,FAM162A,GNB2L1,CRYAB,ARF1,VIM,CD63,VEGFA,PLCG2,CRABP2
GO:0009888	Tissue development	26	1760	0.28	0.0443	9606.ENSP00000218388,9606.ENSP00000232424,9606.ENSP00000254301,9606.ENSP00000265087,9606.ENSP00000269576,9606.ENSP00000274063,9606.ENSP00000305422,9606.ENSP00000320171,9606.ENSP00000339095,9606.ENSP00000341170,9606.ENSP00000356954,9606.ENSP00000358417,9606.ENSP00000359225,9606.ENSP00000362413,9606.ENSP00000362734,9606.ENSP00000371958,9606.ENSP00000378394,9606.ENSP00000379003,9606.ENSP00000384849,…	TIMP1,HES1,LGALS3,STC2,KRT10,SFRP2,CEBPB,PKM,RPS7,PTN,CTGF,PHGDH,CNN3,PGK1,CRB2,CD9,PSAP,NUPR1,CDKN1A,MDK,ZFP36L1,TXNRD1,ADM,VIM,VEGFA,CRABP2
GO:0044260	Cellular macromolecule metabolic process	71	4976	0.27	1.39e-06	9606.ENSP00000054950,9606.ENSP00000217233,9606.ENSP00000218388,9606.ENSP00000220849,9606.ENSP00000229239,9606.ENSP00000233809,9606.ENSP00000240361,9606.ENSP00000243776,9606.ENSP00000247665,9606.ENSP00000249356,9606.ENSP00000259469,9606.ENSP00000262584,9606.ENSP00000263556,9606.ENSP00000264674,9606.ENSP00000265087,9606.ENSP00000269576,9606.ENSP00000278572,9606.ENSP00000289316,9606.ENSP00000296930,…	RCN1,TRIB3,TIMP1,EIF3E,GAPDH,IGFBP2,TEX14,CHPF,PHPT1,DNAJB9,RPL35,RPL8,P4HA1,MECOM,STC2,KRT10,RPS3,HIST1H2BD,NPM1,ARF4,SDC2,TAF7,RPS15A,RPLP2,HSPA5,P4HB,RPS27L,SHMT2,RPS7,RPL7,EIF4EBP1,RPS2,RPL3,RPL27A,RPL21,RPLP1,RPS17,CTGF,BNIP3,EIF2S2,RPS6,CD9,HSPD1,SQSTM1,PDK1,PSAP,NUPR1,ERO1L,ALKBH5,CDKN1A,RPS14,ZFP36L1,HERPUD1,EEF1D,GBE1,EIF1,SERP1,OSTC,GNB2L1,CRYAB,RPS25,ADM,TRMT112,TMEM258,DDIT3,ENSP00000…
GO:0050793	Regulation of developmental process	38	2648	0.27	0.0067	9606.ENSP00000217233,9606.ENSP00000218388,9606.ENSP00000232424,9606.ENSP00000248553,9606.ENSP00000254301,9606.ENSP00000260130,9606.ENSP00000265087,9606.ENSP00000269576,9606.ENSP00000274063,9606.ENSP00000278198,9606.ENSP00000297185,9606.ENSP00000301455,9606.ENSP00000305422,9606.ENSP00000307046,9606.ENSP00000320171,9606.ENSP00000324173,9606.ENSP00000327801,9606.ENSP00000341170,9606.ENSP00000346032,…	TRIB3,TIMP1,HES1,HSPB1,LGALS3,SDCBP,STC2,KRT10,SFRP2,LRRC4C,HSPA9,ANGPTL4,CEBPB,SDC2,PKM,HSPA5,P4HB,PTN,ANXA2,PDLIM7,CTGF,BNIP3,S100A13,PGK1,CRB2,NUPR1,CDKN1A,MDK,ZFP36L1,SERP1,GNB2L1,ADM,ARF1,VIM,DDIT3,RPS19,VEGFA,CRABP2
GO:0010468	Regulation of gene expression	67	4813	0.26	1.24e-05	9606.ENSP00000217233,9606.ENSP00000220849,9606.ENSP00000229239,9606.ENSP00000232424,9606.ENSP00000234590,9606.ENSP00000245787,9606.ENSP00000248553,9606.ENSP00000254322,9606.ENSP00000257696,9606.ENSP00000259469,9606.ENSP00000262584,9606.ENSP00000264674,9606.ENSP00000265087,9606.ENSP00000274063,9606.ENSP00000278572,9606.ENSP00000296930,9606.ENSP00000305422,9606.ENSP00000306010,9606.ENSP00000312709,…	TRIB3,EIF3E,GAPDH,HES1,ENO1,INSIG2,HSPB1,DNAJB1,HILPDA,RPL35,RPL8,MECOM,STC2,SFRP2,RPS3,NPM1,CEBPB,ARF4,TAF7,CLU,RPS15A,RPLP2,HSPA5,RPS27L,SHMT2,RPS7,RPL7,EIF4EBP1,RPS2,RPL3,RPL27A,RPL21,RPLP1,RPS17,CTGF,PHGDH,EIF2S2,RPS6,HSPD1,SQSTM1,CHCHD2,NUPR1,VGLL3,GSTP1,ALKBH5,CDKN1A,MDK,RPS14,ZFP36L1,EEF1D,EIF1,SERP1,GNB2L1,CRYAB,RPS25,TRMT112,VIM,DDIT3,ENSP00000449026,RNF111,RPL36,RPS15,RPS19,VEGFA,POLR2A…
GO:0023051	Regulation of signaling	50	3553	0.26	0.0007	9606.ENSP00000005260,9606.ENSP00000217233,9606.ENSP00000218388,9606.ENSP00000229239,9606.ENSP00000229314,9606.ENSP00000232424,9606.ENSP00000233809,9606.ENSP00000234590,9606.ENSP00000245787,9606.ENSP00000247665,9606.ENSP00000248553,9606.ENSP00000249356,9606.ENSP00000252506,9606.ENSP00000254301,9606.ENSP00000260130,9606.ENSP00000264674,9606.ENSP00000274063,9606.ENSP00000278198,9606.ENSP00000278572,…	BAIAP2L1,TRIB3,TIMP1,GAPDH,GOLT1B,HES1,IGFBP2,ENO1,INSIG2,PHPT1,HSPB1,DNAJB9,GADD45G,LGALS3,SDCBP,MECOM,SFRP2,LRRC4C,RPS3,DDIT4,TAF7,CLU,HSPA5,P4HB,FGFBP3,RPS7,PTN,ANXA2,CTGF,BNIP3,S100A13,CRB2,SQSTM1,PSAP,NUPR1,GSTP1,MDK,HERPUD1,EEF1D,SLC2A1,FAM162A,SERP1,GNB2L1,ADM,ARF1,CD63,DDIT3,RNF111,VEGFA,CRABP2
GO:0010646	Regulation of cell communication	49	3514	0.26	0.0011	9606.ENSP00000005260,9606.ENSP00000217233,9606.ENSP00000218388,9606.ENSP00000229239,9606.ENSP00000229314,9606.ENSP00000232424,9606.ENSP00000233809,9606.ENSP00000234590,9606.ENSP00000245787,9606.ENSP00000247665,9606.ENSP00000248553,9606.ENSP00000249356,9606.ENSP00000252506,9606.ENSP00000254301,9606.ENSP00000260130,9606.ENSP00000264674,9606.ENSP00000274063,9606.ENSP00000278198,9606.ENSP00000278572,…	BAIAP2L1,TRIB3,TIMP1,GAPDH,GOLT1B,HES1,IGFBP2,ENO1,INSIG2,PHPT1,HSPB1,DNAJB9,GADD45G,LGALS3,SDCBP,MECOM,SFRP2,LRRC4C,RPS3,DDIT4,TAF7,CLU,HSPA5,P4HB,FGFBP3,RPS7,PTN,CTGF,BNIP3,S100A13,CRB2,SQSTM1,PSAP,NUPR1,GSTP1,MDK,HERPUD1,EEF1D,SLC2A1,FAM162A,SERP1,GNB2L1,ADM,ARF1,CD63,DDIT3,RNF111,VEGFA,CRABP2
GO:0009966	Regulation of signal transduction	43	3107	0.26	0.0047	9606.ENSP00000005260,9606.ENSP00000217233,9606.ENSP00000218388,9606.ENSP00000229314,9606.ENSP00000232424,9606.ENSP00000233809,9606.ENSP00000234590,9606.ENSP00000245787,9606.ENSP00000247665,9606.ENSP00000248553,9606.ENSP00000249356,9606.ENSP00000252506,9606.ENSP00000254301,9606.ENSP00000260130,9606.ENSP00000264674,9606.ENSP00000274063,9606.ENSP00000278572,9606.ENSP00000307305,9606.ENSP00000312709,…	BAIAP2L1,TRIB3,TIMP1,GOLT1B,HES1,IGFBP2,ENO1,INSIG2,PHPT1,HSPB1,DNAJB9,GADD45G,LGALS3,SDCBP,MECOM,SFRP2,RPS3,DDIT4,TAF7,CLU,HSPA5,P4HB,FGFBP3,RPS7,CTGF,BNIP3,S100A13,CRB2,SQSTM1,PSAP,NUPR1,GSTP1,MDK,HERPUD1,EEF1D,FAM162A,GNB2L1,ADM,CD63,DDIT3,RNF111,VEGFA,CRABP2
GO:0031324	Negative regulation of cellular metabolic process	37	2630	0.26	0.0113	9606.ENSP00000217233,9606.ENSP00000218388,9606.ENSP00000220849,9606.ENSP00000229239,9606.ENSP00000232424,9606.ENSP00000234590,9606.ENSP00000245787,9606.ENSP00000248553,9606.ENSP00000254301,9606.ENSP00000254322,9606.ENSP00000260130,9606.ENSP00000264674,9606.ENSP00000274063,9606.ENSP00000278572,9606.ENSP00000296930,9606.ENSP00000305422,9606.ENSP00000307305,9606.ENSP00000312709,9606.ENSP00000315130,…	TRIB3,TIMP1,EIF3E,GAPDH,HES1,ENO1,INSIG2,HSPB1,LGALS3,DNAJB1,SDCBP,MECOM,SFRP2,RPS3,NPM1,CEBPB,DDIT4,TAF7,CLU,RPS7,EIF4EBP1,PTN,ANXA2,BNIP3,CRB2,HSPD1,SQSTM1,NUPR1,GSTP1,CDKN1A,RPS14,ZFP36L1,HERPUD1,GNB2L1,CRYAB,DDIT3,VEGFA
GO:0051172	Negative regulation of nitrogen compound metabolic process	34	2429	0.26	0.0209	9606.ENSP00000217233,9606.ENSP00000218388,9606.ENSP00000220849,9606.ENSP00000229239,9606.ENSP00000232424,9606.ENSP00000234590,9606.ENSP00000248553,9606.ENSP00000254301,9606.ENSP00000254322,9606.ENSP00000260130,9606.ENSP00000264674,9606.ENSP00000274063,9606.ENSP00000278572,9606.ENSP00000296930,9606.ENSP00000305422,9606.ENSP00000307305,9606.ENSP00000312709,9606.ENSP00000315130,9606.ENSP00000339095,…	TRIB3,TIMP1,EIF3E,GAPDH,HES1,ENO1,HSPB1,LGALS3,DNAJB1,SDCBP,MECOM,SFRP2,RPS3,NPM1,CEBPB,DDIT4,TAF7,CLU,RPS7,EIF4EBP1,PTN,ANXA2,CRB2,SQSTM1,NUPR1,GSTP1,CDKN1A,RPS14,ZFP36L1,HERPUD1,GNB2L1,CRYAB,DDIT3,VEGFA
GO:0051239	Regulation of multicellular organismal process	44	3227	0.25	0.0053	9606.ENSP00000218388,9606.ENSP00000229239,9606.ENSP00000232424,9606.ENSP00000234590,9606.ENSP00000248553,9606.ENSP00000252506,9606.ENSP00000254301,9606.ENSP00000257696,9606.ENSP00000260130,9606.ENSP00000265087,9606.ENSP00000274063,9606.ENSP00000278198,9606.ENSP00000278572,9606.ENSP00000296511,9606.ENSP00000297185,9606.ENSP00000301455,9606.ENSP00000305422,9606.ENSP00000307046,9606.ENSP00000315130,…	TIMP1,GAPDH,HES1,ENO1,HSPB1,GADD45G,LGALS3,HILPDA,SDCBP,STC2,SFRP2,LRRC4C,RPS3,ANXA5,HSPA9,ANGPTL4,CEBPB,SDC2,CLU,PKM,HSPA5,PTN,ANXA2,PDLIM7,CTGF,SCD,PGK1,CRB2,CD9,HSPD1,NUPR1,GSTP1,MDK,ZFP36L1,SERP1,GNB2L1,ADM,ARF1,VIM,DDIT3,RPS19,VEGFA,PLCG2,CRABP2
GO:0048584	Positive regulation of response to stimulus	31	2257	0.25	0.0445	9606.ENSP00000229314,9606.ENSP00000232424,9606.ENSP00000247665,9606.ENSP00000248553,9606.ENSP00000252506,9606.ENSP00000260130,9606.ENSP00000274063,9606.ENSP00000278572,9606.ENSP00000305422,9606.ENSP00000315130,9606.ENSP00000339067,9606.ENSP00000339095,9606.ENSP00000341170,9606.ENSP00000356954,9606.ENSP00000357625,9606.ENSP00000357688,9606.ENSP00000362734,9606.ENSP00000373620,9606.ENSP00000378394,…	GOLT1B,HES1,PHPT1,HSPB1,GADD45G,SDCBP,SFRP2,RPS3,CEBPB,CLU,FGFBP3,RPS7,PTN,CTGF,BNIP3,S100A13,CRB2,HSPD1,PSAP,NUPR1,MDK,HERPUD1,EEF1D,FAM162A,GNB2L1,CD63,DDIT3,RNF111,RPS19,VEGFA,PLCG2
GO:0048583	Regulation of response to stimulus	55	4114	0.24	0.00086	9606.ENSP00000005260,9606.ENSP00000217233,9606.ENSP00000218388,9606.ENSP00000229314,9606.ENSP00000232424,9606.ENSP00000233809,9606.ENSP00000234590,9606.ENSP00000245787,9606.ENSP00000247665,9606.ENSP00000248553,9606.ENSP00000249356,9606.ENSP00000252506,9606.ENSP00000254301,9606.ENSP00000254322,9606.ENSP00000260130,9606.ENSP00000264674,9606.ENSP00000274063,9606.ENSP00000278572,9606.ENSP00000296930,…	BAIAP2L1,TRIB3,TIMP1,GOLT1B,HES1,IGFBP2,ENO1,INSIG2,PHPT1,HSPB1,DNAJB9,GADD45G,LGALS3,DNAJB1,SDCBP,MECOM,SFRP2,RPS3,NPM1,CEBPB,DDIT4,TAF7,CLU,HSPA5,P4HB,FGFBP3,RPS7,PTN,ANXA2,CTGF,BNIP3,S100A13,CRB2,CD99,CD9,HSPD1,SQSTM1,PSAP,CHCHD2,NUPR1,GSTP1,MDK,HERPUD1,EEF1D,FAM162A,GNB2L1,CRYAB,ADM,CD63,DDIT3,RNF111,RPS19,VEGFA,PLCG2,CRABP2
GO:0048513	Animal organ development	43	3197	0.24	0.0084	9606.ENSP00000218388,9606.ENSP00000232424,9606.ENSP00000245787,9606.ENSP00000249356,9606.ENSP00000254322,9606.ENSP00000264674,9606.ENSP00000265087,9606.ENSP00000269576,9606.ENSP00000274063,9606.ENSP00000297185,9606.ENSP00000305422,9606.ENSP00000306010,9606.ENSP00000307305,9606.ENSP00000320171,9606.ENSP00000324173,9606.ENSP00000340691,9606.ENSP00000341170,9606.ENSP00000346032,9606.ENSP00000348099,…	TIMP1,HES1,INSIG2,DNAJB9,DNAJB1,MECOM,STC2,KRT10,SFRP2,HSPA9,CEBPB,ARF4,DDIT4,PKM,HSPA5,EIF4EBP1,PTN,ANXA2,PDLIM7,CTGF,BNIP3,PHGDH,CRB2,EIF2S2,CD9,PSAP,NUPR1,ERO1L,GSTP1,CDKN1A,MDK,RPS14,ZFP36L1,SLC2A1,SERP1,CRYAB,ADM,LDHA,VIM,SRP54,RPS19,VEGFA,PLCG2
GO:0031325	Positive regulation of cellular metabolic process	45	3413	0.24	0.0086	9606.ENSP00000217233,9606.ENSP00000220849,9606.ENSP00000232424,9606.ENSP00000234590,9606.ENSP00000245787,9606.ENSP00000252506,9606.ENSP00000260130,9606.ENSP00000264674,9606.ENSP00000274063,9606.ENSP00000278572,9606.ENSP00000296930,9606.ENSP00000305422,9606.ENSP00000306010,9606.ENSP00000312709,9606.ENSP00000315130,9606.ENSP00000324173,9606.ENSP00000331019,9606.ENSP00000341885,9606.ENSP00000346032,…	TRIB3,EIF3E,HES1,ENO1,INSIG2,GADD45G,SDCBP,MECOM,SFRP2,RPS3,NPM1,CEBPB,ARF4,TAF7,CLU,HSPA5,RPS27L,RPS2,ANXA2,RPLP1,CTGF,BNIP3,PGK1,HSPD1,SQSTM1,PSAP,CHCHD2,NUPR1,GSTP1,CDKN1A,MDK,ZFP36L1,HERPUD1,FAM162A,SERP1,GNB2L1,ADM,TRMT112,VIM,CD63,DDIT3,RNF111,VEGFA,POLR2A,PLCG2
GO:0019222	Regulation of metabolic process	90	6948	0.23	2.24e-07	9606.ENSP00000217233,9606.ENSP00000218388,9606.ENSP00000220849,9606.ENSP00000229239,9606.ENSP00000232424,9606.ENSP00000234590,9606.ENSP00000245787,9606.ENSP00000248553,9606.ENSP00000252506,9606.ENSP00000254301,9606.ENSP00000254322,9606.ENSP00000257696,9606.ENSP00000259469,9606.ENSP00000260130,9606.ENSP00000262584,9606.ENSP00000264674,9606.ENSP00000265087,9606.ENSP00000274063,9606.ENSP00000278572,…	TRIB3,TIMP1,EIF3E,GAPDH,HES1,ENO1,INSIG2,HSPB1,GADD45G,LGALS3,DNAJB1,HILPDA,RPL35,SDCBP,RPL8,MECOM,STC2,SFRP2,RPS3,NPM1,ANGPTL4,CEBPB,ARF4,DDIT4,TAF7,CLU,RPS15A,RPLP2,HSPA5,RPS27L,SHMT2,RPS7,RPL7,EIF4EBP1,PTN,RPS2,CCNG1,RPL3,RPL27A,RPL21,ANXA2,RPLP1,RPS17,CTGF,BNIP3,PHGDH,SCD,PGAM1,PGK1,CRB2,EIF2S2,RPS6,HSPD1,SQSTM1,PDK1,PSAP,CHCHD2,NUPR1,VGLL3,GSTP1,ALKBH5,CDKN1A,MDK,RPS14,ZFP36L1,HERPUD1,EEF1D,…
GO:0048522	Positive regulation of cellular process	73	5579	0.23	2.39e-05	9606.ENSP00000005260,9606.ENSP00000217233,9606.ENSP00000218388,9606.ENSP00000220849,9606.ENSP00000229239,9606.ENSP00000229314,9606.ENSP00000232424,9606.ENSP00000233809,9606.ENSP00000234590,9606.ENSP00000245787,9606.ENSP00000247665,9606.ENSP00000248553,9606.ENSP00000252506,9606.ENSP00000254301,9606.ENSP00000257696,9606.ENSP00000260130,9606.ENSP00000264674,9606.ENSP00000274063,9606.ENSP00000278572,…	BAIAP2L1,TRIB3,TIMP1,EIF3E,GAPDH,GOLT1B,HES1,IGFBP2,ENO1,INSIG2,PHPT1,HSPB1,GADD45G,LGALS3,HILPDA,SDCBP,MECOM,SFRP2,RPS3,NPM1,CEBPB,ARF4,DDIT4,TAF7,CLU,RPS15A,HSPA5,P4HB,RPS27L,SHMT2,FGFBP3,RPS7,EIF4EBP1,PTN,RPS2,ANXA2,RPLP1,PDLIM7,CTGF,BNIP3,S100A13,PGK1,CRB2,CROCC,RPS6,CD99,HSPD1,SQSTM1,PSAP,CHCHD2,NUPR1,GSTP1,CDKN1A,MDK,ZFP36L1,HERPUD1,EEF1D,FAM162A,SERP1,GNB2L1,ADM,TRMT112,ARF1,LDHA,VIM,CD63,…
GO:0009893	Positive regulation of metabolic process	51	3893	0.23	0.0033	9606.ENSP00000217233,9606.ENSP00000220849,9606.ENSP00000229239,9606.ENSP00000232424,9606.ENSP00000234590,9606.ENSP00000245787,9606.ENSP00000248553,9606.ENSP00000252506,9606.ENSP00000257696,9606.ENSP00000260130,9606.ENSP00000264674,9606.ENSP00000274063,9606.ENSP00000278572,9606.ENSP00000296930,9606.ENSP00000305422,9606.ENSP00000306010,9606.ENSP00000312709,9606.ENSP00000315130,9606.ENSP00000324173,…	TRIB3,EIF3E,GAPDH,HES1,ENO1,INSIG2,HSPB1,GADD45G,HILPDA,SDCBP,MECOM,SFRP2,RPS3,NPM1,CEBPB,ARF4,TAF7,CLU,HSPA5,RPS27L,RPS7,RPS2,ANXA2,RPLP1,CTGF,BNIP3,SCD,PGK1,HSPD1,SQSTM1,PSAP,CHCHD2,NUPR1,GSTP1,CDKN1A,MDK,ZFP36L1,HERPUD1,FAM162A,SERP1,GNB2L1,ADM,TRMT112,VIM,CD63,DDIT3,RNF111,RPS19,VEGFA,POLR2A,PLCG2
GO:0044237	Cellular metabolic process	96	7513	0.22	6.59e-08	9606.ENSP00000054950,9606.ENSP00000217233,9606.ENSP00000218388,9606.ENSP00000220849,9606.ENSP00000229239,9606.ENSP00000229270,9606.ENSP00000229379,9606.ENSP00000233809,9606.ENSP00000234590,9606.ENSP00000240361,9606.ENSP00000243776,9606.ENSP00000245787,9606.ENSP00000247665,9606.ENSP00000249356,9606.ENSP00000254301,9606.ENSP00000259469,9606.ENSP00000262584,9606.ENSP00000263556,9606.ENSP00000264674,…	RCN1,TRIB3,TIMP1,EIF3E,GAPDH,TPI1,COX6A1,IGFBP2,ENO1,TEX14,CHPF,INSIG2,PHPT1,DNAJB9,LGALS3,RPL35,RPL8,P4HA1,MECOM,STC2,KRT10,RPS3,HIST1H2BD,NPM1,HSPA9,CRABP1,ATP5I,ARF4,SDC2,DDIT4,TAF7,CLU,RPS15A,PKM,RPLP2,HSPA5,P4HB,RPS27L,SHMT2,RPS7,RPL7,EIF4EBP1,RPS2,RPL3,RPL27A,RPL21,RPLP1,RPS17,CTGF,BNIP3,PHGDH,SCD,PGAM1,PGK1,EIF2S2,PSAT1,RPS6,CD9,HSPD1,SQSTM1,PDK1,PSAP,NUPR1,ERO1L,GSTP1,ALKBH5,CDKN1A,RPS14,…
GO:0044238	Primary metabolic process	94	7332	0.22	1.09e-07	9606.ENSP00000054950,9606.ENSP00000217233,9606.ENSP00000218388,9606.ENSP00000220849,9606.ENSP00000229239,9606.ENSP00000229270,9606.ENSP00000233809,9606.ENSP00000234590,9606.ENSP00000240361,9606.ENSP00000243776,9606.ENSP00000245787,9606.ENSP00000247665,9606.ENSP00000249356,9606.ENSP00000254301,9606.ENSP00000259469,9606.ENSP00000262584,9606.ENSP00000263556,9606.ENSP00000264674,9606.ENSP00000265087,…	RCN1,TRIB3,TIMP1,EIF3E,GAPDH,TPI1,IGFBP2,ENO1,TEX14,CHPF,INSIG2,PHPT1,DNAJB9,LGALS3,RPL35,RPL8,P4HA1,MECOM,STC2,KRT10,RPS3,HIST1H2BD,NPM1,CRABP1,ANGPTL4,ATP5I,ARF4,SDC2,TAF7,CLU,RPS15A,PKM,RPLP2,HSPA5,P4HB,RPS27L,SHMT2,RPS7,RPL7,EIF4EBP1,RPS2,RPL3,RPL27A,RPL21,ANXA2,RPLP1,RPS17,CTGF,BNIP3,PHGDH,SCD,PGAM1,PGK1,EIF2S2,PSAT1,SLC3A2,RPS6,HSPD1,SQSTM1,PDK1,PSAP,NUPR1,ERO1L,GSTP1,ALKBH5,CDKN1A,RPS14,ZF…
GO:0060255	Regulation of macromolecule metabolic process	82	6407	0.22	5.64e-06	9606.ENSP00000217233,9606.ENSP00000218388,9606.ENSP00000220849,9606.ENSP00000229239,9606.ENSP00000232424,9606.ENSP00000234590,9606.ENSP00000245787,9606.ENSP00000248553,9606.ENSP00000252506,9606.ENSP00000254301,9606.ENSP00000254322,9606.ENSP00000257696,9606.ENSP00000259469,9606.ENSP00000260130,9606.ENSP00000262584,9606.ENSP00000264674,9606.ENSP00000265087,9606.ENSP00000274063,9606.ENSP00000278572,…	TRIB3,TIMP1,EIF3E,GAPDH,HES1,ENO1,INSIG2,HSPB1,GADD45G,LGALS3,DNAJB1,HILPDA,RPL35,SDCBP,RPL8,MECOM,STC2,SFRP2,RPS3,NPM1,CEBPB,ARF4,DDIT4,TAF7,CLU,RPS15A,RPLP2,HSPA5,RPS27L,SHMT2,RPS7,RPL7,EIF4EBP1,PTN,RPS2,CCNG1,RPL3,RPL27A,RPL21,ANXA2,RPLP1,RPS17,CTGF,PHGDH,PGAM1,CRB2,EIF2S2,RPS6,HSPD1,SQSTM1,PSAP,CHCHD2,NUPR1,VGLL3,GSTP1,ALKBH5,CDKN1A,MDK,RPS14,ZFP36L1,HERPUD1,EEF1D,FAM162A,EIF1,SERP1,GNB2L1,CR…
GO:0048518	Positive regulation of biological process	77	6112	0.22	3.75e-05	9606.ENSP00000005260,9606.ENSP00000217233,9606.ENSP00000218388,9606.ENSP00000220849,9606.ENSP00000229239,9606.ENSP00000229314,9606.ENSP00000232424,9606.ENSP00000233809,9606.ENSP00000234590,9606.ENSP00000245787,9606.ENSP00000247665,9606.ENSP00000248553,9606.ENSP00000252506,9606.ENSP00000254301,9606.ENSP00000257696,9606.ENSP00000260130,9606.ENSP00000264674,9606.ENSP00000269576,9606.ENSP00000274063,…	BAIAP2L1,TRIB3,TIMP1,EIF3E,GAPDH,GOLT1B,HES1,IGFBP2,ENO1,INSIG2,PHPT1,HSPB1,GADD45G,LGALS3,HILPDA,SDCBP,MECOM,KRT10,SFRP2,RPS3,NPM1,ANGPTL4,CEBPB,ARF4,DDIT4,TAF7,CLU,RPS15A,PKM,HSPA5,P4HB,RPS27L,SHMT2,FGFBP3,RPS7,EIF4EBP1,PTN,RPS2,ANXA2,RPLP1,PDLIM7,CTGF,BNIP3,S100A13,SCD,PGK1,CRB2,CROCC,RPS6,CD99,HSPD1,SQSTM1,PSAP,CHCHD2,NUPR1,GSTP1,CDKN1A,MDK,ZFP36L1,HERPUD1,EEF1D,FAM162A,SERP1,GNB2L1,ADM,TRMT1…
GO:0048869	Cellular developmental process	48	3757	0.22	0.0096	9606.ENSP00000232424,9606.ENSP00000249356,9606.ENSP00000252506,9606.ENSP00000254301,9606.ENSP00000264674,9606.ENSP00000269576,9606.ENSP00000274063,9606.ENSP00000278198,9606.ENSP00000296930,9606.ENSP00000297185,9606.ENSP00000305422,9606.ENSP00000306010,9606.ENSP00000307046,9606.ENSP00000307305,9606.ENSP00000315130,9606.ENSP00000324173,9606.ENSP00000339095,9606.ENSP00000341170,9606.ENSP00000346032,…	HES1,DNAJB9,GADD45G,LGALS3,MECOM,KRT10,SFRP2,LRRC4C,NPM1,HSPA9,CEBPB,ARF4,SDC2,DDIT4,CLU,HSPA5,RPS7,PTN,ANXA2,PDLIM7,CTGF,BNIP3,PHGDH,PPDPF,CNN3,PGK1,CD9,SQSTM1,PSAP,NUPR1,ERO1L,ARL4A,GSTP1,ALKBH5,CDKN1A,MDK,RPS14,ZFP36L1,ADM,ARF1,VIM,CD63,SRP54,RPS15,RPS19,VEGFA,PLCG2,CRABP2
GO:0030154	Cell differentiation	47	3702	0.22	0.0127	9606.ENSP00000232424,9606.ENSP00000249356,9606.ENSP00000252506,9606.ENSP00000254301,9606.ENSP00000264674,9606.ENSP00000269576,9606.ENSP00000274063,9606.ENSP00000278198,9606.ENSP00000297185,9606.ENSP00000305422,9606.ENSP00000306010,9606.ENSP00000307046,9606.ENSP00000307305,9606.ENSP00000315130,9606.ENSP00000324173,9606.ENSP00000339095,9606.ENSP00000341170,9606.ENSP00000346032,9606.ENSP00000348099,…	HES1,DNAJB9,GADD45G,LGALS3,MECOM,KRT10,SFRP2,LRRC4C,HSPA9,CEBPB,ARF4,SDC2,DDIT4,CLU,HSPA5,RPS7,PTN,ANXA2,PDLIM7,CTGF,BNIP3,PHGDH,PPDPF,CNN3,PGK1,CD9,SQSTM1,PSAP,NUPR1,ERO1L,ARL4A,GSTP1,ALKBH5,CDKN1A,MDK,RPS14,ZFP36L1,ADM,ARF1,VIM,CD63,SRP54,RPS15,RPS19,VEGFA,PLCG2,CRABP2
GO:0008152	Metabolic process	102	8298	0.21	7.08e-08	9606.ENSP00000054950,9606.ENSP00000217233,9606.ENSP00000218388,9606.ENSP00000220849,9606.ENSP00000229239,9606.ENSP00000229270,9606.ENSP00000229379,9606.ENSP00000233809,9606.ENSP00000234590,9606.ENSP00000240361,9606.ENSP00000243776,9606.ENSP00000245787,9606.ENSP00000247665,9606.ENSP00000249356,9606.ENSP00000254301,9606.ENSP00000259469,9606.ENSP00000262584,9606.ENSP00000263556,9606.ENSP00000264674,…	RCN1,TRIB3,TIMP1,EIF3E,GAPDH,TPI1,COX6A1,IGFBP2,ENO1,TEX14,CHPF,INSIG2,PHPT1,DNAJB9,LGALS3,RPL35,RPL8,P4HA1,MECOM,STC2,KRT10,FTH1,RPS3,HIST1H2BD,NPM1,HSPA9,CRABP1,ANGPTL4,ATP5I,ARF4,SDC2,DDIT4,TAF7,CLU,RPS15A,PKM,RPLP2,HSPA5,P4HB,RPS27L,SHMT2,RPS7,RPL7,EIF4EBP1,RPS2,RPL3,RPL27A,RPL21,ANXA2,RPLP1,RPS17,CTGF,BNIP3,S100A13,PHGDH,SCD,PGAM1,PGK1,EIF2S2,PSAT1,SLC3A2,RPS6,CD9,HSPD1,SQSTM1,PDK1,PSAP,NUPR…
GO:0071704	Organic substance metabolic process	97	7755	0.21	1.47e-07	9606.ENSP00000054950,9606.ENSP00000217233,9606.ENSP00000218388,9606.ENSP00000220849,9606.ENSP00000229239,9606.ENSP00000229270,9606.ENSP00000233809,9606.ENSP00000234590,9606.ENSP00000240361,9606.ENSP00000243776,9606.ENSP00000245787,9606.ENSP00000247665,9606.ENSP00000249356,9606.ENSP00000254301,9606.ENSP00000259469,9606.ENSP00000262584,9606.ENSP00000263556,9606.ENSP00000264674,9606.ENSP00000265087,…	RCN1,TRIB3,TIMP1,EIF3E,GAPDH,TPI1,IGFBP2,ENO1,TEX14,CHPF,INSIG2,PHPT1,DNAJB9,LGALS3,RPL35,RPL8,P4HA1,MECOM,STC2,KRT10,RPS3,HIST1H2BD,NPM1,CRABP1,ANGPTL4,ATP5I,ARF4,SDC2,TAF7,CLU,RPS15A,PKM,RPLP2,HSPA5,P4HB,RPS27L,SHMT2,RPS7,RPL7,EIF4EBP1,RPS2,RPL3,RPL27A,RPL21,ANXA2,RPLP1,RPS17,CTGF,BNIP3,S100A13,PHGDH,SCD,PGAM1,PGK1,EIF2S2,PSAT1,SLC3A2,RPS6,CD9,HSPD1,SQSTM1,PDK1,PSAP,NUPR1,ERO1L,GSTP1,ALKBH5,CDK…
GO:0043170	Macromolecule metabolic process	76	6137	0.21	9.17e-05	9606.ENSP00000054950,9606.ENSP00000217233,9606.ENSP00000218388,9606.ENSP00000220849,9606.ENSP00000229239,9606.ENSP00000233809,9606.ENSP00000240361,9606.ENSP00000243776,9606.ENSP00000247665,9606.ENSP00000249356,9606.ENSP00000254301,9606.ENSP00000259469,9606.ENSP00000262584,9606.ENSP00000263556,9606.ENSP00000264674,9606.ENSP00000265087,9606.ENSP00000269576,9606.ENSP00000278572,9606.ENSP00000289316,…	RCN1,TRIB3,TIMP1,EIF3E,GAPDH,IGFBP2,TEX14,CHPF,PHPT1,DNAJB9,LGALS3,RPL35,RPL8,P4HA1,MECOM,STC2,KRT10,RPS3,HIST1H2BD,NPM1,ARF4,SDC2,TAF7,CLU,RPS15A,RPLP2,HSPA5,P4HB,RPS27L,SHMT2,RPS7,RPL7,EIF4EBP1,RPS2,RPL3,RPL27A,RPL21,ANXA2,RPLP1,RPS17,CTGF,BNIP3,S100A13,PGK1,EIF2S2,RPS6,CD9,HSPD1,SQSTM1,PDK1,PSAP,NUPR1,ERO1L,ALKBH5,CDKN1A,RPS14,ZFP36L1,HERPUD1,EEF1D,GBE1,EIF1,SERP1,OSTC,GNB2L1,CRYAB,RPS25,ADM,T…
GO:0010604	Positive regulation of macromolecule metabolic process	45	3600	0.21	0.023	9606.ENSP00000217233,9606.ENSP00000220849,9606.ENSP00000229239,9606.ENSP00000232424,9606.ENSP00000234590,9606.ENSP00000245787,9606.ENSP00000248553,9606.ENSP00000252506,9606.ENSP00000257696,9606.ENSP00000260130,9606.ENSP00000264674,9606.ENSP00000274063,9606.ENSP00000278572,9606.ENSP00000296930,9606.ENSP00000305422,9606.ENSP00000306010,9606.ENSP00000312709,9606.ENSP00000315130,9606.ENSP00000324173,…	TRIB3,EIF3E,GAPDH,HES1,ENO1,INSIG2,HSPB1,GADD45G,HILPDA,SDCBP,MECOM,SFRP2,RPS3,NPM1,CEBPB,ARF4,TAF7,CLU,HSPA5,RPS27L,RPS7,RPS2,ANXA2,RPLP1,CTGF,HSPD1,SQSTM1,PSAP,CHCHD2,NUPR1,CDKN1A,MDK,ZFP36L1,HERPUD1,FAM162A,SERP1,GNB2L1,TRMT112,VIM,CD63,DDIT3,RNF111,VEGFA,POLR2A,PLCG2
GO:0006807	Nitrogen compound metabolic process	83	6852	0.2	4.34e-05	9606.ENSP00000054950,9606.ENSP00000217233,9606.ENSP00000218388,9606.ENSP00000220849,9606.ENSP00000229239,9606.ENSP00000229270,9606.ENSP00000233809,9606.ENSP00000234590,9606.ENSP00000240361,9606.ENSP00000243776,9606.ENSP00000247665,9606.ENSP00000249356,9606.ENSP00000254301,9606.ENSP00000259469,9606.ENSP00000262584,9606.ENSP00000263556,9606.ENSP00000264674,9606.ENSP00000265087,9606.ENSP00000269576,…	RCN1,TRIB3,TIMP1,EIF3E,GAPDH,TPI1,IGFBP2,ENO1,TEX14,CHPF,PHPT1,DNAJB9,LGALS3,RPL35,RPL8,P4HA1,MECOM,STC2,KRT10,RPS3,HIST1H2BD,NPM1,ATP5I,ARF4,SDC2,TAF7,CLU,RPS15A,PKM,RPLP2,HSPA5,P4HB,RPS27L,SHMT2,RPS7,RPL7,EIF4EBP1,RPS2,RPL3,RPL27A,RPL21,ANXA2,RPLP1,RPS17,CTGF,BNIP3,PHGDH,SCD,PGAM1,PGK1,EIF2S2,PSAT1,RPS6,HSPD1,SQSTM1,PDK1,PSAP,NUPR1,ERO1L,GSTP1,ALKBH5,CDKN1A,RPS14,ZFP36L1,HERPUD1,EEF1D,EIF1,SERP…
GO:0032502	Developmental process	71	5841	0.2	0.00057	9606.ENSP00000218388,9606.ENSP00000229270,9606.ENSP00000232424,9606.ENSP00000233809,9606.ENSP00000245787,9606.ENSP00000249356,9606.ENSP00000252506,9606.ENSP00000254301,9606.ENSP00000254322,9606.ENSP00000264674,9606.ENSP00000265087,9606.ENSP00000269576,9606.ENSP00000274063,9606.ENSP00000278198,9606.ENSP00000296930,9606.ENSP00000297185,9606.ENSP00000299529,9606.ENSP00000301455,9606.ENSP00000305422,…	TIMP1,TPI1,HES1,IGFBP2,INSIG2,DNAJB9,GADD45G,LGALS3,DNAJB1,MECOM,STC2,KRT10,SFRP2,LRRC4C,NPM1,HSPA9,CRABP1,ANGPTL4,CEBPB,ARF4,SDC2,DDIT4,CLU,PKM,HSPA5,RPS7,EIF4EBP1,PTN,ANXA2,PDLIM7,CTGF,BNIP3,PHGDH,PPDPF,CNN3,OOEP,PGK1,CRB2,EIF2S2,CD9,HSPD1,SQSTM1,PSAP,NUPR1,ERO1L,ARL4A,GSTP1,ALKBH5,CDKN1A,MDK,RPS14,ZFP36L1,SLC2A1,SERP1,GNB2L1,CRYAB,TXNRD1,ADM,ARF1,LDHA,VIM,CD63,DDIT3,SRP54,RNF111,RPS15,RPS19,VE…
GO:0071840	Cellular component organization or biogenesis	67	5633	0.19	0.0024	9606.ENSP00000005260,9606.ENSP00000218388,9606.ENSP00000220849,9606.ENSP00000229239,9606.ENSP00000232424,9606.ENSP00000240361,9606.ENSP00000257696,9606.ENSP00000259469,9606.ENSP00000260130,9606.ENSP00000263556,9606.ENSP00000264674,9606.ENSP00000269576,9606.ENSP00000270221,9606.ENSP00000274063,9606.ENSP00000278198,9606.ENSP00000278572,9606.ENSP00000289316,9606.ENSP00000296930,9606.ENSP00000297185,…	BAIAP2L1,TIMP1,EIF3E,GAPDH,HES1,TEX14,HILPDA,RPL35,SDCBP,P4HA1,MECOM,KRT10,EMP3,SFRP2,LRRC4C,RPS3,HIST1H2BD,NPM1,HSPA9,ATP5I,ARF4,SDC2,DDIT4,TAF7,CLU,P4HB,RPS27L,SHMT2,RPS7,RPL7,PTN,RPS2,RPL3,ANXA2,RPS17,PDLIM7,CTGF,BNIP3,PHGDH,CNN3,EIF2S2,CROCC,TTYH1,RPS6,CD9,HSPD1,SQSTM1,PSAP,SEC31A,CHCHD2,NUPR1,ERO1L,MDK,RPS14,SLC2A1,SERP1,CRYAB,ADM,TRMT112,ARF1,VIM,NPC2,SRP54,RPS15,RPS19,VEGFA,CRABP2
GO:0007275	Multicellular organism development	60	5023	0.19	0.0069	9606.ENSP00000218388,9606.ENSP00000229270,9606.ENSP00000232424,9606.ENSP00000245787,9606.ENSP00000249356,9606.ENSP00000252506,9606.ENSP00000254322,9606.ENSP00000264674,9606.ENSP00000265087,9606.ENSP00000269576,9606.ENSP00000274063,9606.ENSP00000278198,9606.ENSP00000297185,9606.ENSP00000299529,9606.ENSP00000301455,9606.ENSP00000305422,9606.ENSP00000306010,9606.ENSP00000307046,9606.ENSP00000307305,…	TIMP1,TPI1,HES1,INSIG2,DNAJB9,GADD45G,DNAJB1,MECOM,STC2,KRT10,SFRP2,LRRC4C,HSPA9,CRABP1,ANGPTL4,CEBPB,ARF4,SDC2,DDIT4,CLU,PKM,HSPA5,RPS7,EIF4EBP1,PTN,ANXA2,PDLIM7,CTGF,BNIP3,PHGDH,PPDPF,OOEP,CRB2,EIF2S2,CD9,HSPD1,PSAP,NUPR1,ERO1L,GSTP1,CDKN1A,MDK,RPS14,ZFP36L1,SLC2A1,SERP1,GNB2L1,CRYAB,TXNRD1,ADM,ARF1,LDHA,VIM,DDIT3,SRP54,RNF111,RPS19,VEGFA,PLCG2,CRABP2
GO:0048523	Negative regulation of cellular process	58	4874	0.19	0.0099	9606.ENSP00000217233,9606.ENSP00000218388,9606.ENSP00000220849,9606.ENSP00000229239,9606.ENSP00000232424,9606.ENSP00000233809,9606.ENSP00000234590,9606.ENSP00000240361,9606.ENSP00000245787,9606.ENSP00000247665,9606.ENSP00000248553,9606.ENSP00000249356,9606.ENSP00000254301,9606.ENSP00000254322,9606.ENSP00000260130,9606.ENSP00000264674,9606.ENSP00000273550,9606.ENSP00000274063,9606.ENSP00000278572,…	TRIB3,TIMP1,EIF3E,GAPDH,HES1,IGFBP2,ENO1,TEX14,INSIG2,PHPT1,HSPB1,DNAJB9,LGALS3,DNAJB1,SDCBP,MECOM,FTH1,SFRP2,RPS3,ANXA5,NPM1,HSPA9,ANGPTL4,CEBPB,ARF4,DDIT4,TAF7,CLU,HSPA5,RPS27L,RPS7,EIF4EBP1,PTN,ANXA2,CTGF,BNIP3,CRB2,CD9,HSPD1,SQSTM1,PSAP,NUPR1,ERO1L,GSTP1,C4orf3,CDKN1A,MDK,RPS14,ZFP36L1,HERPUD1,GNB2L1,CRYAB,ADM,ARF1,VIM,DDIT3,VEGFA,PLCG2
GO:0048731	System development	52	4426	0.19	0.0288	9606.ENSP00000218388,9606.ENSP00000232424,9606.ENSP00000245787,9606.ENSP00000249356,9606.ENSP00000254322,9606.ENSP00000264674,9606.ENSP00000265087,9606.ENSP00000269576,9606.ENSP00000274063,9606.ENSP00000278198,9606.ENSP00000297185,9606.ENSP00000301455,9606.ENSP00000305422,9606.ENSP00000306010,9606.ENSP00000307046,9606.ENSP00000307305,9606.ENSP00000315130,9606.ENSP00000320171,9606.ENSP00000324173,…	TIMP1,HES1,INSIG2,DNAJB9,DNAJB1,MECOM,STC2,KRT10,SFRP2,LRRC4C,HSPA9,ANGPTL4,CEBPB,ARF4,SDC2,DDIT4,CLU,PKM,HSPA5,RPS7,EIF4EBP1,PTN,ANXA2,PDLIM7,CTGF,BNIP3,PHGDH,CRB2,EIF2S2,CD9,HSPD1,PSAP,NUPR1,ERO1L,GSTP1,CDKN1A,MDK,RPS14,ZFP36L1,SLC2A1,SERP1,CRYAB,ADM,ARF1,LDHA,VIM,DDIT3,SRP54,RPS19,VEGFA,PLCG2,CRABP2
GO:0051716	Cellular response to stimulus	75	6489	0.18	0.0015	9606.ENSP00000217233,9606.ENSP00000218388,9606.ENSP00000229239,9606.ENSP00000232424,9606.ENSP00000233809,9606.ENSP00000240361,9606.ENSP00000245185,9606.ENSP00000245787,9606.ENSP00000248553,9606.ENSP00000249356,9606.ENSP00000254301,9606.ENSP00000254322,9606.ENSP00000257696,9606.ENSP00000260130,9606.ENSP00000265087,9606.ENSP00000274063,9606.ENSP00000278572,9606.ENSP00000296511,9606.ENSP00000296930,…	TRIB3,TIMP1,GAPDH,HES1,IGFBP2,TEX14,MT2A,INSIG2,HSPB1,DNAJB9,LGALS3,DNAJB1,HILPDA,SDCBP,STC2,SFRP2,RPS3,ANXA5,NPM1,HSPA9,CRABP1,CEBPB,ARF4,SDC2,DDIT4,TAF7,CLU,PKM,HSPA5,P4HB,RPS27L,SHMT2,EIF4EBP1,PTN,RPL3,ANXA2,CTGF,BNIP3,GNG5,PGK1,RPS6,CD9,HSPD1,SQSTM1,PDK1,MT1X,PSAP,SEC31A,NUPR1,ERO1L,GSTP1,ALKBH5,CDKN1A,MDK,ZFP36L1,HERPUD1,EEF1D,SLC2A1,FAM162A,SERP1,GNB2L1,CRYAB,TXNRD1,ADM,ARF1,VIM,CD63,DDIT3,…
GO:0048856	Anatomical structure development	63	5402	0.18	0.0082	9606.ENSP00000218388,9606.ENSP00000229270,9606.ENSP00000232424,9606.ENSP00000245787,9606.ENSP00000249356,9606.ENSP00000252506,9606.ENSP00000254301,9606.ENSP00000254322,9606.ENSP00000264674,9606.ENSP00000265087,9606.ENSP00000269576,9606.ENSP00000274063,9606.ENSP00000278198,9606.ENSP00000297185,9606.ENSP00000299529,9606.ENSP00000301455,9606.ENSP00000305422,9606.ENSP00000306010,9606.ENSP00000307046,…	TIMP1,TPI1,HES1,INSIG2,DNAJB9,GADD45G,LGALS3,DNAJB1,MECOM,STC2,KRT10,SFRP2,LRRC4C,HSPA9,CRABP1,ANGPTL4,CEBPB,ARF4,SDC2,DDIT4,CLU,PKM,HSPA5,RPS7,EIF4EBP1,PTN,ANXA2,PDLIM7,CTGF,BNIP3,PHGDH,PPDPF,CNN3,OOEP,PGK1,CRB2,EIF2S2,CD9,HSPD1,PSAP,NUPR1,ERO1L,GSTP1,CDKN1A,MDK,RPS14,ZFP36L1,SLC2A1,SERP1,GNB2L1,CRYAB,TXNRD1,ADM,ARF1,LDHA,VIM,DDIT3,SRP54,RNF111,RPS19,VEGFA,PLCG2,CRABP2
GO:0007165	Signal transduction	56	4876	0.18	0.028	9606.ENSP00000217233,9606.ENSP00000218388,9606.ENSP00000232424,9606.ENSP00000233809,9606.ENSP00000245185,9606.ENSP00000245787,9606.ENSP00000248553,9606.ENSP00000249356,9606.ENSP00000254301,9606.ENSP00000260130,9606.ENSP00000265087,9606.ENSP00000274063,9606.ENSP00000296511,9606.ENSP00000296930,9606.ENSP00000297185,9606.ENSP00000299529,9606.ENSP00000305422,9606.ENSP00000306010,9606.ENSP00000307046,…	TRIB3,TIMP1,HES1,IGFBP2,MT2A,INSIG2,HSPB1,DNAJB9,LGALS3,SDCBP,STC2,SFRP2,ANXA5,NPM1,HSPA9,CRABP1,CEBPB,ARF4,SDC2,DDIT4,TAF7,CLU,HSPA5,P4HB,RPS27L,EIF4EBP1,PTN,ANXA2,CTGF,BNIP3,GNG5,RPS6,HSPD1,SQSTM1,PDK1,PSAP,SEC31A,NUPR1,ERO1L,CDKN1A,MDK,ZFP36L1,HERPUD1,SERP1,CRYAB,TXNRD1,ADM,ARF1,VIM,DDIT3,RNF111,RPS19,VEGFA,POLR2A,PLCG2,CRABP2
GO:0031323	Regulation of cellular metabolic process	70	6239	0.17	0.0085	9606.ENSP00000217233,9606.ENSP00000218388,9606.ENSP00000220849,9606.ENSP00000229239,9606.ENSP00000232424,9606.ENSP00000234590,9606.ENSP00000245787,9606.ENSP00000248553,9606.ENSP00000252506,9606.ENSP00000254301,9606.ENSP00000254322,9606.ENSP00000260130,9606.ENSP00000264674,9606.ENSP00000265087,9606.ENSP00000274063,9606.ENSP00000278572,9606.ENSP00000296930,9606.ENSP00000305422,9606.ENSP00000306010,…	TRIB3,TIMP1,EIF3E,GAPDH,HES1,ENO1,INSIG2,HSPB1,GADD45G,LGALS3,DNAJB1,SDCBP,MECOM,STC2,SFRP2,RPS3,NPM1,CEBPB,ARF4,DDIT4,TAF7,CLU,HSPA5,RPS27L,SHMT2,RPS7,EIF4EBP1,PTN,RPS2,CCNG1,ANXA2,RPLP1,CTGF,BNIP3,PGAM1,PGK1,CRB2,EIF2S2,HSPD1,SQSTM1,PDK1,PSAP,CHCHD2,NUPR1,VGLL3,GSTP1,ALKBH5,CDKN1A,MDK,RPS14,ZFP36L1,HERPUD1,EEF1D,FAM162A,EIF1,SERP1,GNB2L1,CRYAB,ADM,TRMT112,ARF1,VIM,CD63,DDIT3,NPC2,RNF111,VEGFA,P…
GO:0080090	Regulation of primary metabolic process	68	6032	0.17	0.0096	9606.ENSP00000217233,9606.ENSP00000218388,9606.ENSP00000220849,9606.ENSP00000229239,9606.ENSP00000232424,9606.ENSP00000234590,9606.ENSP00000245787,9606.ENSP00000248553,9606.ENSP00000252506,9606.ENSP00000254301,9606.ENSP00000254322,9606.ENSP00000260130,9606.ENSP00000264674,9606.ENSP00000274063,9606.ENSP00000278572,9606.ENSP00000296930,9606.ENSP00000301455,9606.ENSP00000305422,9606.ENSP00000306010,…	TRIB3,TIMP1,EIF3E,GAPDH,HES1,ENO1,INSIG2,HSPB1,GADD45G,LGALS3,DNAJB1,SDCBP,MECOM,SFRP2,RPS3,NPM1,ANGPTL4,CEBPB,ARF4,DDIT4,TAF7,CLU,HSPA5,RPS27L,SHMT2,RPS7,EIF4EBP1,PTN,RPS2,CCNG1,ANXA2,RPLP1,CTGF,SCD,PGAM1,CRB2,EIF2S2,HSPD1,SQSTM1,PDK1,PSAP,CHCHD2,NUPR1,VGLL3,GSTP1,ALKBH5,CDKN1A,MDK,RPS14,ZFP36L1,HERPUD1,EEF1D,FAM162A,EIF1,SERP1,GNB2L1,CRYAB,TXNRD1,ADM,TRMT112,ARF1,VIM,DDIT3,NPC2,RNF111,VEGFA,POL…
GO:0007154	Cell communication	61	5320	0.17	0.016	9606.ENSP00000217233,9606.ENSP00000218388,9606.ENSP00000232424,9606.ENSP00000233809,9606.ENSP00000245185,9606.ENSP00000245787,9606.ENSP00000248553,9606.ENSP00000249356,9606.ENSP00000254301,9606.ENSP00000257696,9606.ENSP00000260130,9606.ENSP00000265087,9606.ENSP00000274063,9606.ENSP00000296511,9606.ENSP00000296930,9606.ENSP00000297185,9606.ENSP00000299529,9606.ENSP00000305422,9606.ENSP00000306010,…	TRIB3,TIMP1,HES1,IGFBP2,MT2A,INSIG2,HSPB1,DNAJB9,LGALS3,HILPDA,SDCBP,STC2,SFRP2,ANXA5,NPM1,HSPA9,CRABP1,CEBPB,ARF4,SDC2,DDIT4,TAF7,CLU,HSPA5,P4HB,RPS27L,FGFBP3,EIF4EBP1,PTN,ANXA2,CTGF,BNIP3,S100A13,GNG5,RPS6,HSPD1,SQSTM1,PDK1,PSAP,SEC31A,NUPR1,ERO1L,GSTP1,CDKN1A,MDK,ZFP36L1,HERPUD1,SLC2A1,SERP1,CRYAB,TXNRD1,ADM,ARF1,VIM,DDIT3,RNF111,RPS19,VEGFA,POLR2A,PLCG2,CRABP2
GO:0023052	Signaling	59	5239	0.17	0.0297	9606.ENSP00000217233,9606.ENSP00000218388,9606.ENSP00000232424,9606.ENSP00000233809,9606.ENSP00000245185,9606.ENSP00000245787,9606.ENSP00000248553,9606.ENSP00000249356,9606.ENSP00000254301,9606.ENSP00000257696,9606.ENSP00000260130,9606.ENSP00000265087,9606.ENSP00000274063,9606.ENSP00000296511,9606.ENSP00000296930,9606.ENSP00000297185,9606.ENSP00000299529,9606.ENSP00000305422,9606.ENSP00000306010,…	TRIB3,TIMP1,HES1,IGFBP2,MT2A,INSIG2,HSPB1,DNAJB9,LGALS3,HILPDA,SDCBP,STC2,SFRP2,ANXA5,NPM1,HSPA9,CRABP1,CEBPB,ARF4,SDC2,DDIT4,TAF7,CLU,HSPA5,P4HB,RPS27L,FGFBP3,EIF4EBP1,PTN,ANXA2,CTGF,BNIP3,S100A13,GNG5,RPS6,HSPD1,SQSTM1,PDK1,PSAP,SEC31A,NUPR1,ERO1L,CDKN1A,MDK,ZFP36L1,HERPUD1,SERP1,CRYAB,TXNRD1,ADM,ARF1,VIM,DDIT3,RNF111,RPS19,VEGFA,POLR2A,PLCG2,CRABP2
GO:0050896	Response to stimulus	89	8046	0.16	0.00059	9606.ENSP00000005260,9606.ENSP00000217233,9606.ENSP00000217652,9606.ENSP00000218388,9606.ENSP00000229239,9606.ENSP00000232424,9606.ENSP00000233809,9606.ENSP00000234590,9606.ENSP00000240361,9606.ENSP00000245185,9606.ENSP00000245787,9606.ENSP00000248553,9606.ENSP00000249356,9606.ENSP00000254301,9606.ENSP00000254322,9606.ENSP00000257696,9606.ENSP00000260130,9606.ENSP00000265087,9606.ENSP00000273550,…	BAIAP2L1,TRIB3,MYL12A,TIMP1,GAPDH,HES1,IGFBP2,ENO1,TEX14,MT2A,INSIG2,HSPB1,DNAJB9,LGALS3,DNAJB1,HILPDA,SDCBP,STC2,FTH1,SFRP2,RPS3,ANXA5,NPM1,HSPA9,CRABP1,ANGPTL4,CEBPB,ARF4,SDC2,DDIT4,TAF7,CLU,RPS15A,PKM,HSPA5,P4HB,RPS27L,SHMT2,EIF4EBP1,PTN,RPL3,ANXA2,PDLIM7,CTGF,BNIP3,S100A13,SCD,GNG5,PGAM1,PGK1,FTL,SLC3A2,RPS6,CD9,HSPD1,SQSTM1,PDK1,MT1X,PSAP,SEC31A,NUPR1,ERO1L,GSTP1,ALKBH5,CDKN1A,MDK,ZFP36L1,HE…
GO:0016043	Cellular component organization	61	5447	0.16	0.027	9606.ENSP00000005260,9606.ENSP00000218388,9606.ENSP00000220849,9606.ENSP00000229239,9606.ENSP00000232424,9606.ENSP00000240361,9606.ENSP00000257696,9606.ENSP00000260130,9606.ENSP00000263556,9606.ENSP00000264674,9606.ENSP00000269576,9606.ENSP00000270221,9606.ENSP00000274063,9606.ENSP00000278198,9606.ENSP00000278572,9606.ENSP00000289316,9606.ENSP00000296930,9606.ENSP00000297185,9606.ENSP00000306003,…	BAIAP2L1,TIMP1,EIF3E,GAPDH,HES1,TEX14,HILPDA,SDCBP,P4HA1,MECOM,KRT10,EMP3,SFRP2,LRRC4C,RPS3,HIST1H2BD,NPM1,HSPA9,ATP5I,ARF4,SDC2,DDIT4,TAF7,CLU,P4HB,RPS27L,SHMT2,PTN,RPL3,ANXA2,PDLIM7,CTGF,BNIP3,PHGDH,CNN3,EIF2S2,CROCC,TTYH1,CD9,HSPD1,SQSTM1,PSAP,SEC31A,CHCHD2,NUPR1,ERO1L,MDK,RPS14,SLC2A1,SERP1,CRYAB,ADM,TRMT112,ARF1,VIM,NPC2,SRP54,RPS15,RPS19,VEGFA,CRABP2
GO:0032501	Multicellular organismal process	73	6933	0.14	0.0317	9606.ENSP00000217652,9606.ENSP00000218388,9606.ENSP00000229270,9606.ENSP00000232424,9606.ENSP00000233809,9606.ENSP00000240361,9606.ENSP00000245787,9606.ENSP00000248553,9606.ENSP00000249356,9606.ENSP00000252506,9606.ENSP00000254322,9606.ENSP00000264674,9606.ENSP00000265087,9606.ENSP00000269576,9606.ENSP00000274063,9606.ENSP00000278198,9606.ENSP00000296511,9606.ENSP00000297185,9606.ENSP00000299529,…	MYL12A,TIMP1,TPI1,HES1,IGFBP2,TEX14,INSIG2,HSPB1,DNAJB9,GADD45G,DNAJB1,MECOM,STC2,KRT10,SFRP2,LRRC4C,ANXA5,HSPA9,CRABP1,ANGPTL4,CEBPB,ARF4,SDC2,DDIT4,CLU,PKM,HSPA5,P4HB,FGFBP3,RPS7,EIF4EBP1,PTN,ANXA2,PDLIM7,CTGF,BNIP3,S100A13,PHGDH,PPDPF,OOEP,CRB2,EIF2S2,CROCC,CD9,HSPD1,PSAP,NUPR1,ERO1L,GSTP1,ALKBH5,CDKN1A,MDK,RPS14,ZFP36L1,SLC2A1,SERP1,GNB2L1,CRYAB,TXNRD1,ADM,ARF1,LDHA,VIM,DDIT3,NPC2,SRP54,RNF11…
GO:0050789	Regulation of biological process	119	11475	0.13	1.2e-05	9606.ENSP00000005260,9606.ENSP00000217233,9606.ENSP00000218388,9606.ENSP00000220849,9606.ENSP00000229239,9606.ENSP00000229314,9606.ENSP00000232424,9606.ENSP00000233809,9606.ENSP00000234590,9606.ENSP00000240361,9606.ENSP00000245185,9606.ENSP00000245787,9606.ENSP00000247665,9606.ENSP00000248553,9606.ENSP00000249356,9606.ENSP00000252506,9606.ENSP00000254301,9606.ENSP00000254322,9606.ENSP00000257696,…	BAIAP2L1,TRIB3,TIMP1,EIF3E,GAPDH,GOLT1B,HES1,IGFBP2,ENO1,TEX14,MT2A,INSIG2,PHPT1,HSPB1,DNAJB9,GADD45G,LGALS3,DNAJB1,HILPDA,RPL35,SDCBP,RPL8,MECOM,STC2,KRT10,FTH1,SFRP2,LRRC4C,RPS3,ANXA5,NPM1,HSPA9,CRABP1,ANGPTL4,CEBPB,ARF4,SDC2,DDIT4,TAF7,CLU,RPS15A,PKM,RPLP2,HSPA5,P4HB,RPS27L,SHMT2,FGFBP3,RPS7,RPL7,EIF4EBP1,PTN,RPS2,CCNG1,RPL3,RPL27A,RPL21,ANXA2,RPLP1,RPS17,PDLIM7,CTGF,BNIP3,S100A13,PHGDH,SCD,GN…
GO:0065007	Biological regulation	124	12171	0.12	7.86e-06	9606.ENSP00000005260,9606.ENSP00000217233,9606.ENSP00000217652,9606.ENSP00000218388,9606.ENSP00000220849,9606.ENSP00000229239,9606.ENSP00000229314,9606.ENSP00000229379,9606.ENSP00000232424,9606.ENSP00000233809,9606.ENSP00000234590,9606.ENSP00000240361,9606.ENSP00000245185,9606.ENSP00000245787,9606.ENSP00000247665,9606.ENSP00000248553,9606.ENSP00000249356,9606.ENSP00000252506,9606.ENSP00000254301,…	BAIAP2L1,TRIB3,MYL12A,TIMP1,EIF3E,GAPDH,GOLT1B,COX6A1,HES1,IGFBP2,ENO1,TEX14,MT2A,INSIG2,PHPT1,HSPB1,DNAJB9,GADD45G,LGALS3,DNAJB1,HILPDA,RPL35,SDCBP,RPL8,MECOM,STC2,KRT10,FTH1,SFRP2,LRRC4C,RPS3,ANXA5,NPM1,HSPA9,CRABP1,ANGPTL4,CEBPB,ARF4,SDC2,DDIT4,TAF7,CLU,RPS15A,PKM,RPLP2,HSPA5,P4HB,RPS27L,SHMT2,FGFBP3,RPS7,RPL7,EIF4EBP1,PTN,RPS2,CCNG1,RPL3,RPL27A,RPL21,ANXA2,RPLP1,RPS17,PDLIM7,CTGF,BNIP3,S100A1…
GO:0009987	Cellular process	143	15024	0.09	1.38e-07	9606.ENSP00000005260,9606.ENSP00000054950,9606.ENSP00000217233,9606.ENSP00000217652,9606.ENSP00000218388,9606.ENSP00000220849,9606.ENSP00000229239,9606.ENSP00000229270,9606.ENSP00000229314,9606.ENSP00000229379,9606.ENSP00000232424,9606.ENSP00000233809,9606.ENSP00000234590,9606.ENSP00000240361,9606.ENSP00000243776,9606.ENSP00000245185,9606.ENSP00000245787,9606.ENSP00000247665,9606.ENSP00000248553,…	BAIAP2L1,RCN1,TRIB3,MYL12A,TIMP1,EIF3E,GAPDH,TPI1,GOLT1B,COX6A1,HES1,IGFBP2,ENO1,TEX14,CHPF,MT2A,INSIG2,PHPT1,HSPB1,DNAJB9,GADD45G,LGALS3,DNAJB1,HILPDA,GYPC,RPL35,SDCBP,RPL8,P4HA1,MECOM,STC2,KRT10,EMP3,SLC47A1,FTH1,SFRP2,LRRC4C,RPS3,HIST1H2BD,ANXA5,NPM1,HSPA9,CRABP1,ANGPTL4,CEBPB,ATP5I,ARF4,SDC2,DDIT4,TAF7,CLU,RPS15A,PKM,RPLP2,HSPA5,P4HB,RPS27L,SHMT2,FGFBP3,RPS7,RPL7,EIF4EBP1,PTN,RPS2,CCNG1,RPL3,…

## Sheet: Legend
Dataset EV1: A small, clearly distinct population of ribo-high cells was found to come from a single dataset, and constituted mis-patterned, non-neural tissue. This table quantifies the distribution of these ribo-high cells (>30% ribosomal reads) across datasets and clusters.
