# Supplementary material for: Gruffi: an algorithm for computational removal of stressed cells from brain organoid transcriptomic datasets
Source: EMBO J. 2022 Aug 2;41(17):e111118. doi: 10.15252/embj.2022111118 (PMC9433936; doi:10.15252/embj.2022111118)
Supplement: Supplementary file 5 — Dataset EV3 [file EMBJ-41-e111118-s008.xlsx]

## Sheet: Stressed.Cell.Fractions.per.Cl
Stressed:	FALSE	TRUE	Fraction
CFuPNs	10179	151	0.0146176
Inh.Neurons	6780	106	0.0153936
oRGs	5090	190	0.0359848
CPNs	8468	91	0.0106321
RGCs	4770	86	0.01771
Cycling_Prog.	4005	0	0
Undefined	1051	2921	0.735398
IPCs	3775	37	0.00970619
Choroid.Plexus	1227	25	0.0199681
Cajal-Retzius	989	1	0.0010101
			0.735398
			0.0138914
			0.80959

## Sheet: DGEA.stress.Samarasignhe
	p_val	avg_log2FC	pct.1	pct.2	p_val_adj	cluster	gene	combined.score
GPM6A	0	0.923339	0.796	0.575	0	FALSE	GPM6A	20
MT-CO3	0	0.901369	0.995	0.957	0	FALSE	MT-CO3	20
MT-ATP6	0	0.842052	0.993	0.95	0	FALSE	MT-ATP6	18
TUBB3	0	0.841291	0.922	0.817	0	FALSE	TUBB3	18
STMN1	0	0.838334	0.956	0.867	0	FALSE	STMN1	18
TUBA1A	0	0.837094	0.995	0.973	0	FALSE	TUBA1A	18
TUBB	0	0.802414	0.932	0.846	0	FALSE	TUBB	18
MT-CO1	0	0.767369	0.995	0.964	0	FALSE	MT-CO1	17
MT-CO2	0	0.760835	0.993	0.951	0	FALSE	MT-CO2	17
TUBB2B	0	0.743474	0.968	0.899	0	FALSE	TUBB2B	16
MT-ND3	0	0.715724	0.97	0.849	0	FALSE	MT-ND3	16
MT-CYB	0	0.708934	0.991	0.936	0	FALSE	MT-CYB	16
HMGB1	0	0.703762	0.96	0.905	0	FALSE	HMGB1	15
EEF1AKMT4	0	-0.383425	0.02	0.128	0	FALSE	EEF1AKMT4	-8
STC2	0	-0.528246	0.019	0.156	0	FALSE	STC2	-12
BBC3	0	-0.808419	0.142	0.364	0	FALSE	BBC3	-18
PURPL	0	-0.824604	0.074	0.293	0	FALSE	PURPL	-18
RPS27L	0	-0.959478	0.571	0.826	0	FALSE	RPS27L	-21
EIF1	0	-0.993983	0.955	0.979	0	FALSE	EIF1	-22
RGS16	0	-1.12761	0.171	0.406	0	FALSE	RGS16	-25
GADD45A	0	-1.18173	0.184	0.478	0	FALSE	GADD45A	-26
CDKN1A	0	-1.2148	0.115	0.443	0	FALSE	CDKN1A	-27
CEBPB	0	-1.21503	0.052	0.343	0	FALSE	CEBPB	-27
SLC3A2	0	-1.2318	0.446	0.7	0	FALSE	SLC3A2	-27
AL118516.1	0	-1.23446	0.108	0.311	0	FALSE	AL118516.1	-27
HERPUD1	0	-1.37644	0.25	0.571	0	FALSE	HERPUD1	-30
DDIT3	0	-1.56273	0.199	0.534	0	FALSE	DDIT3	-34
FTL	0	-1.616	0.965	0.98	0	FALSE	FTL	-35
H3F3A	6.05402e-305	0.488834	0.981	0.964	1.65753e-300	FALSE	H3F3A	11
VEGFA	4.11965e-304	-1.0038	0.19	0.422	1.12792e-299	FALSE	VEGFA	-22
TUBA4A	1.65869e-300	-0.414964	0.021	0.127	4.54134e-296	FALSE	TUBA4A	-9
ACTB	4.72872e-285	0.554003	0.964	0.913	1.29468e-280	FALSE	ACTB	12
ARF4	3.20674e-282	-1.12287	0.483	0.665	8.77972e-278	FALSE	ARF4	-25
SLC16A3	4.11832e-281	-0.390818	0.027	0.14	1.12755e-276	FALSE	SLC16A3	-9
DCX	1.0621e-280	0.857034	0.825	0.647	2.90793e-276	FALSE	DCX	19
FAM162A	2.96601e-267	-1.0634	0.317	0.541	8.12063e-263	FALSE	FAM162A	-23
KISS1R	8.19504e-263	-0.280174	0.015	0.1	2.24372e-258	FALSE	KISS1R	-6
PHLDA3	2.51072e-259	-0.685444	0.134	0.334	6.87411e-255	FALSE	PHLDA3	-15
MT-ND4	2.62924e-259	0.482097	0.986	0.932	7.1986e-255	FALSE	MT-ND4	11
CRMP1	3.55734e-252	0.830316	0.695	0.467	9.73964e-248	FALSE	CRMP1	18
GAP43	3.60222e-246	0.870943	0.763	0.59	9.86251e-242	FALSE	GAP43	19
KRT10	3.65887e-246	-0.957078	0.556	0.716	1.00176e-241	FALSE	KRT10	-21
MAP1B	1.22755e-243	0.582841	0.98	0.952	3.3609e-239	FALSE	MAP1B	13
TRMT112	1.09495e-236	-0.919198	0.501	0.676	2.99787e-232	FALSE	TRMT112	-20
NEAT1	9.8909e-236	-1.19058	0.202	0.416	2.70803e-231	FALSE	NEAT1	-26
HK2	6.01378e-231	-0.408921	0.035	0.148	1.64651e-226	FALSE	HK2	-9
BNIP3	4.29239e-230	-1.19152	0.471	0.646	1.17521e-225	FALSE	BNIP3	-26
BASP1	1.55733e-227	0.504134	0.96	0.921	4.26382e-223	FALSE	BASP1	11
RTN1	9.08641e-227	0.962962	0.658	0.462	2.48777e-222	FALSE	RTN1	21
SEC61G	1.09115e-225	-0.796496	0.665	0.765	2.98746e-221	FALSE	SEC61G	-17
TUBA1B	2.57957e-224	0.90009	0.87	0.743	7.06261e-220	FALSE	TUBA1B	20
STMN2	1.0352e-222	1.03985	0.767	0.654	2.83428e-218	FALSE	STMN2	23
EGLN3	8.30804e-218	-0.508801	0.074	0.222	2.27466e-213	FALSE	EGLN3	-11
SPTY2D1	1.31604e-214	-0.64878	0.102	0.266	3.60319e-210	FALSE	SPTY2D1	-14
DDIT4	2.23245e-213	-1.0252	0.325	0.525	6.11223e-209	FALSE	DDIT4	-23
NREP	1.18314e-207	0.625988	0.783	0.571	3.23931e-203	FALSE	NREP	14
MT-ND1	5.259e-206	0.395346	0.981	0.917	1.43986e-201	FALSE	MT-ND1	9
SESN2	5.68548e-205	-0.52029	0.079	0.225	1.55663e-200	FALSE	SESN2	-11
TRIB3	5.80333e-203	-0.470911	0.047	0.164	1.58889e-198	FALSE	TRIB3	-10
SERP1	3.0379e-201	-0.747803	0.446	0.627	8.31748e-197	FALSE	SERP1	-16
ATF4	2.35994e-195	-0.770655	0.362	0.555	6.46127e-191	FALSE	ATF4	-17
MARCKSL1	2.41873e-195	0.455544	0.946	0.888	6.62223e-191	FALSE	MARCKSL1	10
ZMAT3	3.93409e-195	-0.632997	0.219	0.419	1.07711e-190	FALSE	ZMAT3	-14
ATF5	3.26337e-194	-0.836926	0.116	0.272	8.93478e-190	FALSE	ATF5	-18
HSPA9	2.20414e-192	-0.752389	0.46	0.628	6.03472e-188	FALSE	HSPA9	-17
TOMM6	6.7242e-190	-0.710557	0.563	0.706	1.84102e-185	FALSE	TOMM6	-16
HNRNPA1	2.75044e-185	0.520137	0.894	0.774	7.53042e-181	FALSE	HNRNPA1	11
HNRNPA2B1	4.57008e-185	0.448081	0.936	0.863	1.25124e-180	FALSE	HNRNPA2B1	10
MFSD2A	1.73454e-182	-0.330909	0.043	0.152	4.749e-178	FALSE	MFSD2A	-7
P4HA1	1.1588e-181	-0.812538	0.143	0.308	3.17268e-177	FALSE	P4HA1	-18
BTG1	2.3427e-178	-0.81212	0.668	0.813	6.41407e-174	FALSE	BTG1	-18
SNHG8	1.99474e-175	-0.823445	0.357	0.544	5.46139e-171	FALSE	SNHG8	-18
TMSB10	1.53247e-174	0.416019	0.986	0.963	4.19575e-170	FALSE	TMSB10	9
TUBB2A	1.10207e-173	0.621738	0.849	0.755	3.01737e-169	FALSE	TUBB2A	14
DAD1	1.83303e-173	-0.681918	0.611	0.731	5.01864e-169	FALSE	DAD1	-15
PIGL	9.24654e-173	-0.714076	0.132	0.291	2.53161e-168	FALSE	PIGL	-16
HLA-B	7.04037e-172	-0.869633	0.395	0.593	1.92758e-167	FALSE	HLA-B	-19
SNHG7	4.32841e-165	-0.76625	0.433	0.599	1.18507e-160	FALSE	SNHG7	-17
TOMM5	5.91238e-163	-0.688057	0.594	0.71	1.61875e-158	FALSE	TOMM5	-15
CREB3	8.79019e-163	-0.663469	0.236	0.411	2.40667e-158	FALSE	CREB3	-15
AEN	8.95264e-163	-0.384119	0.057	0.171	2.45114e-158	FALSE	AEN	-8
SOX5	7.90973e-162	0.821295	0.519	0.307	2.1656e-157	FALSE	SOX5	18
TRIAP1	1.38751e-161	-0.683008	0.229	0.405	3.79887e-157	FALSE	TRIAP1	-15
CFL1	2.30052e-159	0.405137	0.925	0.866	6.29858e-155	FALSE	CFL1	9
GRIA2	2.81935e-159	0.954212	0.485	0.279	7.71909e-155	FALSE	GRIA2	21
CSRP2	5.23724e-158	0.772304	0.698	0.542	1.4339e-153	FALSE	CSRP2	17
VGF	1.9006e-157	-0.856374	0.087	0.218	5.20366e-153	FALSE	VGF	-19
STMN4	7.81682e-157	0.615373	0.742	0.573	2.14017e-152	FALSE	STMN4	14
RPS19	2.05631e-156	-0.484933	0.983	0.982	5.62997e-152	FALSE	RPS19	-11
FXYD6	2.80813e-156	0.615707	0.657	0.454	7.68838e-152	FALSE	FXYD6	14
PGK1	4.00842e-156	-0.990111	0.547	0.654	1.09747e-151	FALSE	PGK1	-22
SRPRA	1.38426e-155	-0.4764	0.12	0.268	3.78997e-151	FALSE	SRPRA	-10
CNTNAP2	2.13015e-155	0.938557	0.554	0.356	5.83215e-151	FALSE	CNTNAP2	21
SUCO	1.55811e-150	-0.723671	0.315	0.484	4.26594e-146	FALSE	SUCO	-16
RPL41	1.27432e-149	-0.392521	0.977	0.985	3.48895e-145	FALSE	RPL41	-9
GNAS	1.19791e-148	0.353102	0.961	0.926	3.27975e-144	FALSE	GNAS	8
FAU	4.76586e-148	-0.39949	0.946	0.961	1.30484e-143	FALSE	FAU	-9
PPIA	3.13165e-147	0.42081	0.886	0.804	8.57414e-143	FALSE	PPIA	9
PDK1	3.24631e-147	-0.489792	0.096	0.228	8.88806e-143	FALSE	PDK1	-11
YWHAQ	2.21671e-146	0.429679	0.868	0.757	6.06914e-142	FALSE	YWHAQ	9
ACTG1	9.39276e-146	0.345078	0.981	0.959	2.57164e-141	FALSE	ACTG1	8
PGM3	3.70395e-145	-0.536427	0.154	0.307	1.01411e-140	FALSE	PGM3	-12
EIF5	1.59751e-144	-0.656047	0.723	0.797	4.37383e-140	FALSE	EIF5	-14
SYT1	7.62447e-144	0.714462	0.655	0.494	2.0875e-139	FALSE	SYT1	16
NELL2	1.10407e-142	0.736186	0.436	0.234	3.02283e-138	FALSE	NELL2	16
YIF1A	3.43261e-142	-0.635311	0.266	0.431	9.39814e-138	FALSE	YIF1A	-14
XBP1	6.30305e-142	-0.578892	0.142	0.289	1.72571e-137	FALSE	XBP1	-13
KDELR2	8.94798e-142	-0.607252	0.308	0.47	2.44987e-137	FALSE	KDELR2	-13
AC010331.1	4.80811e-141	-0.570854	0.042	0.134	1.31641e-136	FALSE	AC010331.1	-13
SERTAD1	6.7861e-141	-0.738983	0.062	0.17	1.85797e-136	FALSE	SERTAD1	-16
KIDINS220	1.89525e-140	0.614611	0.682	0.523	5.18901e-136	FALSE	KIDINS220	13
CIB1	9.41979e-138	-0.489262	0.117	0.254	2.57904e-133	FALSE	CIB1	-11
PAFAH1B3	1.78643e-137	0.465302	0.811	0.686	4.89106e-133	FALSE	PAFAH1B3	10
RBFOX2	9.55825e-136	0.591008	0.655	0.49	2.61695e-131	FALSE	RBFOX2	13
S100A6	1.08046e-135	-0.437612	0.092	0.219	2.9582e-131	FALSE	S100A6	-10
DPYSL3	2.31875e-135	0.492069	0.656	0.458	6.34849e-131	FALSE	DPYSL3	11
CELF2	5.62267e-135	0.534969	0.69	0.506	1.53943e-130	FALSE	CELF2	12
NFIB	3.02638e-134	0.661887	0.747	0.614	8.28592e-130	FALSE	NFIB	15
ATF3	6.07076e-132	-0.516098	0.061	0.166	1.66211e-127	FALSE	ATF3	-11
CADM1	6.71486e-132	0.547186	0.622	0.431	1.83846e-127	FALSE	CADM1	12
SHTN1	1.55338e-128	0.657993	0.421	0.228	4.253e-124	FALSE	SHTN1	14
CNIH2	2.95786e-128	0.583757	0.395	0.202	8.09832e-124	FALSE	CNIH2	13
TPT1	1.11936e-125	-0.564052	0.963	0.96	3.0647e-121	FALSE	TPT1	-12
ARF1	7.84213e-125	-0.530666	0.587	0.695	2.1471e-120	FALSE	ARF1	-12
PBX1	1.39902e-124	0.542339	0.623	0.439	3.83038e-120	FALSE	PBX1	12
PTPRZ1	1.11872e-123	0.666996	0.674	0.503	3.06295e-119	FALSE	PTPRZ1	15
ARPP21	1.37346e-123	0.87745	0.37	0.186	3.76038e-119	FALSE	ARPP21	19
PAK3	2.12522e-123	0.522197	0.634	0.452	5.81864e-119	FALSE	PAK3	11
DNAJC3	7.70848e-123	-0.494654	0.144	0.28	2.11051e-118	FALSE	DNAJC3	-11
KIF5C	2.50045e-122	0.433088	0.81	0.671	6.84599e-118	FALSE	KIF5C	10
JPT1	7.7601e-122	0.369782	0.922	0.863	2.12464e-117	FALSE	JPT1	8
MAP2	1.52442e-121	0.487496	0.771	0.628	4.17371e-117	FALSE	MAP2	11
ILF3-DT	1.54148e-121	-0.667164	0.33	0.486	4.2204e-117	FALSE	ILF3-DT	-15
GOLT1B	2.15329e-121	-0.43255	0.111	0.238	5.89549e-117	FALSE	GOLT1B	-9
SEPHS2	1.48241e-120	-0.727781	0.269	0.419	4.0587e-116	FALSE	SEPHS2	-16
RRM2B	2.22992e-120	-0.431105	0.118	0.246	6.10528e-116	FALSE	RRM2B	-9
PPP1R15A	4.38888e-120	-0.601405	0.179	0.322	1.20163e-115	FALSE	PPP1R15A	-13
SRPRB	6.83537e-120	-0.439591	0.139	0.274	1.87145e-115	FALSE	SRPRB	-10
HMGB3	9.86129e-120	0.564613	0.602	0.419	2.69992e-115	FALSE	HMGB3	12
HSPA5	1.42547e-118	-0.737152	0.535	0.659	3.9028e-114	FALSE	HSPA5	-16
ALKBH5	1.8744e-118	-0.48975	0.197	0.343	5.13191e-114	FALSE	ALKBH5	-11
MIF	5.46385e-118	-0.515853	0.917	0.929	1.49595e-113	FALSE	MIF	-11
MTRNR2L12	8.25224e-118	0.418966	0.849	0.684	2.25938e-113	FALSE	MTRNR2L12	9
FEZ1	9.12331e-118	0.467809	0.728	0.588	2.49787e-113	FALSE	FEZ1	10
CELF5	2.1788e-117	0.539936	0.419	0.231	5.96533e-113	FALSE	CELF5	12
SIKE1	2.61003e-117	-0.53133	0.2	0.345	7.14601e-113	FALSE	SIKE1	-12
MAGEH1	3.03672e-117	-0.645217	0.4	0.544	8.31422e-113	FALSE	MAGEH1	-14
PDE1A	3.27959e-117	0.673433	0.342	0.162	8.97919e-113	FALSE	PDE1A	15
NCAM1	2.74266e-116	0.466583	0.682	0.51	7.50914e-112	FALSE	NCAM1	10
SELENOK	7.88256e-116	-0.545929	0.513	0.641	2.15817e-111	FALSE	SELENOK	-12
SMARCA4	9.65384e-116	0.478243	0.641	0.461	2.64312e-111	FALSE	SMARCA4	11
YWHAB	1.71763e-115	0.438177	0.825	0.726	4.70271e-111	FALSE	YWHAB	10
AC132192.2	2.28699e-115	-0.609327	0.064	0.161	6.26154e-111	FALSE	AC132192.2	-13
HILPDA	2.55914e-114	-0.957565	0.268	0.408	7.00667e-110	FALSE	HILPDA	-21
LMO3	4.83187e-114	1.20019	0.404	0.233	1.32292e-109	FALSE	LMO3	26
GADD45G	5.43277e-114	-1.09695	0.279	0.432	1.48744e-109	FALSE	GADD45G	-24
SNHG21	6.28063e-114	-0.47103	0.09	0.202	1.71957e-109	FALSE	SNHG21	-10
BRD2	1.28031e-113	-0.727874	0.438	0.575	3.50536e-109	FALSE	BRD2	-16
PRELID1	1.98831e-113	-0.565437	0.589	0.686	5.44379e-109	FALSE	PRELID1	-12
MLLT11	5.88489e-113	0.468329	0.805	0.699	1.61122e-108	FALSE	MLLT11	10
MYT1L	6.05925e-113	0.611281	0.434	0.253	1.65896e-108	FALSE	MYT1L	13
THUMPD3-AS1	6.49129e-113	-0.634803	0.401	0.544	1.77725e-108	FALSE	THUMPD3-AS1	-14
NKAP	5.93221e-112	-0.529555	0.366	0.51	1.62418e-107	FALSE	NKAP	-12
HEXIM1	1.93103e-111	-0.734637	0.103	0.217	5.28696e-107	FALSE	HEXIM1	-16
SCD5	2.33088e-111	0.545241	0.339	0.162	6.38172e-107	FALSE	SCD5	12
CNBD2	7.0805e-111	-0.472214	0.066	0.164	1.93857e-106	FALSE	CNBD2	-10
TCTEX1D2	7.98647e-111	0.48235	0.486	0.302	2.18662e-106	FALSE	TCTEX1D2	11
NRXN1	1.30594e-110	0.633825	0.605	0.445	3.57553e-106	FALSE	NRXN1	14
CAPN10-DT	1.36494e-110	-0.405629	0.054	0.144	3.73707e-106	FALSE	CAPN10-DT	-9
EVL	1.63811e-110	0.487924	0.552	0.369	4.48499e-106	FALSE	EVL	11
GOLGA4	2.52777e-110	-0.664573	0.485	0.606	6.92077e-106	FALSE	GOLGA4	-15
SPTAN1	8.10324e-110	0.516862	0.625	0.462	2.21859e-105	FALSE	SPTAN1	11
DNAJB9	1.38775e-109	-0.556339	0.169	0.303	3.79951e-105	FALSE	DNAJB9	-12
DCLK1	4.14174e-107	0.563912	0.414	0.241	1.13397e-102	FALSE	DCLK1	12
PRDX2	7.03102e-107	0.331505	0.903	0.819	1.92502e-102	FALSE	PRDX2	7
SELENOM	8.98507e-107	-0.477546	0.158	0.289	2.46002e-102	FALSE	SELENOM	-10
CAMKV	1.62349e-106	0.573992	0.35	0.177	4.44497e-102	FALSE	CAMKV	13
BUD31	2.61205e-106	-0.563691	0.53	0.644	7.15154e-102	FALSE	BUD31	-12
RPS13	3.59402e-106	-0.355979	0.964	0.965	9.84006e-102	FALSE	RPS13	-8
VPS28	4.53201e-106	0.436889	0.664	0.493	1.24082e-101	FALSE	VPS28	10
PTMS	4.90989e-106	0.331621	0.931	0.848	1.34428e-101	FALSE	PTMS	7
ENO1	6.29306e-106	-0.836157	0.663	0.725	1.72298e-101	FALSE	ENO1	-18
SNHG19	7.53604e-106	-0.735295	0.094	0.203	2.06329e-101	FALSE	SNHG19	-16
DDAH2	5.94034e-105	0.458928	0.658	0.482	1.6264e-100	FALSE	DDAH2	10
POLR2C	1.48195e-104	-0.507066	0.259	0.401	4.05742e-100	FALSE	POLR2C	-11
NEU1	1.8933e-104	-0.43795	0.153	0.282	5.18365e-100	FALSE	NEU1	-10
SOX4	3.39767e-104	0.370901	0.955	0.914	9.30249e-100	FALSE	SOX4	8
PIM3	3.50463e-104	-0.47961	0.148	0.275	9.59533e-100	FALSE	PIM3	-11
GOLGB1	3.78195e-104	-0.729884	0.41	0.545	1.03546e-99	FALSE	GOLGB1	-16
MAP1LC3B	5.54585e-104	-0.619328	0.509	0.621	1.5184e-99	FALSE	MAP1LC3B	-14
NBEA	6.43589e-104	0.609243	0.402	0.231	1.76208e-99	FALSE	NBEA	13
SRGAP1	1.01391e-103	0.503296	0.511	0.329	2.77599e-99	FALSE	SRGAP1	11
CTNND2	1.75816e-103	0.583477	0.369	0.199	4.81366e-99	FALSE	CTNND2	13
THSD7A	2.46471e-103	0.721447	0.351	0.183	6.74813e-99	FALSE	THSD7A	16
TPI1	3.31856e-103	-0.570025	0.688	0.771	9.08589e-99	FALSE	TPI1	-13
CAMLG	1.45178e-102	-0.524395	0.59	0.692	3.97483e-98	FALSE	CAMLG	-12
SEPTIN3	4.86921e-102	0.461794	0.528	0.353	1.33314e-97	FALSE	SEPTIN3	10
TMSB15A	1.59677e-101	0.449595	0.602	0.421	4.37179e-97	FALSE	TMSB15A	10
DPYSL2	2.31648e-101	0.428811	0.663	0.501	6.3423e-97	FALSE	DPYSL2	9
TMED9	4.35144e-101	-0.530703	0.425	0.55	1.19138e-96	FALSE	TMED9	-12
ATRX	5.48323e-101	0.42191	0.748	0.611	1.50125e-96	FALSE	ATRX	9
SLA	1.09581e-100	0.61943	0.319	0.152	3.00022e-96	FALSE	SLA	14
GSTA4	1.71603e-100	0.445734	0.573	0.397	4.69833e-96	FALSE	GSTA4	10
RPS19BP1	2.64998e-100	-0.594933	0.427	0.554	7.25538e-96	FALSE	RPS19BP1	-13
GTF2I	3.82109e-100	0.355308	0.834	0.696	1.04618e-95	FALSE	GTF2I	8
FAM49A	4.62915e-100	0.62573	0.388	0.225	1.26741e-95	FALSE	FAM49A	14
KDM3A	1.42369e-99	-0.457088	0.155	0.282	3.89792e-95	FALSE	KDM3A	-10
RORA	1.43162e-99	-0.276311	0.049	0.131	3.91963e-95	FALSE	RORA	-6
NSMCE3	1.6062e-98	-0.623021	0.243	0.379	4.39761e-94	FALSE	NSMCE3	-14
C16orf91	3.77701e-98	-0.60151	0.203	0.334	1.03411e-93	FALSE	C16orf91	-13
INSIG2	3.91735e-98	-0.41871	0.13	0.248	1.07253e-93	FALSE	INSIG2	-9
MIR210HG	2.40628e-97	-0.282456	0.049	0.131	6.58815e-93	FALSE	MIR210HG	-6
IER3	1.77043e-96	-0.553965	0.07	0.164	4.84726e-92	FALSE	IER3	-12
PODXL2	2.71981e-96	0.482919	0.512	0.346	7.44658e-92	FALSE	PODXL2	11
AC008764.8	1.40733e-95	-0.312479	0.04	0.114	3.85312e-91	FALSE	AC008764.8	-7
DDX54	4.32026e-95	-0.541103	0.16	0.282	1.18284e-90	FALSE	DDX54	-12
ANK2	4.99452e-95	0.521315	0.412	0.247	1.36745e-90	FALSE	ANK2	11
CAMK2B	1.21829e-94	0.51524	0.26	0.111	3.33557e-90	FALSE	CAMK2B	11
SELENOS	1.56491e-94	-0.528379	0.386	0.514	4.28457e-90	FALSE	SELENOS	-12
SLC2A1	1.93545e-94	-0.332471	0.06	0.147	5.29906e-90	FALSE	SLC2A1	-7
ATG101	2.24758e-94	-0.508308	0.226	0.359	6.15365e-90	FALSE	ATG101	-11
RTN4	5.49412e-94	0.276983	0.929	0.879	1.50423e-89	FALSE	RTN4	6
SLC7A5	5.82935e-94	-0.302206	0.063	0.151	1.59602e-89	FALSE	SLC7A5	-7
SHMT2	9.42366e-94	-0.394817	0.127	0.242	2.5801e-89	FALSE	SHMT2	-9
FNBP1L	2.82879e-93	0.464714	0.661	0.509	7.74495e-89	FALSE	FNBP1L	10
BCL11A	2.90275e-93	0.521841	0.598	0.441	7.94744e-89	FALSE	BCL11A	11
PRKAR2B	6.66161e-93	0.477033	0.393	0.227	1.82388e-88	FALSE	PRKAR2B	10
PPP2R2B	1.18324e-92	0.469757	0.444	0.279	3.23961e-88	FALSE	PPP2R2B	10
TAF7	3.00371e-92	-0.603875	0.677	0.759	8.22385e-88	FALSE	TAF7	-13
CHD3	1.99273e-91	0.493174	0.54	0.378	5.45589e-87	FALSE	CHD3	11
RSL1D1	2.5087e-91	-0.490724	0.387	0.521	6.86856e-87	FALSE	RSL1D1	-11
P4HB	2.86865e-91	-0.612078	0.341	0.463	7.85407e-87	FALSE	P4HB	-13
EMC6	5.25717e-91	-0.501146	0.422	0.546	1.43936e-86	FALSE	EMC6	-11
NUFIP2	4.2896e-90	-0.578524	0.283	0.415	1.17445e-85	FALSE	NUFIP2	-13
UFM1	4.6806e-90	-0.484999	0.305	0.441	1.2815e-85	FALSE	UFM1	-11
NDUFA13	5.25509e-90	0.339921	0.834	0.726	1.43879e-85	FALSE	NDUFA13	7
GADD45B	6.37729e-90	-0.874072	0.05	0.129	1.74604e-85	FALSE	GADD45B	-19
EEF1A1	7.2745e-90	0.25185	0.986	0.966	1.99168e-85	FALSE	EEF1A1	6
GAS5	9.67712e-90	-0.551525	0.775	0.821	2.6495e-85	FALSE	GAS5	-12
AFDN	1.16403e-89	0.438017	0.536	0.369	3.18699e-85	FALSE	AFDN	10
APP	1.43045e-89	0.430179	0.687	0.551	3.91642e-85	FALSE	APP	9
MAPT	1.94903e-89	0.567491	0.497	0.357	5.33624e-85	FALSE	MAPT	12
SEC31A	2.24379e-89	-0.485728	0.354	0.485	6.14326e-85	FALSE	SEC31A	-11
SPTBN1	2.66439e-89	0.482375	0.507	0.348	7.29484e-85	FALSE	SPTBN1	11
CKB	3.83681e-89	0.360098	0.913	0.837	1.05048e-84	FALSE	CKB	8
GNAO1	8.27788e-89	0.499976	0.42	0.262	2.2664e-84	FALSE	GNAO1	11
JMJD6	1.03983e-88	-0.380845	0.127	0.239	2.84694e-84	FALSE	JMJD6	-8
ATXN10	1.06382e-88	0.425223	0.59	0.435	2.91263e-84	FALSE	ATXN10	9
DPYSL5	1.2565e-88	0.427118	0.383	0.22	3.44018e-84	FALSE	DPYSL5	9
PURB	5.97779e-88	-0.574328	0.191	0.314	1.63666e-83	FALSE	PURB	-13
MED10	7.51083e-88	-0.465877	0.466	0.58	2.05639e-83	FALSE	MED10	-10
CRIPT	2.98855e-87	-0.490097	0.293	0.42	8.18236e-83	FALSE	CRIPT	-11
NSG1	4.31919e-87	0.464807	0.555	0.401	1.18255e-82	FALSE	NSG1	10
NSG2	1.18402e-86	0.579671	0.483	0.34	3.24172e-82	FALSE	NSG2	13
DNAJC25	1.20476e-86	-0.324853	0.058	0.141	3.29851e-82	FALSE	DNAJC25	-7
LRRC7	1.48559e-86	0.503396	0.278	0.131	4.06739e-82	FALSE	LRRC7	11
ANKRD37	2.04093e-86	-0.291894	0.049	0.124	5.58786e-82	FALSE	ANKRD37	-6
CCDC59	2.78297e-86	-0.465413	0.281	0.415	7.61948e-82	FALSE	CCDC59	-10
CEBPG	7.09472e-86	-0.442382	0.199	0.326	1.94246e-81	FALSE	CEBPG	-10
MRPL17	7.30886e-86	-0.431698	0.229	0.357	2.00109e-81	FALSE	MRPL17	-9
GABBR2	8.44403e-86	0.456703	0.228	0.091	2.31189e-81	FALSE	GABBR2	10
UTP3	1.36618e-85	-0.512694	0.184	0.304	3.74047e-81	FALSE	UTP3	-11
NANS	1.46319e-85	-0.440967	0.186	0.308	4.00607e-81	FALSE	NANS	-10
SRP54	1.66822e-85	-0.519166	0.337	0.458	4.56743e-81	FALSE	SRP54	-11
IRS2	3.57878e-85	-0.498097	0.162	0.28	9.79835e-81	FALSE	IRS2	-11
RUNX1T1	5.87819e-85	0.634603	0.4	0.249	1.60939e-80	FALSE	RUNX1T1	14
TMEM132A	6.09573e-85	0.424675	0.454	0.294	1.66895e-80	FALSE	TMEM132A	9
NPM1	6.67364e-85	-0.307213	0.893	0.902	1.82718e-80	FALSE	NPM1	-7
AC124016.1	9.9168e-85	-0.40501	0.06	0.141	2.71512e-80	FALSE	AC124016.1	-9
TMF1	9.93671e-85	-0.525853	0.307	0.43	2.72057e-80	FALSE	TMF1	-12
VCAN	9.97254e-85	0.563795	0.492	0.341	2.73038e-80	FALSE	VCAN	12
CALM1	2.1336e-84	0.31446	0.952	0.937	5.8416e-80	FALSE	CALM1	7
TCTE3	3.92619e-84	-0.495532	0.068	0.152	1.07495e-79	FALSE	TCTE3	-11
NDUFA11	4.04134e-84	0.387661	0.662	0.512	1.10648e-79	FALSE	NDUFA11	9
AUTS2	1.16263e-83	0.504879	0.539	0.392	3.18315e-79	FALSE	AUTS2	11
PKIA	2.94516e-83	0.47011	0.492	0.334	8.06356e-79	FALSE	PKIA	10
NDFIP1	4.70115e-83	0.426648	0.669	0.542	1.28713e-78	FALSE	NDFIP1	9
TOP2B	5.38491e-83	0.376366	0.59	0.427	1.47434e-78	FALSE	TOP2B	8
CHPF	6.2086e-83	-0.305036	0.122	0.232	1.69985e-78	FALSE	CHPF	-7
FDXR	8.21312e-83	-0.303599	0.062	0.145	2.24867e-78	FALSE	FDXR	-7
DDB2	8.87109e-83	-0.366822	0.121	0.228	2.42881e-78	FALSE	DDB2	-8
YIPF2	1.98025e-82	-0.328944	0.105	0.205	5.42174e-78	FALSE	YIPF2	-7
YBX1	2.30626e-82	0.253031	0.96	0.938	6.31432e-78	FALSE	YBX1	6
HSPA4L	6.41295e-82	-0.433336	0.166	0.283	1.7558e-77	FALSE	HSPA4L	-10
YRDC	3.0549e-81	-0.432966	0.138	0.247	8.36402e-77	FALSE	YRDC	-10
NEGR1	3.85681e-81	0.611771	0.216	0.087	1.05596e-76	FALSE	NEGR1	13
AC012615.1	5.22676e-81	-0.357892	0.05	0.124	1.43104e-76	FALSE	AC012615.1	-8
RPS16	5.65065e-81	-0.324375	0.95	0.948	1.54709e-76	FALSE	RPS16	-7
STAM-AS1	5.71983e-81	-0.359289	0.046	0.118	1.56603e-76	FALSE	STAM-AS1	-8
YIPF5	5.75244e-81	-0.460987	0.224	0.345	1.57496e-76	FALSE	YIPF5	-10
ZNF331	7.17749e-81	-0.379057	0.137	0.247	1.96512e-76	FALSE	ZNF331	-8
KCNQ1OT1	8.1641e-81	-0.711134	0.519	0.634	2.23525e-76	FALSE	KCNQ1OT1	-16
KLC1	1.27732e-80	0.421919	0.636	0.506	3.49716e-76	FALSE	KLC1	9
DDX18	1.33972e-80	-0.489438	0.421	0.54	3.66802e-76	FALSE	DDX18	-11
CAMK2N1	1.46079e-80	0.508597	0.713	0.62	3.9995e-76	FALSE	CAMK2N1	11
NAV1	1.69298e-80	0.433544	0.379	0.225	4.63522e-76	FALSE	NAV1	10
C19orf53	2.17723e-80	-0.443041	0.559	0.658	5.96103e-76	FALSE	C19orf53	-10
NOL7	2.46865e-80	-0.455271	0.585	0.667	6.75892e-76	FALSE	NOL7	-10
SNHG6	2.80597e-80	-0.471608	0.706	0.761	7.68246e-76	FALSE	SNHG6	-10
DAB1	3.03338e-80	0.43192	0.245	0.108	8.30509e-76	FALSE	DAB1	9
ZFPL1	3.56258e-80	-0.344951	0.128	0.237	9.75398e-76	FALSE	ZFPL1	-8
ZNF428	5.52179e-80	0.308264	0.806	0.694	1.51181e-75	FALSE	ZNF428	7
ARL1	1.15769e-79	-0.417855	0.218	0.338	3.16965e-75	FALSE	ARL1	-9
AL645728.1	1.43807e-79	-0.374115	0.054	0.13	3.93729e-75	FALSE	AL645728.1	-8
NEUROD6	1.82643e-78	0.549397	0.537	0.389	5.00058e-74	FALSE	NEUROD6	12
GRIN2B	2.07581e-78	0.492966	0.351	0.204	5.68336e-74	FALSE	GRIN2B	11
SEC61A1	4.34134e-78	-0.382234	0.217	0.342	1.18862e-73	FALSE	SEC61A1	-8
NTM	4.62165e-78	0.476644	0.224	0.093	1.26536e-73	FALSE	NTM	10
SEMA3A	4.68553e-78	0.381199	0.233	0.1	1.28285e-73	FALSE	SEMA3A	8
SELENOW	5.58226e-78	0.334519	0.759	0.643	1.52837e-73	FALSE	SELENOW	7
GNG2	6.04862e-78	0.403198	0.403	0.251	1.65605e-73	FALSE	GNG2	9
PDRG1	1.35581e-77	-0.553107	0.304	0.425	3.71207e-73	FALSE	PDRG1	-12
GIHCG	2.09341e-77	-0.471674	0.287	0.411	5.73154e-73	FALSE	GIHCG	-10
CBX5	3.17203e-77	0.379121	0.678	0.545	8.68471e-73	FALSE	CBX5	8
GOSR2	5.23949e-77	-0.413929	0.229	0.352	1.43452e-72	FALSE	GOSR2	-9
SLC39A7	5.88915e-77	-0.412972	0.22	0.338	1.61239e-72	FALSE	SLC39A7	-9
ALDOC	1.3268e-76	-0.284978	0.079	0.166	3.63265e-72	FALSE	ALDOC	-6
CALM3	1.84209e-76	0.380316	0.751	0.653	5.04345e-72	FALSE	CALM3	8
TMSB4X	2.57893e-76	0.366274	0.992	0.984	7.06085e-72	FALSE	TMSB4X	8
CTXN1	1.85162e-75	0.36402	0.4	0.244	5.06956e-71	FALSE	CTXN1	8
NCBP2AS2	2.32699e-75	-0.560337	0.327	0.447	6.37105e-71	FALSE	NCBP2AS2	-12
SEPTIN11	2.42711e-75	0.36577	0.697	0.561	6.64518e-71	FALSE	SEPTIN11	8
SLC31A1	2.92699e-75	-0.301356	0.08	0.167	8.01381e-71	FALSE	SLC31A1	-7
EIF2S2	3.21768e-75	-0.437721	0.565	0.648	8.80969e-71	FALSE	EIF2S2	-10
ATP5F1A	4.494e-75	0.348188	0.718	0.582	1.23041e-70	FALSE	ATP5F1A	8
SOX11	6.20974e-75	0.422483	0.844	0.755	1.70016e-70	FALSE	SOX11	9
MAFG	1.25902e-74	-0.474488	0.209	0.325	3.44706e-70	FALSE	MAFG	-10
RNMT	3.19572e-74	-0.456297	0.481	0.587	8.74957e-70	FALSE	RNMT	-10
MRPL18	3.19767e-74	-0.454463	0.424	0.535	8.75491e-70	FALSE	MRPL18	-10
ZBTB18	3.27106e-74	0.477464	0.471	0.329	8.95583e-70	FALSE	ZBTB18	10
CIAO2B	3.55865e-74	-0.390848	0.674	0.729	9.74323e-70	FALSE	CIAO2B	-9
AL139089.1	3.77048e-74	-0.351986	0.05	0.121	1.03232e-69	FALSE	AL139089.1	-8
FRMD4B	4.3742e-74	0.504785	0.297	0.161	1.19761e-69	FALSE	FRMD4B	11
KIF1B	5.74585e-74	0.376932	0.651	0.514	1.57316e-69	FALSE	KIF1B	8
LINC01122	7.6677e-74	0.430155	0.267	0.13	2.09934e-69	FALSE	LINC01122	9
C4orf48	1.30099e-73	0.32232	0.767	0.647	3.56197e-69	FALSE	C4orf48	7
TMEM263	1.84763e-73	-0.372394	0.161	0.27	5.05864e-69	FALSE	TMEM263	-8
CD24	2.18673e-73	0.436824	0.636	0.505	5.98705e-69	FALSE	CD24	10
PFKP	3.21991e-73	-0.354724	0.109	0.204	8.81579e-69	FALSE	PFKP	-8
SFPQ	3.2574e-73	0.331156	0.741	0.615	8.91844e-69	FALSE	SFPQ	7
NRCAM	3.49181e-73	0.44503	0.308	0.17	9.56023e-69	FALSE	NRCAM	10
RPL36AL	4.80201e-73	-0.4071	0.757	0.808	1.31474e-68	FALSE	RPL36AL	-9
COPB2	6.47441e-73	-0.441998	0.353	0.467	1.77263e-68	FALSE	COPB2	-10
ARHGAP21	6.96984e-73	0.381095	0.682	0.547	1.90827e-68	FALSE	ARHGAP21	8
PGM2L1	7.24746e-73	0.491717	0.489	0.354	1.98428e-68	FALSE	PGM2L1	11
ARGLU1	7.49248e-73	0.356882	0.796	0.7	2.05137e-68	FALSE	ARGLU1	8
FAT3	8.26609e-73	0.479853	0.275	0.142	2.26317e-68	FALSE	FAT3	11
C19orf81	1.15022e-72	-0.263041	0.06	0.136	3.14919e-68	FALSE	C19orf81	-6
SNHG5	1.4913e-72	-0.570133	0.488	0.592	4.08304e-68	FALSE	SNHG5	-13
CENPV	1.63789e-72	0.357198	0.707	0.582	4.48438e-68	FALSE	CENPV	8
SAP18	6.75516e-72	-0.426842	0.726	0.777	1.84949e-67	FALSE	SAP18	-9
HDGFL3	1.34707e-71	0.368904	0.593	0.451	3.68813e-67	FALSE	HDGFL3	8
MTHFD2	1.40663e-71	-0.310436	0.087	0.174	3.85121e-67	FALSE	MTHFD2	-7
LY6H	1.64603e-71	0.419864	0.613	0.485	4.50666e-67	FALSE	LY6H	9
CYCS	1.6511e-71	-0.440207	0.724	0.774	4.52055e-67	FALSE	CYCS	-10
FBXO22	1.82302e-71	-0.471861	0.346	0.468	4.99124e-67	FALSE	FBXO22	-10
ACBD3	1.9082e-71	-0.434312	0.281	0.399	5.22445e-67	FALSE	ACBD3	-10
FGF13	2.12239e-71	0.462716	0.309	0.172	5.8109e-67	FALSE	FGF13	10
PTN	3.96512e-71	0.645694	0.691	0.565	1.08561e-66	FALSE	PTN	14
HM13	4.33056e-71	-0.453817	0.314	0.428	1.18566e-66	FALSE	HM13	-10
SNCA	4.79731e-71	0.502369	0.369	0.234	1.31346e-66	FALSE	SNCA	11
DBN1	8.26864e-71	0.332817	0.606	0.456	2.26387e-66	FALSE	DBN1	7
PLPPR3	1.285e-70	0.403117	0.497	0.354	3.51821e-66	FALSE	PLPPR3	9
RRBP1	1.4279e-70	-0.303678	0.09	0.177	3.90944e-66	FALSE	RRBP1	-7
PHGDH	1.55654e-70	-0.43253	0.222	0.341	4.26164e-66	FALSE	PHGDH	-9
BAG5	1.64221e-70	-0.455186	0.23	0.343	4.49621e-66	FALSE	BAG5	-10
TSPYL2	1.64987e-70	-0.469681	0.113	0.207	4.51719e-66	FALSE	TSPYL2	-10
KHDRBS1	2.01848e-70	0.316142	0.764	0.65	5.52641e-66	FALSE	KHDRBS1	7
BZW2	2.32483e-70	0.386957	0.436	0.289	6.36515e-66	FALSE	BZW2	8
XPR1	2.88598e-70	0.458637	0.363	0.226	7.90152e-66	FALSE	XPR1	10
SBDS	4.36083e-70	-0.467904	0.366	0.484	1.19395e-65	FALSE	SBDS	-10
SSBP2	5.09201e-70	0.422513	0.51	0.37	1.39414e-65	FALSE	SSBP2	9
IGFBPL1	6.3915e-70	0.481632	0.411	0.268	1.74993e-65	FALSE	IGFBPL1	11
ANKS1B	7.9256e-70	0.39055	0.248	0.121	2.16995e-65	FALSE	ANKS1B	9
PPP3CA	1.30711e-69	0.441618	0.379	0.239	3.57874e-65	FALSE	PPP3CA	10
YWHAE	1.55198e-69	0.271823	0.882	0.819	4.24917e-65	FALSE	YWHAE	6
TNFRSF10B	1.74473e-69	-0.307862	0.107	0.2	4.7769e-65	FALSE	TNFRSF10B	-7
NOL4	2.54195e-69	0.406606	0.314	0.18	6.9596e-65	FALSE	NOL4	9
ZEB2	3.25292e-69	0.493867	0.414	0.271	8.90616e-65	FALSE	ZEB2	11
SLC8A1	9.38575e-69	0.420604	0.278	0.146	2.56972e-64	FALSE	SLC8A1	9
CEP170	2.59042e-68	0.372962	0.659	0.528	7.09231e-64	FALSE	CEP170	8
RPS25	2.86402e-68	-0.273745	0.938	0.942	7.84141e-64	FALSE	RPS25	-6
CPE	3.2896e-68	0.410208	0.747	0.65	9.0066e-64	FALSE	CPE	9
NCAN	3.71608e-68	0.387727	0.315	0.18	1.01743e-63	FALSE	NCAN	9
FUT11	4.64374e-68	-0.290037	0.075	0.155	1.27141e-63	FALSE	FUT11	-6
KIF21A	1.69301e-67	0.331199	0.681	0.552	4.6353e-63	FALSE	KIF21A	7
SYNE2	2.74184e-67	0.53234	0.669	0.553	7.50689e-63	FALSE	SYNE2	12
PLPP5	3.19461e-67	-0.380696	0.196	0.306	8.74653e-63	FALSE	PLPP5	-8
H2AFY	3.49237e-67	0.353779	0.665	0.537	9.56176e-63	FALSE	H2AFY	8
LINGO1	4.06062e-67	0.446443	0.33	0.197	1.11176e-62	FALSE	LINGO1	10
XPOT	4.66425e-67	-0.323335	0.163	0.27	1.27702e-62	FALSE	XPOT	-7
NFIA	6.31937e-67	0.418561	0.699	0.597	1.73018e-62	FALSE	NFIA	9
IMP3	2.8577e-66	-0.527803	0.305	0.416	7.8241e-62	FALSE	IMP3	-12
CDKN2AIP	3.73243e-66	-0.439774	0.159	0.26	1.0219e-61	FALSE	CDKN2AIP	-10
CTTNBP2	6.73261e-66	0.416742	0.267	0.141	1.84332e-61	FALSE	CTTNBP2	9
NASP	6.9705e-66	0.443203	0.575	0.448	1.90845e-61	FALSE	NASP	10
LSM3	7.61108e-66	-0.459964	0.585	0.653	2.08384e-61	FALSE	LSM3	-10
FARP1	1.26393e-65	0.360005	0.526	0.377	3.4605e-61	FALSE	FARP1	8
PPP1R14B	1.31016e-65	0.292126	0.79	0.672	3.58709e-61	FALSE	PPP1R14B	6
MAPKAPK5-AS1	1.52729e-65	-0.518707	0.284	0.396	4.18157e-61	FALSE	MAPKAPK5-AS1	-11
ZNRD2	1.81835e-65	-0.313138	0.136	0.234	4.97845e-61	FALSE	ZNRD2	-7
GOLGA2	4.14569e-65	-0.377046	0.212	0.322	1.13505e-60	FALSE	GOLGA2	-8
GOLGA5	4.28329e-65	-0.312731	0.116	0.209	1.17272e-60	FALSE	GOLGA5	-7
CXADR	6.88114e-65	0.435269	0.515	0.387	1.88399e-60	FALSE	CXADR	10
DEDD2	6.99069e-65	-0.352104	0.117	0.208	1.91398e-60	FALSE	DEDD2	-8
TAF13	7.49986e-65	-0.329963	0.098	0.184	2.05339e-60	FALSE	TAF13	-7
DNAJC3-DT	1.22556e-64	-0.346272	0.122	0.216	3.35547e-60	FALSE	DNAJC3-DT	-8
ATP9A	1.55501e-64	0.347199	0.278	0.151	4.25746e-60	FALSE	ATP9A	8
RBMX	1.61285e-64	0.349689	0.647	0.518	4.41583e-60	FALSE	RBMX	8
RPS18	2.8425e-64	-0.26763	0.979	0.978	7.78247e-60	FALSE	RPS18	-6
KAZN	4.53634e-64	0.425223	0.277	0.154	1.24201e-59	FALSE	KAZN	9
APLP1	5.08263e-64	0.433795	0.427	0.295	1.39157e-59	FALSE	APLP1	10
URB1-AS1	6.33592e-64	-0.269222	0.046	0.109	1.73471e-59	FALSE	URB1-AS1	-6
HLA-C	8.11285e-64	-0.433496	0.323	0.45	2.22122e-59	FALSE	HLA-C	-10
SNU13	9.68922e-64	-0.405415	0.637	0.701	2.65281e-59	FALSE	SNU13	-9
NOP10	1.08606e-63	-0.426839	0.561	0.638	2.97352e-59	FALSE	NOP10	-9
RPP25	1.24084e-63	-0.333707	0.062	0.132	3.3973e-59	FALSE	RPP25	-7
HIST3H2A	1.6249e-63	-0.451483	0.28	0.392	4.44883e-59	FALSE	HIST3H2A	-10
AC027031.2	1.7769e-63	-0.413484	0.193	0.301	4.86497e-59	FALSE	AC027031.2	-9
CLASP2	1.79552e-63	0.356742	0.452	0.314	4.91594e-59	FALSE	CLASP2	8
PTPRD	1.9522e-63	0.400715	0.235	0.115	5.34493e-59	FALSE	PTPRD	9
C19orf25	2.22115e-63	-0.368144	0.282	0.398	6.08129e-59	FALSE	C19orf25	-8
ZC2HC1A	2.31075e-63	0.359554	0.476	0.337	6.32659e-59	FALSE	ZC2HC1A	8
LINC00342	2.52409e-63	0.389941	0.277	0.153	6.91071e-59	FALSE	LINC00342	9
CHCHD7	2.55215e-63	-0.32051	0.14	0.239	6.98753e-59	FALSE	CHCHD7	-7
NDUFA4L2	2.6271e-63	-0.390001	0.056	0.123	7.19275e-59	FALSE	NDUFA4L2	-9
TMEM108	2.79503e-63	0.365411	0.196	0.085	7.65251e-59	FALSE	TMEM108	8
THRA	7.88418e-63	0.383023	0.535	0.404	2.15861e-58	FALSE	THRA	8
PLOD2	9.68749e-63	-0.304766	0.062	0.132	2.65234e-58	FALSE	PLOD2	-7
TBCB	1.05658e-62	0.300506	0.661	0.53	2.89281e-58	FALSE	TBCB	7
MEIS2	1.15148e-62	0.445131	0.667	0.562	3.15264e-58	FALSE	MEIS2	10
NPRL2	1.20408e-62	-0.345214	0.149	0.246	3.29666e-58	FALSE	NPRL2	-8
TMEM35A	1.20818e-62	0.370382	0.452	0.315	3.30786e-58	FALSE	TMEM35A	8
PLK3	1.23296e-62	-0.255571	0.075	0.152	3.37572e-58	FALSE	PLK3	-6
CELF4	1.6361e-62	0.526447	0.363	0.238	4.47948e-58	FALSE	CELF4	12
DOK6	2.41255e-62	0.413725	0.194	0.085	6.60533e-58	FALSE	DOK6	9
GPC2	4.08133e-62	0.372061	0.344	0.212	1.11743e-57	FALSE	GPC2	8
ZNF830	5.31769e-62	-0.535669	0.251	0.358	1.45593e-57	FALSE	ZNF830	-12
SEC13	5.48899e-62	-0.338874	0.23	0.339	1.50283e-57	FALSE	SEC13	-7
ATP8A2	8.62355e-62	0.319665	0.168	0.064	2.36104e-57	FALSE	ATP8A2	7
SURF4	2.72994e-61	-0.312017	0.164	0.264	7.4743e-57	FALSE	SURF4	-7
IARS	2.77824e-61	-0.370693	0.22	0.326	7.60655e-57	FALSE	IARS	-8
CNR1	3.10245e-61	0.417187	0.3	0.174	8.49419e-57	FALSE	CNR1	9
FEZF2	3.70493e-61	0.505338	0.37	0.244	1.01437e-56	FALSE	FEZF2	11
EMC7	5.3782e-61	-0.431381	0.385	0.486	1.4725e-56	FALSE	EMC7	-9
GNAI1	5.51221e-61	0.342133	0.345	0.212	1.50919e-56	FALSE	GNAI1	8
POLR3D	6.82076e-61	-0.341898	0.157	0.256	1.86746e-56	FALSE	POLR3D	-8
CAP2	9.23184e-61	0.335696	0.304	0.177	2.52759e-56	FALSE	CAP2	7
MDM2	1.21258e-60	-0.450609	0.208	0.311	3.31992e-56	FALSE	MDM2	-10
TBR1	1.30456e-60	0.426874	0.323	0.197	3.57175e-56	FALSE	TBR1	9
ARPC5	1.4528e-60	0.31679	0.691	0.578	3.97763e-56	FALSE	ARPC5	7
AKT3	1.47685e-60	0.382097	0.455	0.32	4.04348e-56	FALSE	AKT3	8
TAGLN3	1.55284e-60	0.329512	0.586	0.456	4.25151e-56	FALSE	TAGLN3	7
EIF1B	1.90137e-60	-0.417725	0.72	0.774	5.20576e-56	FALSE	EIF1B	-9
PSMD12	2.68187e-60	-0.43413	0.367	0.473	7.3427e-56	FALSE	PSMD12	-10
ROGDI	6.13325e-60	0.315361	0.218	0.106	1.67922e-55	FALSE	ROGDI	7
DLG2	7.26134e-60	0.371732	0.24	0.123	1.98808e-55	FALSE	DLG2	8
PAK5	1.05671e-59	0.405601	0.324	0.197	2.89316e-55	FALSE	PAK5	9
DIS3	1.42746e-59	-0.409988	0.25	0.358	3.90823e-55	FALSE	DIS3	-9
MPHOSPH10	1.5154e-59	-0.446842	0.384	0.488	4.14903e-55	FALSE	MPHOSPH10	-10
NEO1	1.51617e-59	0.369044	0.295	0.172	4.15113e-55	FALSE	NEO1	8
PLXNA2	1.51702e-59	0.395028	0.301	0.176	4.15345e-55	FALSE	PLXNA2	9
SAC3D1	1.54473e-59	-0.53632	0.26	0.362	4.22931e-55	FALSE	SAC3D1	-12
BCL11B	1.59114e-59	0.51852	0.426	0.305	4.35637e-55	FALSE	BCL11B	11
MARCKS	1.7191e-59	0.278653	0.93	0.894	4.70673e-55	FALSE	MARCKS	6
LAGE3	1.96173e-59	-0.460506	0.311	0.413	5.37102e-55	FALSE	LAGE3	-10
FAM174C	2.04762e-59	-0.36652	0.188	0.288	5.60618e-55	FALSE	FAM174C	-8
NUDT3	2.2714e-59	0.326985	0.522	0.387	6.21886e-55	FALSE	NUDT3	7
BRIX1	2.50023e-59	-0.402622	0.262	0.369	6.84538e-55	FALSE	BRIX1	-9
CAMK4	3.28411e-59	0.323152	0.245	0.127	8.99157e-55	FALSE	CAMK4	7
A1BG	3.79237e-59	-0.418466	0.244	0.351	1.03831e-54	FALSE	A1BG	-9
PRMT1	3.81284e-59	0.314751	0.663	0.538	1.04392e-54	FALSE	PRMT1	7
SCNM1	4.02754e-59	-0.382409	0.175	0.274	1.1027e-54	FALSE	SCNM1	-8
KIF21B	4.25153e-59	0.34236	0.254	0.135	1.16403e-54	FALSE	KIF21B	8
LAMTOR5	5.30203e-59	-0.340447	0.687	0.736	1.45164e-54	FALSE	LAMTOR5	-7
DAAM1	7.18828e-59	0.366259	0.616	0.5	1.96808e-54	FALSE	DAAM1	8
UCHL1	8.60099e-59	0.344486	0.848	0.789	2.35486e-54	FALSE	UCHL1	8
EPB41L4A-AS1	1.39583e-58	-0.499306	0.44	0.53	3.82165e-54	FALSE	EPB41L4A-AS1	-11
GRIA1	1.54728e-58	0.42119	0.281	0.162	4.23629e-54	FALSE	GRIA1	9
AK4	1.88769e-58	-0.271645	0.072	0.144	5.16832e-54	FALSE	AK4	-6
MRPL51	2.57413e-58	-0.440513	0.605	0.675	7.04771e-54	FALSE	MRPL51	-10
EPB41L3	3.07917e-58	0.398426	0.298	0.178	8.43046e-54	FALSE	EPB41L3	9
BCAS2	3.49512e-58	-0.434869	0.404	0.501	9.56929e-54	FALSE	BCAS2	-10
TMED3	4.2187e-58	-0.357228	0.229	0.333	1.15504e-53	FALSE	TMED3	-8
TRMT9B	5.34099e-58	0.334964	0.187	0.082	1.46231e-53	FALSE	TRMT9B	7
AC073195.1	1.25238e-57	-0.287797	0.045	0.104	3.42889e-53	FALSE	AC073195.1	-6
PRDX4	1.50223e-57	-0.346993	0.499	0.595	4.11297e-53	FALSE	PRDX4	-8
PCLAF	1.57134e-57	0.560441	0.131	0.042	4.30216e-53	FALSE	PCLAF	12
UBE2E3	1.94643e-57	0.337872	0.522	0.388	5.32914e-53	FALSE	UBE2E3	7
NUCKS1	1.96621e-57	0.315026	0.873	0.826	5.38328e-53	FALSE	NUCKS1	7
GARS	2.32067e-57	-0.391563	0.311	0.415	6.35377e-53	FALSE	GARS	-9
NPDC1	2.67285e-57	0.353587	0.459	0.328	7.31799e-53	FALSE	NPDC1	8
DCAF13	3.41517e-57	-0.382753	0.301	0.404	9.35038e-53	FALSE	DCAF13	-8
ZFAS1	3.56303e-57	-0.395117	0.788	0.815	9.75521e-53	FALSE	ZFAS1	-9
HIST1H2BD	4.09426e-57	-0.303236	0.085	0.162	1.12097e-52	FALSE	HIST1H2BD	-7
NXT1	4.31047e-57	-0.363114	0.196	0.297	1.18016e-52	FALSE	NXT1	-8
TTLL7	4.62466e-57	0.351319	0.317	0.19	1.26619e-52	FALSE	TTLL7	8
CDH2	4.63146e-57	0.326075	0.436	0.303	1.26805e-52	FALSE	CDH2	7
FABP7	9.14103e-57	0.56405	0.754	0.673	2.50272e-52	FALSE	FABP7	12
XRCC5	1.11582e-56	0.2852	0.771	0.669	3.055e-52	FALSE	XRCC5	6
SF3B6	1.80217e-56	-0.354841	0.71	0.757	4.93416e-52	FALSE	SF3B6	-8
LUC7L3	2.37637e-56	0.290317	0.854	0.779	6.50627e-52	FALSE	LUC7L3	6
SLC2A3	2.46595e-56	-0.348048	0.174	0.274	6.75153e-52	FALSE	SLC2A3	-8
MYDGF	3.15169e-56	-0.387772	0.342	0.443	8.629e-52	FALSE	MYDGF	-9
SMARCC2	3.15619e-56	0.302189	0.419	0.282	8.64134e-52	FALSE	SMARCC2	7
GRIA3	4.4097e-56	0.341588	0.252	0.138	1.20733e-51	FALSE	GRIA3	8
ANK3	5.26347e-56	0.433762	0.397	0.277	1.44109e-51	FALSE	ANK3	10
WDR45B	5.89503e-56	-0.321239	0.238	0.343	1.614e-51	FALSE	WDR45B	-7
GNL3	1.01094e-55	-0.380843	0.317	0.423	2.76786e-51	FALSE	GNL3	-8
SAR1B	1.18864e-55	-0.34492	0.24	0.344	3.25438e-51	FALSE	SAR1B	-8
MAGEF1	1.33344e-55	-0.41841	0.453	0.543	3.65083e-51	FALSE	MAGEF1	-9
AURKAIP1	1.42514e-55	-0.492036	0.597	0.65	3.9019e-51	FALSE	AURKAIP1	-11
MRPL55	1.44926e-55	-0.386881	0.321	0.421	3.96793e-51	FALSE	MRPL55	-8
PDK3	2.07942e-55	-0.292227	0.117	0.202	5.69325e-51	FALSE	PDK3	-6
PSIP1	2.14171e-55	0.294569	0.794	0.722	5.8638e-51	FALSE	PSIP1	6
LDB2	2.19731e-55	0.285611	0.13	0.041	6.016e-51	FALSE	LDB2	6
RNF113A	3.28771e-55	-0.356773	0.131	0.219	9.00142e-51	FALSE	RNF113A	-8
IER5	3.33165e-55	-0.560886	0.273	0.376	9.12174e-51	FALSE	IER5	-12
BLOC1S1	3.81903e-55	0.305463	0.563	0.433	1.04561e-50	FALSE	BLOC1S1	7
ZNHIT2	4.84249e-55	-0.304394	0.074	0.144	1.32582e-50	FALSE	ZNHIT2	-7
FNIP1	9.53686e-55	-0.422559	0.236	0.338	2.6111e-50	FALSE	FNIP1	-9
SEC61B	1.04243e-54	-0.353359	0.759	0.782	2.85407e-50	FALSE	SEC61B	-8
LRRC59	1.13475e-54	-0.344286	0.241	0.341	3.10682e-50	FALSE	LRRC59	-8
GLRX5	1.23322e-54	-0.38887	0.438	0.531	3.37642e-50	FALSE	GLRX5	-9
HAX1	1.45371e-54	-0.333668	0.359	0.464	3.98011e-50	FALSE	HAX1	-7
MORF4L2	1.47113e-54	-0.360567	0.832	0.848	4.02779e-50	FALSE	MORF4L2	-8
COX14	1.4753e-54	-0.381832	0.284	0.387	4.03924e-50	FALSE	COX14	-8
SH3BP5	1.54068e-54	0.366726	0.42	0.297	4.21824e-50	FALSE	SH3BP5	8
YME1L1	1.75211e-54	-0.396972	0.338	0.441	4.79711e-50	FALSE	YME1L1	-9
CDC42	1.89516e-54	0.315972	0.754	0.665	5.18877e-50	FALSE	CDC42	7
LARP6	1.96325e-54	-0.314139	0.149	0.241	5.37518e-50	FALSE	LARP6	-7
POLR2K	4.1188e-54	-0.391314	0.459	0.551	1.12769e-49	FALSE	POLR2K	-9
HMGCS1	4.75164e-54	0.348202	0.605	0.475	1.30095e-49	FALSE	HMGCS1	8
EML1	5.66184e-54	0.338706	0.258	0.145	1.55015e-49	FALSE	EML1	7
IGFBP2	6.10006e-54	-1.53531	0.727	0.697	1.67014e-49	FALSE	IGFBP2	-34
MARCH6	1.06321e-53	0.294407	0.533	0.402	2.91097e-49	FALSE	MARCH6	6
PPFIA2	1.14663e-53	0.38646	0.29	0.174	3.13935e-49	FALSE	PPFIA2	8
GAREM1	1.19971e-53	0.311836	0.216	0.108	3.28468e-49	FALSE	GAREM1	7
DGUOK	1.46299e-53	-0.399167	0.549	0.625	4.00552e-49	FALSE	DGUOK	-9
C1QTNF4	1.81568e-53	0.292416	0.184	0.083	4.97115e-49	FALSE	C1QTNF4	6
MISP3	2.31188e-53	-0.340442	0.068	0.135	6.32971e-49	FALSE	MISP3	-7
TANC2	2.81014e-53	0.357914	0.336	0.216	7.69389e-49	FALSE	TANC2	8
SEZ6	3.26243e-53	0.324644	0.229	0.12	8.93219e-49	FALSE	SEZ6	7
SCG5	3.48084e-53	0.572082	0.43	0.336	9.53019e-49	FALSE	SCG5	13
NEFM	3.48519e-53	-0.360029	0.21	0.312	9.5421e-49	FALSE	NEFM	-8
SESTD1	3.72646e-53	0.326653	0.384	0.259	1.02027e-48	FALSE	SESTD1	7
AC007541.1	4.23122e-53	-0.27413	0.085	0.158	1.15847e-48	FALSE	AC007541.1	-6
CSNK1E	4.81754e-53	0.287403	0.687	0.57	1.31899e-48	FALSE	CSNK1E	6
SQSTM1	6.6647e-53	-0.450467	0.335	0.434	1.82473e-48	FALSE	SQSTM1	-10
DYNLT1	7.87802e-53	0.260529	0.741	0.617	2.15692e-48	FALSE	DYNLT1	6
WDR74	8.76702e-53	-0.311424	0.173	0.269	2.40032e-48	FALSE	WDR74	-7
SYF2	2.17288e-52	-0.440437	0.403	0.503	5.94914e-48	FALSE	SYF2	-10
SLC30A5	3.2094e-52	-0.281353	0.128	0.213	8.78702e-48	FALSE	SLC30A5	-6
JUND	5.13761e-52	-0.375516	0.817	0.85	1.40663e-47	FALSE	JUND	-8
TMED2	5.47361e-52	-0.369289	0.374	0.468	1.49862e-47	FALSE	TMED2	-8
CBX4	5.75258e-52	-0.477064	0.237	0.333	1.575e-47	FALSE	CBX4	-10
KIFAP3	7.22677e-52	0.342069	0.47	0.352	1.97862e-47	FALSE	KIFAP3	8
GNAQ	1.33515e-51	0.322455	0.434	0.312	3.65552e-47	FALSE	GNAQ	7
UQCC3	1.51623e-51	-0.412967	0.197	0.291	4.1513e-47	FALSE	UQCC3	-9
YPEL1	1.62132e-51	0.260127	0.256	0.142	4.43902e-47	FALSE	YPEL1	6
ACOT7	2.64643e-51	0.28686	0.251	0.142	7.24565e-47	FALSE	ACOT7	6
DEAF1	2.74122e-51	0.306237	0.327	0.209	7.5052e-47	FALSE	DEAF1	7
EEF1A2	3.89552e-51	0.368372	0.421	0.305	1.06655e-46	FALSE	EEF1A2	8
VRK1	4.10187e-51	0.325134	0.266	0.156	1.12305e-46	FALSE	VRK1	7
ZNF667-AS1	4.35667e-51	-0.423229	0.325	0.42	1.19281e-46	FALSE	ZNF667-AS1	-9
HDAC2	4.71076e-51	0.275341	0.642	0.523	1.28976e-46	FALSE	HDAC2	6
NUSAP1	6.40463e-51	0.64369	0.125	0.043	1.75352e-46	FALSE	NUSAP1	14
MACF1	6.793e-51	0.319966	0.559	0.434	1.85985e-46	FALSE	MACF1	7
LONP1	8.8075e-51	-0.288175	0.127	0.21	2.41141e-46	FALSE	LONP1	-6
GNB1	1.09168e-50	0.283095	0.664	0.548	2.98892e-46	FALSE	GNB1	6
TMEM208	1.81799e-50	-0.46873	0.349	0.438	4.97747e-46	FALSE	TMEM208	-10
SH3GL2	1.83264e-50	0.313026	0.208	0.106	5.01759e-46	FALSE	SH3GL2	7
H1F0	1.87158e-50	-0.373957	0.397	0.502	5.12421e-46	FALSE	H1F0	-8
DPF1	1.87609e-50	0.327555	0.327	0.209	5.13654e-46	FALSE	DPF1	7
BLOC1S4	1.9504e-50	-0.436152	0.28	0.378	5.34e-46	FALSE	BLOC1S4	-10
RPL36	2.03862e-50	-0.255022	0.937	0.933	5.58153e-46	FALSE	RPL36	-6
OPCML	4.89046e-50	0.270033	0.123	0.041	1.33896e-45	FALSE	OPCML	6
CNN3	5.04792e-50	0.383256	0.508	0.389	1.38207e-45	FALSE	CNN3	8
DNER	5.40692e-50	0.364212	0.363	0.246	1.48036e-45	FALSE	DNER	8
CCPG1	5.47438e-50	-0.356726	0.206	0.302	1.49883e-45	FALSE	CCPG1	-8
OSBP	5.6186e-50	-0.3033	0.166	0.256	1.53832e-45	FALSE	OSBP	-7
SNHG3	6.20103e-50	-0.398089	0.148	0.234	1.69778e-45	FALSE	SNHG3	-9
KHDC4	8.3257e-50	-0.344218	0.173	0.263	2.27949e-45	FALSE	KHDC4	-8
TOB1	8.39429e-50	-0.396013	0.166	0.256	2.29827e-45	FALSE	TOB1	-9
NRXN2	1.05161e-49	0.32173	0.347	0.23	2.87921e-45	FALSE	NRXN2	7
RTF1	1.06903e-49	0.278004	0.732	0.636	2.9269e-45	FALSE	RTF1	6
CACNA1E	1.18714e-49	0.274985	0.136	0.051	3.25027e-45	FALSE	CACNA1E	6
ARF3	1.365e-49	0.295432	0.374	0.255	3.73723e-45	FALSE	ARF3	6
YWHAZ	1.41495e-49	0.263635	0.788	0.7	3.87399e-45	FALSE	YWHAZ	6
TENM3	1.51207e-49	0.317686	0.15	0.062	4.1399e-45	FALSE	TENM3	7
SNHG1	1.75172e-49	-0.382535	0.2	0.294	4.79603e-45	FALSE	SNHG1	-8
CHD2	1.94741e-49	-0.381192	0.471	0.562	5.3318e-45	FALSE	CHD2	-8
GPI	2.11112e-49	-0.581208	0.288	0.376	5.78005e-45	FALSE	GPI	-13
OSER1	2.61755e-49	-0.32581	0.161	0.249	7.1666e-45	FALSE	OSER1	-7
SLC25A6	2.73992e-49	0.262504	0.688	0.558	7.50163e-45	FALSE	SLC25A6	6
CCDC174	3.94977e-49	-0.303164	0.201	0.299	1.08141e-44	FALSE	CCDC174	-7
KIF3C	5.33253e-49	0.295178	0.306	0.193	1.45999e-44	FALSE	KIF3C	6
RRAGC	5.97495e-49	-0.370257	0.199	0.291	1.63588e-44	FALSE	RRAGC	-8
RPUSD2	8.27042e-49	-0.281795	0.107	0.184	2.26436e-44	FALSE	RPUSD2	-6
NAV3	8.38803e-49	0.34476	0.254	0.147	2.29656e-44	FALSE	NAV3	8
ZNF462	9.77729e-49	0.311252	0.467	0.344	2.67692e-44	FALSE	ZNF462	7
TCEAL9	1.08993e-48	-0.400402	0.639	0.706	2.98412e-44	FALSE	TCEAL9	-9
RNF7	1.28773e-48	-0.346571	0.547	0.619	3.52569e-44	FALSE	RNF7	-8
CTNNA2	1.44727e-48	0.261734	0.146	0.06	3.96249e-44	FALSE	CTNNA2	6
ZNF791	1.47379e-48	-0.343549	0.238	0.335	4.03508e-44	FALSE	ZNF791	-8
DYNC1I2	1.5099e-48	0.291354	0.618	0.501	4.13395e-44	FALSE	DYNC1I2	6
BAX	1.67075e-48	-0.383294	0.42	0.507	4.57436e-44	FALSE	BAX	-8
B3GAT1	2.05709e-48	0.288796	0.245	0.138	5.63211e-44	FALSE	B3GAT1	6
RP9	2.09664e-48	-0.373731	0.25	0.347	5.7404e-44	FALSE	RP9	-8
TSPAN7	2.53246e-48	0.325163	0.289	0.179	6.93362e-44	FALSE	TSPAN7	7
IER3IP1	2.82178e-48	-0.352633	0.387	0.476	7.72575e-44	FALSE	IER3IP1	-8
CAMKK2	2.8707e-48	0.276467	0.228	0.125	7.8597e-44	FALSE	CAMKK2	6
RPS17	3.17895e-48	-0.259416	0.902	0.91	8.70364e-44	FALSE	RPS17	-6
NKAIN3	3.34957e-48	0.300472	0.189	0.093	9.17079e-44	FALSE	NKAIN3	7
IGSF3	3.7484e-48	0.297261	0.256	0.148	1.02627e-43	FALSE	IGSF3	7
CNTN1	4.32184e-48	0.345465	0.176	0.083	1.18328e-43	FALSE	CNTN1	8
ADPRHL2	4.37901e-48	-0.308729	0.204	0.299	1.19893e-43	FALSE	ADPRHL2	-7
HP1BP3	4.54667e-48	0.29163	0.633	0.527	1.24483e-43	FALSE	HP1BP3	6
UBA1	5.58004e-48	0.299666	0.478	0.355	1.52776e-43	FALSE	UBA1	7
IER2	6.01049e-48	-0.522798	0.321	0.434	1.64561e-43	FALSE	IER2	-11
ADD2	7.04828e-48	0.289844	0.266	0.158	1.92975e-43	FALSE	ADD2	6
SRGAP3	7.31924e-48	0.28227	0.545	0.415	2.00393e-43	FALSE	SRGAP3	6
CSRNP3	8.29786e-48	0.383167	0.384	0.271	2.27187e-43	FALSE	CSRNP3	8
SRSF8	1.05741e-47	-0.422735	0.27	0.364	2.89508e-43	FALSE	SRSF8	-9
GNAL	1.11023e-47	0.284437	0.174	0.08	3.0397e-43	FALSE	GNAL	6
PTPRO	1.48685e-47	0.274259	0.156	0.068	4.07085e-43	FALSE	PTPRO	6
YARS	1.79889e-47	-0.29939	0.174	0.264	4.92519e-43	FALSE	YARS	-7
ZCCHC7	1.82456e-47	-0.257009	0.156	0.245	4.99546e-43	FALSE	ZCCHC7	-6
CDK1	2.09292e-47	0.423467	0.102	0.029	5.7302e-43	FALSE	CDK1	9
DDX24	2.35116e-47	-0.415774	0.716	0.763	6.43723e-43	FALSE	DDX24	-9
DNAJB4	2.76493e-47	-0.252926	0.099	0.173	7.57009e-43	FALSE	DNAJB4	-6
RBM8A	3.31092e-47	-0.409954	0.565	0.634	9.06496e-43	FALSE	RBM8A	-9
NARS	3.68041e-47	-0.375072	0.415	0.497	1.00766e-42	FALSE	NARS	-8
LRRC3B	4.33137e-47	0.334199	0.247	0.143	1.18589e-42	FALSE	LRRC3B	7
SRP19	4.33994e-47	-0.394171	0.492	0.566	1.18823e-42	FALSE	SRP19	-9
C14orf119	4.98568e-47	-0.313522	0.208	0.302	1.36503e-42	FALSE	C14orf119	-7
SNAP25	6.17744e-47	0.411443	0.423	0.313	1.69132e-42	FALSE	SNAP25	9
ISCU	6.64934e-47	-0.374097	0.39	0.476	1.82052e-42	FALSE	ISCU	-8
FKBP1B	7.16277e-47	0.278526	0.285	0.175	1.96109e-42	FALSE	FKBP1B	6
MEF2C	9.90952e-47	0.549268	0.287	0.183	2.71313e-42	FALSE	MEF2C	12
AC025181.2	1.37811e-46	-0.258417	0.05	0.106	3.77312e-42	FALSE	AC025181.2	-6
TMOD2	1.44002e-46	0.330113	0.353	0.242	3.94262e-42	FALSE	TMOD2	7
PITPNA-AS1	1.69587e-46	-0.296544	0.145	0.228	4.64312e-42	FALSE	PITPNA-AS1	-7
CD63	1.80255e-46	-0.386417	0.692	0.734	4.93519e-42	FALSE	CD63	-8
FAM107B	2.31514e-46	0.278173	0.354	0.238	6.33862e-42	FALSE	FAM107B	6
CENPF	3.1596e-46	1.07302	0.193	0.102	8.65068e-42	FALSE	CENPF	24
EIF3M	4.1271e-46	-0.340797	0.511	0.58	1.12996e-41	FALSE	EIF3M	-7
NRBF2	4.91413e-46	-0.399754	0.195	0.284	1.34544e-41	FALSE	NRBF2	-9
TOP2A	5.83158e-46	1.04284	0.132	0.053	1.59663e-41	FALSE	TOP2A	23
JRKL	6.25998e-46	-0.287648	0.087	0.155	1.71392e-41	FALSE	JRKL	-6
SWI5	6.69328e-46	-0.254026	0.154	0.239	1.83255e-41	FALSE	SWI5	-6
FMNL2	7.24196e-46	0.316856	0.314	0.206	1.98278e-41	FALSE	FMNL2	7
STAU2	9.40129e-46	0.264663	0.275	0.167	2.57398e-41	FALSE	STAU2	6
CCDC88A	1.30265e-45	0.280326	0.629	0.523	3.56654e-41	FALSE	CCDC88A	6
R3HDM1	1.84163e-45	0.374882	0.269	0.166	5.0422e-41	FALSE	R3HDM1	8
DACT1	1.84738e-45	0.334112	0.215	0.118	5.05794e-41	FALSE	DACT1	7
RAB5IF	2.02977e-45	-0.374077	0.46	0.539	5.5573e-41	FALSE	RAB5IF	-8
ENAH	2.05887e-45	0.262333	0.647	0.534	5.63698e-41	FALSE	ENAH	6
GUCY1A1	3.42895e-45	0.418944	0.147	0.064	9.38812e-41	FALSE	GUCY1A1	9
SORBS2	3.58202e-45	0.330307	0.346	0.231	9.80722e-41	FALSE	SORBS2	7
TSPAN5	3.7088e-45	0.27214	0.483	0.361	1.01543e-40	FALSE	TSPAN5	6
RSL24D1	3.8362e-45	-0.293697	0.599	0.665	1.05031e-40	FALSE	RSL24D1	-6
C1orf35	4.0721e-45	-0.497129	0.295	0.383	1.1149e-40	FALSE	C1orf35	-11
ZFAND2A	4.08893e-45	-0.271103	0.112	0.187	1.11951e-40	FALSE	ZFAND2A	-6
PPP1R15B	6.10793e-45	-0.307675	0.118	0.194	1.67229e-40	FALSE	PPP1R15B	-7
BMERB1	6.11006e-45	0.282762	0.393	0.278	1.67287e-40	FALSE	BMERB1	6
LMO7	9.04579e-45	0.344793	0.182	0.092	2.47665e-40	FALSE	LMO7	8
CADM3	1.54505e-44	0.269779	0.182	0.092	4.23019e-40	FALSE	CADM3	6
GORASP2	1.61459e-44	-0.312619	0.207	0.296	4.42058e-40	FALSE	GORASP2	-7
SSR4	1.69119e-44	-0.352899	0.66	0.692	4.6303e-40	FALSE	SSR4	-8
ZNF436-AS1	1.75894e-44	-0.34483	0.154	0.237	4.8158e-40	FALSE	ZNF436-AS1	-8
FSD1	1.80648e-44	0.271604	0.287	0.182	4.94596e-40	FALSE	FSD1	6
TRIM52	1.90614e-44	-0.328419	0.135	0.214	5.21882e-40	FALSE	TRIM52	-7
GABBR1	2.41778e-44	0.260224	0.217	0.119	6.61965e-40	FALSE	GABBR1	6
SERF2	2.57566e-44	-0.30708	0.807	0.808	7.0519e-40	FALSE	SERF2	-7
APBA2	2.84461e-44	0.277912	0.263	0.161	7.78825e-40	FALSE	APBA2	6
TMA7	3.09842e-44	-0.43195	0.767	0.803	8.48316e-40	FALSE	TMA7	-9
MRFAP1	4.03363e-44	-0.373553	0.74	0.778	1.10437e-39	FALSE	MRFAP1	-8
SSR3	4.33205e-44	-0.354169	0.344	0.434	1.18607e-39	FALSE	SSR3	-8
TMEM223	5.19364e-44	-0.305107	0.178	0.264	1.42197e-39	FALSE	TMEM223	-7
TIGAR	5.37901e-44	-0.275815	0.148	0.23	1.47272e-39	FALSE	TIGAR	-6
PALMD	5.51168e-44	0.299639	0.176	0.087	1.50904e-39	FALSE	PALMD	7
NNAT	5.98756e-44	0.623087	0.316	0.211	1.63934e-39	FALSE	NNAT	14
EPRS	7.60497e-44	-0.389426	0.375	0.458	2.08216e-39	FALSE	EPRS	-9
RALYL	7.92816e-44	0.400981	0.185	0.096	2.17065e-39	FALSE	RALYL	9
TMEM158	8.04624e-44	0.323505	0.354	0.242	2.20298e-39	FALSE	TMEM158	7
CEBPZ	8.88903e-44	-0.370122	0.335	0.424	2.43373e-39	FALSE	CEBPZ	-8
SNHG12	1.29577e-43	-0.303861	0.095	0.164	3.54768e-39	FALSE	SNHG12	-7
COPB1	1.31081e-43	-0.314895	0.324	0.417	3.58886e-39	FALSE	COPB1	-7
SEC22B	1.31879e-43	-0.26956	0.174	0.26	3.61072e-39	FALSE	SEC22B	-6
RAI14	1.42783e-43	0.267376	0.216	0.119	3.90925e-39	FALSE	RAI14	6
C6orf226	1.52832e-43	-0.382157	0.182	0.267	4.18439e-39	FALSE	C6orf226	-8
FABP5	1.687e-43	0.392388	0.723	0.624	4.61884e-39	FALSE	FABP5	9
SLC35E1	2.15219e-43	-0.264377	0.174	0.259	5.89247e-39	FALSE	SLC35E1	-6
ERVK3-1	4.35351e-43	-0.322581	0.185	0.27	1.19195e-38	FALSE	ERVK3-1	-7
MLEC	4.42006e-43	-0.368246	0.339	0.423	1.21017e-38	FALSE	MLEC	-8
PELO	4.51487e-43	-0.302503	0.103	0.174	1.23613e-38	FALSE	PELO	-7
SRPK1	5.76104e-43	0.270412	0.312	0.205	1.57732e-38	FALSE	SRPK1	6
HRK	7.43454e-43	-0.304054	0.078	0.141	2.0355e-38	FALSE	HRK	-7
TNIK	8.17093e-43	0.283225	0.247	0.145	2.23712e-38	FALSE	TNIK	6
SNHG15	8.4032e-43	-0.444001	0.234	0.32	2.30071e-38	FALSE	SNHG15	-10
NCKAP5	1.34234e-42	0.275133	0.192	0.102	3.67519e-38	FALSE	NCKAP5	6
ABRACL	1.58747e-42	0.303316	0.503	0.388	4.34634e-38	FALSE	ABRACL	7
NECAB1	1.91624e-42	0.365166	0.14	0.062	5.24648e-38	FALSE	NECAB1	8
PPM1L	2.12487e-42	0.29688	0.238	0.14	5.81769e-38	FALSE	PPM1L	7
SMARCA1	2.25385e-42	0.286619	0.428	0.319	6.17082e-38	FALSE	SMARCA1	6
PLK2	2.57039e-42	-0.462497	0.294	0.389	7.03746e-38	FALSE	PLK2	-10
SRA1	2.78842e-42	-0.302406	0.185	0.27	7.63442e-38	FALSE	SRA1	-7
THY1	2.97204e-42	0.258161	0.28	0.176	8.13714e-38	FALSE	THY1	6
LIN7A	3.41225e-42	0.302013	0.251	0.152	9.34239e-38	FALSE	LIN7A	7
HNRNPD	3.61278e-42	0.282041	0.684	0.592	9.89143e-38	FALSE	HNRNPD	6
MAP6	4.09267e-42	0.301166	0.355	0.248	1.12053e-37	FALSE	MAP6	7
POLR2A	4.2136e-42	-0.401172	0.252	0.335	1.15364e-37	FALSE	POLR2A	-9
H3F3B	4.86445e-42	-0.298486	0.969	0.978	1.33184e-37	FALSE	H3F3B	-7
ATP1A3	5.24524e-42	0.296712	0.281	0.179	1.43609e-37	FALSE	ATP1A3	7
SPCS1	5.50673e-42	-0.295577	0.658	0.705	1.50769e-37	FALSE	SPCS1	-6
AKAP17A	6.38784e-42	-0.327462	0.168	0.249	1.74893e-37	FALSE	AKAP17A	-7
SERPINI1	6.77294e-42	0.403088	0.196	0.107	1.85436e-37	FALSE	SERPINI1	9
MCFD2	9.60535e-42	-0.324228	0.238	0.325	2.62985e-37	FALSE	MCFD2	-7
CAPZB	9.72485e-42	0.265896	0.458	0.346	2.66257e-37	FALSE	CAPZB	6
CENPH	1.03445e-41	0.263316	0.191	0.102	2.83223e-37	FALSE	CENPH	6
FGFR1OP2	1.03738e-41	-0.292937	0.233	0.322	2.84025e-37	FALSE	FGFR1OP2	-6
ZNF263	1.08724e-41	-0.259772	0.088	0.154	2.97675e-37	FALSE	ZNF263	-6
NIN	1.23797e-41	0.25164	0.204	0.11	3.38944e-37	FALSE	NIN	6
CBR1	1.25632e-41	-0.289849	0.206	0.294	3.43968e-37	FALSE	CBR1	-6
PRKACB	1.33444e-41	0.285628	0.287	0.184	3.65356e-37	FALSE	PRKACB	6
ITSN1	1.59345e-41	0.253316	0.299	0.192	4.36271e-37	FALSE	ITSN1	6
XKR4	1.60886e-41	0.25003	0.141	0.062	4.4049e-37	FALSE	XKR4	5
RCN1	1.69303e-41	-0.312971	0.254	0.348	4.63536e-37	FALSE	RCN1	-7
ANKRD36C	1.94088e-41	0.27853	0.273	0.169	5.31393e-37	FALSE	ANKRD36C	6
ARMH4	1.95977e-41	0.286175	0.29	0.186	5.36565e-37	FALSE	ARMH4	6
PTPRA	2.12613e-41	0.269419	0.441	0.328	5.82113e-37	FALSE	PTPRA	6
AC012360.3	2.14993e-41	-0.35831	0.124	0.197	5.88631e-37	FALSE	AC012360.3	-8
MRPL49	2.16429e-41	-0.276957	0.141	0.219	5.9256e-37	FALSE	MRPL49	-6
AP2M1	2.24696e-41	0.274545	0.618	0.512	6.15194e-37	FALSE	AP2M1	6
CDH7	2.43854e-41	0.436193	0.136	0.059	6.67648e-37	FALSE	CDH7	10
LAPTM4A	2.5686e-41	-0.324279	0.52	0.586	7.03257e-37	FALSE	LAPTM4A	-7
FZD3	2.58796e-41	0.261626	0.506	0.387	7.08558e-37	FALSE	FZD3	6
FGF12	2.66655e-41	0.281187	0.162	0.079	7.30075e-37	FALSE	FGF12	6
FBLN1	2.98032e-41	0.277223	0.216	0.123	8.15982e-37	FALSE	FBLN1	6
ODC1	2.98912e-41	-0.385349	0.601	0.651	8.18392e-37	FALSE	ODC1	-8
GABRB2	3.22063e-41	0.289369	0.172	0.087	8.81776e-37	FALSE	GABRB2	6
LSAMP	3.77576e-41	0.337158	0.258	0.161	1.03376e-36	FALSE	LSAMP	7
DNTTIP1	5.06449e-41	-0.294367	0.179	0.263	1.38661e-36	FALSE	DNTTIP1	-6
NME4	6.57537e-41	0.297294	0.342	0.238	1.80027e-36	FALSE	NME4	7
PSMC4	7.47899e-41	-0.345985	0.381	0.458	2.04767e-36	FALSE	PSMC4	-8
XPC	1.59816e-40	-0.261909	0.163	0.244	4.37559e-36	FALSE	XPC	-6
CLCN4	1.75601e-40	0.276581	0.206	0.115	4.80777e-36	FALSE	CLCN4	6
TMCO1	1.76216e-40	-0.335888	0.386	0.468	4.82462e-36	FALSE	TMCO1	-7
SLC1A2	2.13158e-40	0.287548	0.262	0.163	5.83604e-36	FALSE	SLC1A2	6
ERP29	2.25618e-40	-0.342484	0.55	0.617	6.1772e-36	FALSE	ERP29	-8
PYURF	2.36532e-40	-0.326456	0.441	0.523	6.47601e-36	FALSE	PYURF	-7
IRF2BP2	3.06872e-40	-0.395931	0.343	0.432	8.40186e-36	FALSE	IRF2BP2	-9
BTG3	3.22961e-40	-0.315128	0.311	0.406	8.84234e-36	FALSE	BTG3	-7
TMEM59L	3.70667e-40	0.347145	0.386	0.288	1.01485e-35	FALSE	TMEM59L	8
VSTM2L	3.88825e-40	0.26323	0.15	0.071	1.06457e-35	FALSE	VSTM2L	6
AC026979.2	4.58793e-40	-0.2791	0.064	0.12	1.25613e-35	FALSE	AC026979.2	-6
ZNF749	5.31653e-40	-0.313157	0.078	0.138	1.45561e-35	FALSE	ZNF749	-7
SMIM26	5.67945e-40	-0.34735	0.447	0.529	1.55498e-35	FALSE	SMIM26	-8
EID2B	6.01025e-40	-0.401674	0.22	0.302	1.64555e-35	FALSE	EID2B	-9
SVIP	6.02709e-40	-0.270672	0.136	0.211	1.65016e-35	FALSE	SVIP	-6
DCTN2	7.01405e-40	0.259396	0.592	0.49	1.92038e-35	FALSE	DCTN2	6
AC091271.1	7.04303e-40	-0.406325	0.13	0.203	1.92831e-35	FALSE	AC091271.1	-9
ALKBH2	7.09722e-40	-0.304959	0.172	0.252	1.94315e-35	FALSE	ALKBH2	-7
EFNB2	7.53441e-40	0.300459	0.55	0.446	2.06285e-35	FALSE	EFNB2	7
LMNB1	7.85389e-40	0.327925	0.242	0.15	2.15032e-35	FALSE	LMNB1	7
TMEM14C	8.12251e-40	-0.298045	0.424	0.503	2.22386e-35	FALSE	TMEM14C	-7
ACTL6B	1.09331e-39	0.266225	0.21	0.12	2.99337e-35	FALSE	ACTL6B	6
ZNRD1	1.1303e-39	-0.269126	0.186	0.27	3.09465e-35	FALSE	ZNRD1	-6
NR2F1	1.33445e-39	0.295392	0.737	0.653	3.6536e-35	FALSE	NR2F1	6
SURF6	1.35725e-39	-0.278148	0.135	0.209	3.71603e-35	FALSE	SURF6	-6
MRPS33	1.40818e-39	-0.289937	0.313	0.405	3.85547e-35	FALSE	MRPS33	-6
DRAXIN	1.43113e-39	0.310704	0.368	0.265	3.91828e-35	FALSE	DRAXIN	7
NTRK3	1.76715e-39	0.290638	0.184	0.099	4.83827e-35	FALSE	NTRK3	6
ZNRF1	2.32143e-39	0.284711	0.389	0.286	6.35585e-35	FALSE	ZNRF1	6
CAMTA1	2.33821e-39	0.255246	0.532	0.423	6.40179e-35	FALSE	CAMTA1	6
JAKMIP2	2.4115e-39	0.264793	0.399	0.29	6.60243e-35	FALSE	JAKMIP2	6
IDH2	2.61717e-39	0.298061	0.36	0.256	7.16556e-35	FALSE	IDH2	7
PPM1D	2.98929e-39	-0.256335	0.08	0.141	8.18438e-35	FALSE	PPM1D	-6
DPH3	3.30529e-39	-0.278316	0.186	0.269	9.04954e-35	FALSE	DPH3	-6
ATAT1	3.50929e-39	0.267389	0.382	0.275	9.60808e-35	FALSE	ATAT1	6
ACAT2	3.55414e-39	0.293967	0.473	0.369	9.73089e-35	FALSE	ACAT2	6
CCNG1	7.73593e-39	-0.291643	0.24	0.327	2.11802e-34	FALSE	CCNG1	-6
SOBP	9.16834e-39	0.278087	0.216	0.126	2.5102e-34	FALSE	SOBP	6
TSSC4	9.27193e-39	-0.310915	0.296	0.382	2.53856e-34	FALSE	TSSC4	-7
C9orf16	9.38324e-39	0.25871	0.529	0.423	2.56904e-34	FALSE	C9orf16	6
ACTR1A	9.56818e-39	0.260584	0.345	0.24	2.61967e-34	FALSE	ACTR1A	6
LINC00599	1.09778e-38	0.289481	0.303	0.201	3.0056e-34	FALSE	LINC00599	6
CACNG8	1.23948e-38	0.259471	0.236	0.142	3.39357e-34	FALSE	CACNG8	6
DKK3	1.39924e-38	0.280149	0.328	0.228	3.83098e-34	FALSE	DKK3	6
ORMDL1	1.70429e-38	-0.32394	0.442	0.519	4.66616e-34	FALSE	ORMDL1	-7
PLPPR2	1.79014e-38	0.260327	0.21	0.123	4.90121e-34	FALSE	PLPPR2	6
AL137802.2	2.3431e-38	-0.336987	0.086	0.148	6.41517e-34	FALSE	AL137802.2	-7
EZH2	2.53236e-38	0.300263	0.228	0.137	6.93336e-34	FALSE	EZH2	7
SH3BGRL	2.85928e-38	0.264453	0.297	0.197	7.82841e-34	FALSE	SH3BGRL	6
SURF2	3.39684e-38	-0.302014	0.214	0.297	9.30022e-34	FALSE	SURF2	-7
SLF1	3.58258e-38	0.265387	0.214	0.124	9.80874e-34	FALSE	SLF1	6
JTB	3.6083e-38	-0.313483	0.49	0.56	9.87917e-34	FALSE	JTB	-7
MLLT3	3.78579e-38	0.282289	0.301	0.201	1.03651e-33	FALSE	MLLT3	6
INPP5F	4.40299e-38	-0.377811	0.263	0.345	1.2055e-33	FALSE	INPP5F	-8
SF3B5	4.87052e-38	-0.33133	0.611	0.658	1.3335e-33	FALSE	SF3B5	-7
NDUFS2	5.39895e-38	0.267563	0.497	0.392	1.47818e-33	FALSE	NDUFS2	6
PTOV1	7.42982e-38	0.266937	0.492	0.385	2.03421e-33	FALSE	PTOV1	6
LMO2	7.91643e-38	-0.292012	0.111	0.18	2.16744e-33	FALSE	LMO2	-6
BBX	8.2784e-38	-0.259129	0.277	0.374	2.26654e-33	FALSE	BBX	-6
DDX21	1.02781e-37	-0.323971	0.37	0.456	2.81404e-33	FALSE	DDX21	-7
NRN1	1.26437e-37	-0.507698	0.375	0.453	3.46172e-33	FALSE	NRN1	-11
EPHA5	1.52891e-37	0.299788	0.263	0.168	4.18601e-33	FALSE	EPHA5	7
PARP1	1.72923e-37	0.256554	0.598	0.496	4.73446e-33	FALSE	PARP1	6
NCK1	1.87545e-37	-0.257222	0.171	0.25	5.1348e-33	FALSE	NCK1	-6
NAMPT	2.22875e-37	-0.280431	0.168	0.246	6.1021e-33	FALSE	NAMPT	-6
NSMF	2.4313e-37	0.283122	0.271	0.177	6.65665e-33	FALSE	NSMF	6
UBE2T	2.66807e-37	0.331683	0.332	0.237	7.3049e-33	FALSE	UBE2T	7
VKORC1	2.99107e-37	-0.310127	0.321	0.404	8.18925e-33	FALSE	VKORC1	-7
MRPL40	3.2129e-37	-0.336079	0.341	0.427	8.7966e-33	FALSE	MRPL40	-7
SSU72	3.86554e-37	-0.284791	0.507	0.576	1.05835e-32	FALSE	SSU72	-6
TRMT10C	3.92885e-37	-0.423438	0.357	0.438	1.07568e-32	FALSE	TRMT10C	-9
ZNF322	4.02129e-37	-0.308151	0.305	0.394	1.10099e-32	FALSE	ZNF322	-7
TMEM11	4.92466e-37	-0.313088	0.235	0.317	1.34832e-32	FALSE	TMEM11	-7
NUDT1	5.58577e-37	0.253639	0.382	0.28	1.52933e-32	FALSE	NUDT1	6
CDK5R1	6.48364e-37	0.253315	0.443	0.337	1.77515e-32	FALSE	CDK5R1	6
JUNB	6.707e-37	-0.384166	0.193	0.277	1.83631e-32	FALSE	JUNB	-8
REEP1	6.76198e-37	0.270563	0.261	0.169	1.85136e-32	FALSE	REEP1	6
ZDBF2	8.0583e-37	-0.265237	0.118	0.186	2.20628e-32	FALSE	ZDBF2	-6
GOLGA3	9.45422e-37	-0.294735	0.201	0.281	2.58847e-32	FALSE	GOLGA3	-6
CARHSP1	1.21171e-36	0.284693	0.51	0.409	3.31753e-32	FALSE	CARHSP1	6
MYH10	1.22319e-36	0.251039	0.407	0.302	3.34898e-32	FALSE	MYH10	6
GNPTAB	1.26961e-36	0.250855	0.281	0.185	3.47605e-32	FALSE	GNPTAB	6
RNH1	1.31975e-36	-0.297254	0.457	0.528	3.61334e-32	FALSE	RNH1	-7
UQCRQ	1.38317e-36	-0.292101	0.678	0.71	3.78698e-32	FALSE	UQCRQ	-6
GPANK1	1.61979e-36	-0.253775	0.137	0.21	4.43482e-32	FALSE	GPANK1	-6
OTUD6B-AS1	1.66122e-36	-0.353778	0.406	0.483	4.54826e-32	FALSE	OTUD6B-AS1	-8
POP7	2.17616e-36	-0.516589	0.363	0.43	5.95811e-32	FALSE	POP7	-11
PHF1	2.58612e-36	-0.250823	0.139	0.211	7.08054e-32	FALSE	PHF1	-6
BACH2	2.73796e-36	0.26499	0.245	0.153	7.49625e-32	FALSE	BACH2	6
FAM181B	3.02769e-36	0.253342	0.252	0.159	8.28951e-32	FALSE	FAM181B	6
SON	3.29288e-36	-0.299556	0.74	0.774	9.01557e-32	FALSE	SON	-7
SNHG30	3.38815e-36	-0.362708	0.249	0.328	9.2764e-32	FALSE	SNHG30	-8
DNAJC2	3.64945e-36	-0.313429	0.236	0.317	9.99182e-32	FALSE	DNAJC2	-7
PIK3R1	3.93036e-36	0.376736	0.404	0.308	1.07609e-31	FALSE	PIK3R1	8
FAM200A	5.06647e-36	-0.273937	0.12	0.188	1.38715e-31	FALSE	FAM200A	-6
CLMP	5.98376e-36	0.266212	0.188	0.106	1.63829e-31	FALSE	CLMP	6
MRPS12	7.32218e-36	-0.358795	0.295	0.374	2.00474e-31	FALSE	MRPS12	-8
CDKN3	7.78842e-36	0.329861	0.122	0.054	2.13239e-31	FALSE	CDKN3	7
RER1	9.08587e-36	-0.289008	0.257	0.337	2.48762e-31	FALSE	RER1	-6
PGLS	1.20843e-35	0.26328	0.475	0.371	3.30857e-31	FALSE	PGLS	6
WDR83OS	1.6799e-35	-0.302145	0.598	0.643	4.59939e-31	FALSE	WDR83OS	-7
PHPT1	1.80028e-35	-0.354738	0.767	0.779	4.92897e-31	FALSE	PHPT1	-8
CKAP5	2.07194e-35	0.268798	0.31	0.215	5.67275e-31	FALSE	CKAP5	6
SRPK2	2.23171e-35	0.272224	0.582	0.488	6.1102e-31	FALSE	SRPK2	6
TIMP1	2.64724e-35	-0.287557	0.075	0.131	7.24788e-31	FALSE	TIMP1	-6
HIST1H1B	3.94995e-35	0.661544	0.12	0.053	1.08146e-30	FALSE	HIST1H1B	15
CWC25	3.99723e-35	-0.293376	0.192	0.269	1.0944e-30	FALSE	CWC25	-6
APC	4.57695e-35	0.273589	0.595	0.495	1.25312e-30	FALSE	APC	6
SCN3B	5.6103e-35	0.319684	0.318	0.228	1.53604e-30	FALSE	SCN3B	7
SESN3	5.8566e-35	0.295418	0.335	0.236	1.60348e-30	FALSE	SESN3	6
ZNF274	6.05577e-35	-0.254418	0.142	0.214	1.65801e-30	FALSE	ZNF274	-6
NDUFAF8	7.8992e-35	-0.312277	0.33	0.41	2.16272e-30	FALSE	NDUFAF8	-7
ADGRL3	8.3464e-35	0.263813	0.117	0.05	2.28516e-30	FALSE	ADGRL3	6
PSMA5	1.20434e-34	-0.371074	0.459	0.516	3.29737e-30	FALSE	PSMA5	-8
ZMYND8	1.33615e-34	0.258756	0.302	0.207	3.65825e-30	FALSE	ZMYND8	6
PCSK1N	1.47021e-34	0.279911	0.695	0.636	4.0253e-30	FALSE	PCSK1N	6
RSRP1	1.52275e-34	-0.496484	0.3	0.373	4.16914e-30	FALSE	RSRP1	-11
RNF6	1.75349e-34	-0.264794	0.108	0.172	4.80088e-30	FALSE	RNF6	-6
Z95331.1	1.82052e-34	-0.296898	0.06	0.11	4.9844e-30	FALSE	Z95331.1	-7
EIF2B2	2.5372e-34	-0.272948	0.185	0.261	6.94659e-30	FALSE	EIF2B2	-6
AL627171.2	2.57341e-34	-0.389428	0.102	0.163	7.04573e-30	FALSE	AL627171.2	-9
GOSR1	3.24519e-34	-0.294677	0.263	0.341	8.88501e-30	FALSE	GOSR1	-6
PRKDC	3.35061e-34	0.262255	0.526	0.429	9.17364e-30	FALSE	PRKDC	6
TP53	3.5319e-34	-0.284751	0.095	0.155	9.67e-30	FALSE	TP53	-6
SSBP3	3.63239e-34	0.265949	0.378	0.282	9.94511e-30	FALSE	SSBP3	6
DNAJB11	4.34518e-34	-0.297393	0.249	0.326	1.18967e-29	FALSE	DNAJB11	-7
RPP38	5.79707e-34	-0.260666	0.132	0.201	1.58718e-29	FALSE	RPP38	-6
TRMT6	6.1535e-34	-0.260984	0.162	0.236	1.68477e-29	FALSE	TRMT6	-6
H2AFZ	6.61357e-34	-0.342763	0.875	0.902	1.81073e-29	FALSE	H2AFZ	-8
NFASC	6.92177e-34	0.287105	0.257	0.169	1.89511e-29	FALSE	NFASC	6
LRIF1	7.55915e-34	-0.272158	0.158	0.231	2.06962e-29	FALSE	LRIF1	-6
AIMP1	7.7512e-34	-0.292091	0.334	0.415	2.1222e-29	FALSE	AIMP1	-6
TMEM44-AS1	8.41189e-34	-0.256174	0.106	0.17	2.30309e-29	FALSE	TMEM44-AS1	-6
GPR22	1.15934e-33	0.339835	0.213	0.127	3.17416e-29	FALSE	GPR22	7
ATP6V0E1	1.25507e-33	-0.281101	0.371	0.449	3.43626e-29	FALSE	ATP6V0E1	-6
DNM1	1.33337e-33	0.266779	0.2	0.119	3.65063e-29	FALSE	DNM1	6
PEX13	1.99671e-33	-0.308179	0.217	0.292	5.4668e-29	FALSE	PEX13	-7
POLE3	2.95591e-33	-0.344924	0.224	0.297	8.09297e-29	FALSE	POLE3	-8
C6orf62	3.81648e-33	-0.284766	0.263	0.343	1.04491e-28	FALSE	C6orf62	-6
SDHAF1	4.54142e-33	-0.335448	0.165	0.235	1.2434e-28	FALSE	SDHAF1	-7
BLOC1S2	5.16669e-33	-0.320546	0.348	0.425	1.41459e-28	FALSE	BLOC1S2	-7
ELOA	5.44107e-33	-0.301319	0.168	0.24	1.48971e-28	FALSE	ELOA	-7
LDHA	5.62477e-33	-0.685748	0.42	0.476	1.54001e-28	FALSE	LDHA	-15
CALU	8.51172e-33	-0.303704	0.386	0.46	2.33042e-28	FALSE	CALU	-7
DNMT1	8.73008e-33	0.260554	0.336	0.244	2.39021e-28	FALSE	DNMT1	6
LPL	9.47913e-33	0.313129	0.112	0.05	2.59529e-28	FALSE	LPL	7
MCUR1	1.23037e-32	0.272397	0.318	0.229	3.36862e-28	FALSE	MCUR1	6
HSPH1	1.28659e-32	-0.425277	0.441	0.502	3.52256e-28	FALSE	HSPH1	-9
NOLC1	1.52635e-32	-0.322445	0.179	0.25	4.17899e-28	FALSE	NOLC1	-7
AHSA1	1.7566e-32	-0.303712	0.422	0.494	4.80939e-28	FALSE	AHSA1	-7
PRPF38A	1.77002e-32	-0.27067	0.264	0.346	4.84613e-28	FALSE	PRPF38A	-6
SPIRE1	1.77355e-32	0.294592	0.422	0.325	4.8558e-28	FALSE	SPIRE1	6
TSPAN3	1.90667e-32	0.250244	0.589	0.494	5.22028e-28	FALSE	TSPAN3	5
FBXW7	2.96295e-32	-0.290518	0.206	0.283	8.11225e-28	FALSE	FBXW7	-6
TOX4	3.54792e-32	-0.268875	0.324	0.403	9.71385e-28	FALSE	TOX4	-6
SLC17A7	3.8287e-32	0.306178	0.274	0.188	1.04826e-27	FALSE	SLC17A7	7
NIFK	3.90527e-32	-0.288777	0.366	0.444	1.06922e-27	FALSE	NIFK	-6
SRSF5	3.94056e-32	-0.270485	0.718	0.749	1.07889e-27	FALSE	SRSF5	-6
MED29	3.99192e-32	-0.285236	0.195	0.269	1.09295e-27	FALSE	MED29	-6
KRTCAP2	4.03942e-32	-0.266476	0.521	0.59	1.10595e-27	FALSE	KRTCAP2	-6
ZNF622	4.42778e-32	-0.296994	0.224	0.302	1.21228e-27	FALSE	ZNF622	-7
TSR1	4.65032e-32	-0.277529	0.194	0.268	1.27321e-27	FALSE	TSR1	-6
PRC1	4.92596e-32	0.388	0.13	0.064	1.34868e-27	FALSE	PRC1	9
KIAA0895L	5.07476e-32	0.253192	0.245	0.16	1.38942e-27	FALSE	KIAA0895L	6
EPM2AIP1	5.98414e-32	-0.379666	0.394	0.465	1.6384e-27	FALSE	EPM2AIP1	-8
GDI1	6.66473e-32	0.252262	0.48	0.386	1.82474e-27	FALSE	GDI1	6
AFF3	7.39562e-32	0.273938	0.223	0.143	2.02485e-27	FALSE	AFF3	6
MMADHC	7.57454e-32	-0.270524	0.311	0.387	2.07383e-27	FALSE	MMADHC	-6
CCDC47	1.01046e-31	-0.285118	0.253	0.328	2.76653e-27	FALSE	CCDC47	-6
TPM4	1.03909e-31	0.267721	0.419	0.324	2.84492e-27	FALSE	TPM4	6
RNF181	1.06933e-31	-0.277109	0.282	0.36	2.92771e-27	FALSE	RNF181	-6
THAP11	1.17913e-31	-0.31162	0.168	0.237	3.22833e-27	FALSE	THAP11	-7
PURA	1.34982e-31	-0.281773	0.192	0.267	3.69567e-27	FALSE	PURA	-6
C9orf78	1.38782e-31	-0.361221	0.357	0.43	3.79971e-27	FALSE	C9orf78	-8
TBCC	1.64676e-31	-0.416854	0.229	0.302	4.50867e-27	FALSE	TBCC	-9
AP1S2	1.76409e-31	0.296135	0.57	0.493	4.82991e-27	FALSE	AP1S2	7
IMP4	1.88423e-31	-0.254549	0.218	0.295	5.15884e-27	FALSE	IMP4	-6
GPS2	2.05346e-31	-0.285664	0.296	0.373	5.62216e-27	FALSE	GPS2	-6
TRAPPC2B	2.4309e-31	-0.275909	0.185	0.257	6.65557e-27	FALSE	TRAPPC2B	-6
SYAP1	2.76312e-31	-0.295172	0.367	0.438	7.56514e-27	FALSE	SYAP1	-6
PSRC1	2.89884e-31	0.321572	0.206	0.129	7.93674e-27	FALSE	PSRC1	7
CLEC11A	5.22903e-31	-0.296248	0.173	0.243	1.43166e-26	FALSE	CLEC11A	-7
MINDY2	6.14781e-31	-0.253096	0.259	0.336	1.68321e-26	FALSE	MINDY2	-6
EIF4A3	7.00634e-31	-0.275549	0.357	0.433	1.91827e-26	FALSE	EIF4A3	-6
TMEM205	9.65138e-31	-0.269689	0.232	0.307	2.64245e-26	FALSE	TMEM205	-6
PSMG3	1.01304e-30	-0.266959	0.278	0.355	2.77359e-26	FALSE	PSMG3	-6
DNTTIP2	1.16219e-30	-0.300062	0.283	0.359	3.18195e-26	FALSE	DNTTIP2	-7
CDC37L1	1.24905e-30	-0.272329	0.193	0.265	3.41978e-26	FALSE	CDC37L1	-6
MRPL33	1.66388e-30	-0.287021	0.387	0.46	4.55553e-26	FALSE	MRPL33	-6
DST	2.37856e-30	0.28893	0.517	0.422	6.51226e-26	FALSE	DST	6
CELF3	2.69438e-30	0.258133	0.289	0.204	7.37694e-26	FALSE	CELF3	6
SMIM10L1	3.45796e-30	-0.349628	0.33	0.404	9.46755e-26	FALSE	SMIM10L1	-8
EIF4EBP1	3.50495e-30	-0.379946	0.295	0.358	9.59619e-26	FALSE	EIF4EBP1	-8
RAB21	5.74778e-30	-0.298894	0.225	0.299	1.57369e-25	FALSE	RAB21	-7
TUSC3	6.67789e-30	0.251751	0.349	0.261	1.82834e-25	FALSE	TUSC3	6
SATB2	7.73507e-30	0.287443	0.103	0.045	2.11778e-25	FALSE	SATB2	6
GABRB3	8.52564e-30	0.279857	0.263	0.182	2.33423e-25	FALSE	GABRB3	6
SCG2	9.16044e-30	-0.271951	0.193	0.271	2.50804e-25	FALSE	SCG2	-6
EBLN3P	9.24356e-30	-0.308032	0.258	0.332	2.5308e-25	FALSE	EBLN3P	-7
C1orf43	1.05352e-29	-0.263234	0.412	0.483	2.88444e-25	FALSE	C1orf43	-6
DPY19L1	1.14154e-29	0.293765	0.151	0.083	3.12541e-25	FALSE	DPY19L1	6
MANF	1.6615e-29	-0.358045	0.339	0.408	4.54901e-25	FALSE	MANF	-8
GFPT1	1.82668e-29	-0.294932	0.242	0.312	5.00126e-25	FALSE	GFPT1	-6
IMPDH2	2.33276e-29	-0.255989	0.35	0.423	6.38687e-25	FALSE	IMPDH2	-6
RAP2A	2.70701e-29	0.260904	0.324	0.238	7.41151e-25	FALSE	RAP2A	6
IFT20	3.33906e-29	-0.260489	0.265	0.34	9.14201e-25	FALSE	IFT20	-6
MRPS24	4.32137e-29	-0.350425	0.598	0.641	1.18315e-24	FALSE	MRPS24	-8
HES5	4.71939e-29	0.78061	0.31	0.236	1.29212e-24	FALSE	HES5	17
CADM2	4.83409e-29	0.262508	0.167	0.097	1.32353e-24	FALSE	CADM2	6
BHLHE22	5.80111e-29	0.349019	0.227	0.149	1.58829e-24	FALSE	BHLHE22	8
LIMCH1	7.29746e-29	0.295054	0.294	0.212	1.99797e-24	FALSE	LIMCH1	6
CLN5	7.38346e-29	-0.293555	0.173	0.241	2.02152e-24	FALSE	CLN5	-6
AC008124.1	1.03467e-28	-0.286213	0.218	0.292	2.83281e-24	FALSE	AC008124.1	-6
C1orf52	1.22091e-28	-0.299869	0.305	0.378	3.34274e-24	FALSE	C1orf52	-7
CWC15	1.39658e-28	-0.304419	0.515	0.569	3.82371e-24	FALSE	CWC15	-7
CREBRF	1.87565e-28	-0.305992	0.142	0.204	5.13534e-24	FALSE	CREBRF	-7
PLXNA4	2.27729e-28	0.294275	0.201	0.127	6.23499e-24	FALSE	PLXNA4	6
HIST1H3D	2.6437e-28	0.32619	0.106	0.049	7.2382e-24	FALSE	HIST1H3D	7
LINC01003	3.43482e-28	-0.351307	0.275	0.346	9.40419e-24	FALSE	LINC01003	-8
KDM6B	3.97526e-28	-0.261926	0.285	0.362	1.08839e-23	FALSE	KDM6B	-6
PSAT1	3.98114e-28	-0.277739	0.153	0.217	1.09e-23	FALSE	PSAT1	-6
TUSC1	4.5577e-28	-0.334846	0.253	0.322	1.24785e-23	FALSE	TUSC1	-7
ZNF12	5.8326e-28	-0.251603	0.172	0.241	1.59691e-23	FALSE	ZNF12	-6
RLF	1.12551e-27	-0.284212	0.182	0.249	3.08153e-23	FALSE	RLF	-6
SMC1A	1.19343e-27	0.250637	0.378	0.291	3.26748e-23	FALSE	SMC1A	6
HMGN3	1.30908e-27	0.299017	0.61	0.539	3.58413e-23	FALSE	HMGN3	7
PRPF4	1.77619e-27	-0.281793	0.188	0.254	4.86304e-23	FALSE	PRPF4	-6
VSNL1	1.78968e-27	0.334674	0.111	0.055	4.89998e-23	FALSE	VSNL1	7
POMP	1.97927e-27	-0.262781	0.704	0.723	5.41905e-23	FALSE	POMP	-6
COPS9	2.20195e-27	-0.289599	0.597	0.639	6.02871e-23	FALSE	COPS9	-6
FAM177A1	3.60876e-27	-0.268616	0.354	0.421	9.88044e-23	FALSE	FAM177A1	-6
PEG10	3.6777e-27	0.296726	0.598	0.507	1.00692e-22	FALSE	PEG10	7
HSPE1	4.56937e-27	-0.261493	0.765	0.784	1.25105e-22	FALSE	HSPE1	-6
SLU7	5.12816e-27	-0.273832	0.249	0.318	1.40404e-22	FALSE	SLU7	-6
TRA2B	5.33453e-27	-0.314952	0.447	0.516	1.46054e-22	FALSE	TRA2B	-7
NUBP2	5.60596e-27	-0.261184	0.293	0.364	1.53486e-22	FALSE	NUBP2	-6
MPC1	5.77602e-27	-0.325181	0.375	0.433	1.58142e-22	FALSE	MPC1	-7
UBL5	5.82919e-27	-0.272314	0.788	0.803	1.59597e-22	FALSE	UBL5	-6
PSD3	5.85454e-27	0.273035	0.327	0.246	1.60291e-22	FALSE	PSD3	6
CCNL1	6.16518e-27	-0.385126	0.298	0.369	1.68796e-22	FALSE	CCNL1	-8
RDH14	9.38442e-27	-0.251018	0.21	0.28	2.56936e-22	FALSE	RDH14	-6
TIMM29	1.29819e-26	-0.281017	0.177	0.242	3.55431e-22	FALSE	TIMM29	-6
LTN1	1.47856e-26	-0.253728	0.224	0.293	4.04814e-22	FALSE	LTN1	-6
SARS	2.62102e-26	-0.265707	0.408	0.473	7.17608e-22	FALSE	SARS	-6
NDUFB6	4.46822e-26	-0.328634	0.452	0.511	1.22335e-21	FALSE	NDUFB6	-7
MALSU1	4.88175e-26	-0.273446	0.302	0.37	1.33657e-21	FALSE	MALSU1	-6
PCDH9	6.16753e-26	0.343411	0.423	0.339	1.68861e-21	FALSE	PCDH9	8
CHORDC1	6.51153e-26	-0.279843	0.287	0.354	1.78279e-21	FALSE	CHORDC1	-6
NFKBIA	1.09293e-25	-0.346296	0.172	0.235	2.99233e-21	FALSE	NFKBIA	-8
INTS6	1.31408e-25	-0.415629	0.227	0.293	3.59781e-21	FALSE	INTS6	-9
GTF2B	1.4277e-25	-0.265648	0.254	0.323	3.9089e-21	FALSE	GTF2B	-6
TUSC2	1.5393e-25	-0.277084	0.262	0.331	4.21446e-21	FALSE	TUSC2	-6
ATP6V0B	1.72365e-25	-0.33227	0.709	0.735	4.71918e-21	FALSE	ATP6V0B	-7
CUTA	2.38485e-25	-0.34781	0.585	0.619	6.52947e-21	FALSE	CUTA	-8
CKS1B	2.41227e-25	0.381106	0.222	0.155	6.60456e-21	FALSE	CKS1B	8
EBNA1BP2	3.47938e-25	-0.352983	0.327	0.386	9.52618e-21	FALSE	EBNA1BP2	-8
MPLKIP	4.93193e-25	-0.310155	0.417	0.481	1.35031e-20	FALSE	MPLKIP	-7
COPA	6.36769e-25	-0.263717	0.331	0.396	1.74341e-20	FALSE	COPA	-6
CSKMT	6.88402e-25	-0.343852	0.098	0.149	1.88477e-20	FALSE	CSKMT	-7
RSPO3	9.51624e-25	0.434446	0.11	0.057	2.60545e-20	FALSE	RSPO3	9
RBBP6	9.78105e-25	-0.312399	0.359	0.424	2.67795e-20	FALSE	RBBP6	-7
BUD23	1.34989e-24	-0.256033	0.334	0.401	3.69586e-20	FALSE	BUD23	-5
EAPP	1.43742e-24	-0.268508	0.332	0.399	3.9355e-20	FALSE	EAPP	-6
RBM39	1.50318e-24	-0.290841	0.654	0.695	4.11556e-20	FALSE	RBM39	-6
UBE2M	2.12721e-24	-0.296045	0.539	0.576	5.8241e-20	FALSE	UBE2M	-6
ANAPC13	2.36838e-24	-0.25188	0.37	0.437	6.48438e-20	FALSE	ANAPC13	-5
PGAM1	3.04256e-24	-0.254669	0.417	0.479	8.33022e-20	FALSE	PGAM1	-5
MRPL36	3.57551e-24	-0.260745	0.385	0.447	9.7894e-20	FALSE	MRPL36	-5
ATP5MC1	4.09526e-24	-0.365353	0.622	0.648	1.12124e-19	FALSE	ATP5MC1	-7
NDUFB3	1.58344e-23	-0.269004	0.491	0.539	4.3353e-19	FALSE	NDUFB3	-5
PPP4R3A	1.59453e-23	-0.30224	0.291	0.358	4.36567e-19	FALSE	PPP4R3A	-6
HSP90B1	2.71452e-23	-0.360732	0.59	0.627	7.4321e-19	FALSE	HSP90B1	-7
RPA3	2.81448e-23	-0.252735	0.239	0.303	7.70576e-19	FALSE	RPA3	-5
RND3	3.39579e-23	-0.275214	0.29	0.362	9.29734e-19	FALSE	RND3	-5
KHDRBS3	4.00092e-23	0.299116	0.28	0.207	1.09541e-18	FALSE	KHDRBS3	6
TMEM30A	7.85679e-23	-0.252704	0.255	0.318	2.15111e-18	FALSE	TMEM30A	-5
MIA3	1.36506e-22	-0.257479	0.321	0.384	3.7374e-18	FALSE	MIA3	-5
LSM1	1.73712e-22	-0.260735	0.341	0.405	4.75605e-18	FALSE	LSM1	-5
ADGRV1	2.34519e-22	0.287276	0.143	0.087	6.42091e-18	FALSE	ADGRV1	5
TCP1	3.15997e-22	-0.265606	0.627	0.65	8.65168e-18	FALSE	TCP1	-5
SMC4	5.59503e-22	0.498832	0.209	0.151	1.53186e-17	FALSE	SMC4	9
NTMT1	8.2797e-22	-0.26109	0.266	0.33	2.2669e-17	FALSE	NTMT1	-5
TTYH1	9.46438e-22	0.375541	0.39	0.318	2.59125e-17	FALSE	TTYH1	7
SCO2	1.05924e-21	-0.256257	0.132	0.184	2.9001e-17	FALSE	SCO2	-5
DUT	1.41641e-21	0.317225	0.403	0.335	3.87798e-17	FALSE	DUT	6
NOP56	2.23676e-21	-0.355826	0.43	0.48	6.12403e-17	FALSE	NOP56	-6
PPP1R2	2.92607e-21	-0.255377	0.328	0.387	8.01128e-17	FALSE	PPP1R2	-4
TCEAL8	3.34302e-21	-0.253256	0.542	0.589	9.15286e-17	FALSE	TCEAL8	-4
LINC00662	1.0457e-20	-0.292449	0.441	0.498	2.86301e-16	FALSE	LINC00662	-5
DBI	1.08412e-20	0.41998	0.587	0.532	2.96821e-16	FALSE	DBI	7
TIMM17A	2.24239e-20	-0.290661	0.271	0.328	6.13945e-16	FALSE	TIMM17A	-5
CFAP20	2.42451e-20	-0.313372	0.286	0.344	6.63807e-16	FALSE	CFAP20	-5
HIST2H2AC	3.92748e-20	0.310212	0.157	0.101	1.0753e-15	FALSE	HIST2H2AC	5
EID1	3.9902e-20	-0.254157	0.894	0.903	1.09248e-15	FALSE	EID1	-4
IQGAP2	5.82717e-20	0.341591	0.216	0.157	1.59542e-15	FALSE	IQGAP2	6
MFAP1	5.84908e-20	-0.283865	0.302	0.359	1.60142e-15	FALSE	MFAP1	-5
COX17	1.1529e-19	-0.252577	0.326	0.383	3.15653e-15	FALSE	COX17	-4
POLR2L	1.17732e-19	-0.271869	0.389	0.443	3.22338e-15	FALSE	POLR2L	-4
THUMPD1	1.23275e-19	-0.255913	0.285	0.342	3.37514e-15	FALSE	THUMPD1	-4
DEK	1.93884e-19	0.307674	0.596	0.552	5.30835e-15	FALSE	DEK	5
HSPB1	4.15979e-19	-0.2775	0.3	0.365	1.13891e-14	FALSE	HSPB1	-4
BLCAP	4.5321e-19	0.274302	0.421	0.358	1.24084e-14	FALSE	BLCAP	4
UBE2B	6.98186e-19	-0.25997	0.47	0.511	1.91156e-14	FALSE	UBE2B	-4
RPS27	1.37321e-18	-0.275179	0.956	0.934	3.75972e-14	FALSE	RPS27	-4
SCAND1	1.82889e-18	-0.313858	0.569	0.601	5.00733e-14	FALSE	SCAND1	-5
CEP85L	1.89746e-18	-0.282556	0.202	0.255	5.19506e-14	FALSE	CEP85L	-4
ZBTB43	1.90753e-18	-0.289684	0.182	0.233	5.22262e-14	FALSE	ZBTB43	-4
ARPC5L	2.33519e-18	-0.284239	0.365	0.415	6.39351e-14	FALSE	ARPC5L	-4
TCEAL5	2.80655e-18	-0.332114	0.264	0.317	7.68406e-14	FALSE	TCEAL5	-5
CDK13	3.64636e-18	-0.263185	0.302	0.358	9.98336e-14	FALSE	CDK13	-4
YY1	3.89749e-18	-0.269541	0.535	0.573	1.06709e-13	FALSE	YY1	-4
SEC11C	5.27024e-18	-0.254608	0.608	0.636	1.44294e-13	FALSE	SEC11C	-4
PCF11	1.20128e-17	-0.347618	0.21	0.259	3.28899e-13	FALSE	PCF11	-5
TCEA1	2.32037e-17	-0.251629	0.518	0.556	6.35295e-13	FALSE	TCEA1	-3
NR2F2	3.22128e-17	0.372018	0.418	0.352	8.81954e-13	FALSE	NR2F2	5
SCD	3.33543e-17	-0.411522	0.404	0.445	9.13207e-13	FALSE	SCD	-6
FTH1	4.26434e-17	-0.457376	0.983	0.977	1.16753e-12	FALSE	FTH1	-6
SRSF11	4.8629e-17	-0.250648	0.623	0.652	1.33141e-12	FALSE	SRSF11	-3
PNN	8.60546e-17	-0.276765	0.732	0.749	2.35609e-12	FALSE	PNN	-4
TPX2	1.23903e-16	0.498417	0.126	0.082	3.39234e-12	FALSE	TPX2	6
HIST1H1E	1.47177e-16	0.347956	0.415	0.347	4.02956e-12	FALSE	HIST1H1E	4
YIPF4	2.06743e-16	-0.250133	0.342	0.392	5.66042e-12	FALSE	YIPF4	-3
SLC38A2	4.77799e-16	-0.268958	0.201	0.25	1.30816e-11	FALSE	SLC38A2	-3
TRAPPC4	1.55307e-15	-0.254507	0.447	0.488	4.25214e-11	FALSE	TRAPPC4	-3
HES1	2.29425e-15	0.344203	0.221	0.171	6.28142e-11	FALSE	HES1	4
BNIP3L	2.75003e-15	-0.304535	0.583	0.593	7.5293e-11	FALSE	BNIP3L	-4
MT2A	2.97616e-15	-0.369357	0.072	0.107	8.14842e-11	FALSE	MT2A	-4
ANKRD11	8.94841e-15	-0.280167	0.637	0.65	2.44999e-10	FALSE	ANKRD11	-3
PCP4	9.06007e-15	0.367402	0.145	0.1	2.48056e-10	FALSE	PCP4	4
ENC1	3.0042e-14	0.250427	0.505	0.444	8.22521e-10	FALSE	ENC1	3
AC027601.6	3.16357e-14	-0.317995	0.107	0.144	8.66154e-10	FALSE	AC027601.6	-3
BEX5	4.47161e-14	-0.263777	0.159	0.201	1.22428e-09	FALSE	BEX5	-3
PITHD1	4.76821e-14	-0.252417	0.393	0.438	1.30549e-09	FALSE	PITHD1	-3
TOPORS	5.81096e-14	-0.280414	0.241	0.287	1.59098e-09	FALSE	TOPORS	-3
EID2	1.41821e-13	-0.303392	0.281	0.326	3.88291e-09	FALSE	EID2	-3
PLCG2	3.74142e-13	-0.475016	0.255	0.299	1.02436e-08	FALSE	PLCG2	-4
NPY	7.29421e-12	0.254797	0.164	0.122	1.99708e-07	FALSE	NPY	2
TCEAL7	2.25196e-11	-0.339798	0.579	0.6	6.16563e-07	FALSE	TCEAL7	-3
IER5L	1.32252e-10	-0.562194	0.289	0.325	3.62093e-06	FALSE	IER5L	-4
POU3F1	1.4181e-10	-0.378749	0.112	0.144	3.8826e-06	FALSE	POU3F1	-3
ARL4D	7.42968e-10	-0.347536	0.257	0.29	2.03417e-05	FALSE	ARL4D	-2
GSPT2	1.78062e-09	-0.284767	0.239	0.273	4.87515e-05	FALSE	GSPT2	-2
HOPX	7.96152e-09	0.341932	0.262	0.227	0.000217979	FALSE	HOPX	2
TTR	3.07095e-08	1.92578	0.629	0.59	0.000840795	FALSE	TTR	9
CCDC85B	1.93516e-07	-0.299088	0.438	0.453	0.00529829	FALSE	CCDC85B	-1
AKAP12	9.20672e-07	-0.348396	0.333	0.355	0.0252071	FALSE	AKAP12	-1
ID4	4.37182e-06	0.279592	0.37	0.35	0.119696	FALSE	ID4	1
HIST1H4C	6.61231e-06	0.83626	0.683	0.657	0.181038	FALSE	HIST1H4C	2
HIST1H1D	0.000113093	0.279863	0.339	0.314	1	FALSE	HIST1H1D	0
TYMS	0.000583475	0.256184	0.145	0.13	1	FALSE	TYMS	0
ARL4C	0.00493496	-0.300048	0.407	0.412	1	FALSE	ARL4C	0
HMGN2	0.00829374	0.328819	0.681	0.68	1	FALSE	HMGN2	0
FTL.1	0	1.616	0.98	0.965	0	TRUE	FTL	35
DDIT3.1	0	1.56273	0.534	0.199	0	TRUE	DDIT3	34
IGFBP2.1	6.10006e-54	1.53531	0.697	0.727	1.67014e-49	TRUE	IGFBP2	34
HERPUD1.1	0	1.37644	0.571	0.25	0	TRUE	HERPUD1	30
AL118516.1.1	0	1.23446	0.311	0.108	0	TRUE	AL118516.1	27
SLC3A2.1	0	1.2318	0.7	0.446	0	TRUE	SLC3A2	27
CEBPB.1	0	1.21503	0.343	0.052	0	TRUE	CEBPB	27
CDKN1A.1	0	1.2148	0.443	0.115	0	TRUE	CDKN1A	27
BNIP3.1	4.29239e-230	1.19152	0.646	0.471	1.17521e-225	TRUE	BNIP3	26
NEAT1.1	9.8909e-236	1.19058	0.416	0.202	2.70803e-231	TRUE	NEAT1	26
GADD45A.1	0	1.18173	0.478	0.184	0	TRUE	GADD45A	26
RGS16.1	0	1.12761	0.406	0.171	0	TRUE	RGS16	25
ARF4.1	3.20674e-282	1.12287	0.665	0.483	8.77972e-278	TRUE	ARF4	25
GADD45G.1	5.43277e-114	1.09695	0.432	0.279	1.48744e-109	TRUE	GADD45G	24
FAM162A.1	2.96601e-267	1.0634	0.541	0.317	8.12063e-263	TRUE	FAM162A	23
DDIT4.1	2.23245e-213	1.0252	0.525	0.325	6.11223e-209	TRUE	DDIT4	23
VEGFA.1	4.11965e-304	1.0038	0.422	0.19	1.12792e-299	TRUE	VEGFA	22
EIF1.1	0	0.993983	0.979	0.955	0	TRUE	EIF1	22
PGK1.1	4.00842e-156	0.990111	0.654	0.547	1.09747e-151	TRUE	PGK1	22
RPS27L.1	0	0.959478	0.826	0.571	0	TRUE	RPS27L	21
HILPDA.1	2.55914e-114	0.957565	0.408	0.268	7.00667e-110	TRUE	HILPDA	21
KRT10.1	3.65887e-246	0.957078	0.716	0.556	1.00176e-241	TRUE	KRT10	21
TRMT112.1	1.09495e-236	0.919198	0.676	0.501	2.99787e-232	TRUE	TRMT112	20
GADD45B.1	6.37729e-90	0.874072	0.129	0.05	1.74604e-85	TRUE	GADD45B	19
HLA-B.1	7.04037e-172	0.869633	0.593	0.395	1.92758e-167	TRUE	HLA-B	19
VGF.1	1.9006e-157	0.856374	0.218	0.087	5.20366e-153	TRUE	VGF	19
ATF5.1	3.26337e-194	0.836926	0.272	0.116	8.93478e-190	TRUE	ATF5	18
ENO1.1	6.29306e-106	0.836157	0.725	0.663	1.72298e-101	TRUE	ENO1	18
PURPL.1	0	0.824604	0.293	0.074	0	TRUE	PURPL	18
SNHG8.1	1.99474e-175	0.823445	0.544	0.357	5.46139e-171	TRUE	SNHG8	18
P4HA1.1	1.1588e-181	0.812538	0.308	0.143	3.17268e-177	TRUE	P4HA1	18
BTG1.1	2.3427e-178	0.81212	0.813	0.668	6.41407e-174	TRUE	BTG1	18
BBC3.1	0	0.808419	0.364	0.142	0	TRUE	BBC3	18
SEC61G.1	1.09115e-225	0.796496	0.765	0.665	2.98746e-221	TRUE	SEC61G	17
ATF4.1	2.35994e-195	0.770655	0.555	0.362	6.46127e-191	TRUE	ATF4	17
SNHG7.1	4.32841e-165	0.76625	0.599	0.433	1.18507e-160	TRUE	SNHG7	17
HSPA9.1	2.20414e-192	0.752389	0.628	0.46	6.03472e-188	TRUE	HSPA9	17
SERP1.1	3.0379e-201	0.747803	0.627	0.446	8.31748e-197	TRUE	SERP1	16
SERTAD1.1	6.7861e-141	0.738983	0.17	0.062	1.85797e-136	TRUE	SERTAD1	16
HSPA5.1	1.42547e-118	0.737152	0.659	0.535	3.9028e-114	TRUE	HSPA5	16
SNHG19.1	7.53604e-106	0.735295	0.203	0.094	2.06329e-101	TRUE	SNHG19	16
HEXIM1.1	1.93103e-111	0.734637	0.217	0.103	5.28696e-107	TRUE	HEXIM1	16
GOLGB1.1	3.78195e-104	0.729884	0.545	0.41	1.03546e-99	TRUE	GOLGB1	16
BRD2.1	1.28031e-113	0.727874	0.575	0.438	3.50536e-109	TRUE	BRD2	16
SEPHS2.1	1.48241e-120	0.727781	0.419	0.269	4.0587e-116	TRUE	SEPHS2	16
SUCO.1	1.55811e-150	0.723671	0.484	0.315	4.26594e-146	TRUE	SUCO	16
PIGL.1	9.24654e-173	0.714076	0.291	0.132	2.53161e-168	TRUE	PIGL	16
KCNQ1OT1.1	8.1641e-81	0.711134	0.634	0.519	2.23525e-76	TRUE	KCNQ1OT1	16
TOMM6.1	6.7242e-190	0.710557	0.706	0.563	1.84102e-185	TRUE	TOMM6	16
TOMM5.1	5.91238e-163	0.688057	0.71	0.594	1.61875e-158	TRUE	TOMM5	15
LDHA.1	5.62477e-33	0.685748	0.476	0.42	1.54001e-28	TRUE	LDHA	15
PHLDA3.1	2.51072e-259	0.685444	0.334	0.134	6.87411e-255	TRUE	PHLDA3	15
TRIAP1.1	1.38751e-161	0.683008	0.405	0.229	3.79887e-157	TRUE	TRIAP1	15
DAD1.1	1.83303e-173	0.681918	0.731	0.611	5.01864e-169	TRUE	DAD1	15
ILF3-DT.1	1.54148e-121	0.667164	0.486	0.33	4.2204e-117	TRUE	ILF3-DT	15
GOLGA4.1	2.52777e-110	0.664573	0.606	0.485	6.92077e-106	TRUE	GOLGA4	15
CREB3.1	8.79019e-163	0.663469	0.411	0.236	2.40667e-158	TRUE	CREB3	15
EIF5.1	1.59751e-144	0.656047	0.797	0.723	4.37383e-140	TRUE	EIF5	14
SPTY2D1.1	1.31604e-214	0.64878	0.266	0.102	3.60319e-210	TRUE	SPTY2D1	14
MAGEH1.1	3.03672e-117	0.645217	0.544	0.4	8.31422e-113	TRUE	MAGEH1	14
YIF1A.1	3.43261e-142	0.635311	0.431	0.266	9.39814e-138	TRUE	YIF1A	14
THUMPD3-AS1.1	6.49129e-113	0.634803	0.544	0.401	1.77725e-108	TRUE	THUMPD3-AS1	14
ZMAT3.1	3.93409e-195	0.632997	0.419	0.219	1.07711e-190	TRUE	ZMAT3	14
NSMCE3.1	1.6062e-98	0.623021	0.379	0.243	4.39761e-94	TRUE	NSMCE3	14
MAP1LC3B.1	5.54585e-104	0.619328	0.621	0.509	1.5184e-99	TRUE	MAP1LC3B	14
P4HB.1	2.86865e-91	0.612078	0.463	0.341	7.85407e-87	TRUE	P4HB	13
AC132192.2.1	2.28699e-115	0.609327	0.161	0.064	6.26154e-111	TRUE	AC132192.2	13
KDELR2.1	8.94798e-142	0.607252	0.47	0.308	2.44987e-137	TRUE	KDELR2	13
TAF7.1	3.00371e-92	0.603875	0.759	0.677	8.22385e-88	TRUE	TAF7	13
C16orf91.1	3.77701e-98	0.60151	0.334	0.203	1.03411e-93	TRUE	C16orf91	13
PPP1R15A.1	4.38888e-120	0.601405	0.322	0.179	1.20163e-115	TRUE	PPP1R15A	13
RPS19BP1.1	2.64998e-100	0.594933	0.554	0.427	7.25538e-96	TRUE	RPS19BP1	13
GPI.1	2.11112e-49	0.581208	0.376	0.288	5.78005e-45	TRUE	GPI	13
XBP1.1	6.30305e-142	0.578892	0.289	0.142	1.72571e-137	TRUE	XBP1	13
NUFIP2.1	4.2896e-90	0.578524	0.415	0.283	1.17445e-85	TRUE	NUFIP2	13
PURB.1	5.97779e-88	0.574328	0.314	0.191	1.63666e-83	TRUE	PURB	13
AC010331.1.1	4.80811e-141	0.570854	0.134	0.042	1.31641e-136	TRUE	AC010331.1	13
SNHG5.1	1.4913e-72	0.570133	0.592	0.488	4.08304e-68	TRUE	SNHG5	13
TPI1.1	3.31856e-103	0.570025	0.771	0.688	9.08589e-99	TRUE	TPI1	13
PRELID1.1	1.98831e-113	0.565437	0.686	0.589	5.44379e-109	TRUE	PRELID1	12
TPT1.1	1.11936e-125	0.564052	0.96	0.963	3.0647e-121	TRUE	TPT1	12
BUD31.1	2.61205e-106	0.563691	0.644	0.53	7.15154e-102	TRUE	BUD31	12
IER5L.1	1.32252e-10	0.562194	0.325	0.289	3.62093e-06	TRUE	IER5L	4
IER5.1	3.33165e-55	0.560886	0.376	0.273	9.12174e-51	TRUE	IER5	12
NCBP2AS2.1	2.32699e-75	0.560337	0.447	0.327	6.37105e-71	TRUE	NCBP2AS2	12
DNAJB9.1	1.38775e-109	0.556339	0.303	0.169	3.79951e-105	TRUE	DNAJB9	12
IER3.1	1.77043e-96	0.553965	0.164	0.07	4.84726e-92	TRUE	IER3	12
PDRG1.1	1.35581e-77	0.553107	0.425	0.304	3.71207e-73	TRUE	PDRG1	12
GAS5.1	9.67712e-90	0.551525	0.821	0.775	2.6495e-85	TRUE	GAS5	12
SELENOK.1	7.88256e-116	0.545929	0.641	0.513	2.15817e-111	TRUE	SELENOK	12
DDX54.1	4.32026e-95	0.541103	0.282	0.16	1.18284e-90	TRUE	DDX54	12
PGM3.1	3.70395e-145	0.536427	0.307	0.154	1.01411e-140	TRUE	PGM3	12
SAC3D1.1	1.54473e-59	0.53632	0.362	0.26	4.22931e-55	TRUE	SAC3D1	12
ZNF830.1	5.31769e-62	0.535669	0.358	0.251	1.45593e-57	TRUE	ZNF830	12
SIKE1.1	2.61003e-117	0.53133	0.345	0.2	7.14601e-113	TRUE	SIKE1	12
TMED9.1	4.35144e-101	0.530703	0.55	0.425	1.19138e-96	TRUE	TMED9	12
ARF1.1	7.84213e-125	0.530666	0.695	0.587	2.1471e-120	TRUE	ARF1	12
NKAP.1	5.93221e-112	0.529555	0.51	0.366	1.62418e-107	TRUE	NKAP	12
SELENOS.1	1.56491e-94	0.528379	0.514	0.386	4.28457e-90	TRUE	SELENOS	12
STC2.1	0	0.528246	0.156	0.019	0	TRUE	STC2	12
IMP3.1	2.8577e-66	0.527803	0.416	0.305	7.8241e-62	TRUE	IMP3	12
TMF1.1	9.93671e-85	0.525853	0.43	0.307	2.72057e-80	TRUE	TMF1	12
CAMLG.1	1.45178e-102	0.524395	0.692	0.59	3.97483e-98	TRUE	CAMLG	12
IER2.1	6.01049e-48	0.522798	0.434	0.321	1.64561e-43	TRUE	IER2	11
SESN2.1	5.68548e-205	0.52029	0.225	0.079	1.55663e-200	TRUE	SESN2	11
SRP54.1	1.66822e-85	0.519166	0.458	0.337	4.56743e-81	TRUE	SRP54	11
MAPKAPK5-AS1.1	1.52729e-65	0.518707	0.396	0.284	4.18157e-61	TRUE	MAPKAPK5-AS1	11
POP7.1	2.17616e-36	0.516589	0.43	0.363	5.95811e-32	TRUE	POP7	11
ATF3.1	6.07076e-132	0.516098	0.166	0.061	1.66211e-127	TRUE	ATF3	11
MIF.1	5.46385e-118	0.515853	0.929	0.917	1.49595e-113	TRUE	MIF	11
UTP3.1	1.36618e-85	0.512694	0.304	0.184	3.74047e-81	TRUE	UTP3	11
EGLN3.1	8.30804e-218	0.508801	0.222	0.074	2.27466e-213	TRUE	EGLN3	11
ATG101.1	2.24758e-94	0.508308	0.359	0.226	6.15365e-90	TRUE	ATG101	11
NRN1.1	1.26437e-37	0.507698	0.453	0.375	3.46172e-33	TRUE	NRN1	11
POLR2C.1	1.48195e-104	0.507066	0.401	0.259	4.05742e-100	TRUE	POLR2C	11
EMC6.1	5.25717e-91	0.501146	0.546	0.422	1.43936e-86	TRUE	EMC6	11
EPB41L4A-AS1.1	1.39583e-58	0.499306	0.53	0.44	3.82165e-54	TRUE	EPB41L4A-AS1	11
IRS2.1	3.57878e-85	0.498097	0.28	0.162	9.79835e-81	TRUE	IRS2	11
C1orf35.1	4.0721e-45	0.497129	0.383	0.295	1.1149e-40	TRUE	C1orf35	11
RSRP1.1	1.52275e-34	0.496484	0.373	0.3	4.16914e-30	TRUE	RSRP1	11
TCTE3.1	3.92619e-84	0.495532	0.152	0.068	1.07495e-79	TRUE	TCTE3	11
DNAJC3.1	7.70848e-123	0.494654	0.28	0.144	2.11051e-118	TRUE	DNAJC3	11
AURKAIP1.1	1.42514e-55	0.492036	0.65	0.597	3.9019e-51	TRUE	AURKAIP1	11
RSL1D1.1	2.5087e-91	0.490724	0.521	0.387	6.86856e-87	TRUE	RSL1D1	11
CRIPT.1	2.98855e-87	0.490097	0.42	0.293	8.18236e-83	TRUE	CRIPT	11
PDK1.1	3.24631e-147	0.489792	0.228	0.096	8.88806e-143	TRUE	PDK1	11
ALKBH5.1	1.8744e-118	0.48975	0.343	0.197	5.13191e-114	TRUE	ALKBH5	11
DDX18.1	1.33972e-80	0.489438	0.54	0.421	3.66802e-76	TRUE	DDX18	11
CIB1.1	9.41979e-138	0.489262	0.254	0.117	2.57904e-133	TRUE	CIB1	11
SEC31A.1	2.24379e-89	0.485728	0.485	0.354	6.14326e-85	TRUE	SEC31A	11
UFM1.1	4.6806e-90	0.484999	0.441	0.305	1.2815e-85	TRUE	UFM1	11
RPS19.1	2.05631e-156	0.484933	0.982	0.983	5.62997e-152	TRUE	RPS19	11
PIM3.1	3.50463e-104	0.47961	0.275	0.148	9.59533e-100	TRUE	PIM3	11
SELENOM.1	8.98507e-107	0.477546	0.289	0.158	2.46002e-102	TRUE	SELENOM	10
CBX4.1	5.75258e-52	0.477064	0.333	0.237	1.575e-47	TRUE	CBX4	10
SRPRA.1	1.38426e-155	0.4764	0.268	0.12	3.78997e-151	TRUE	SRPRA	10
PLCG2.1	3.74142e-13	0.475016	0.299	0.255	1.02436e-08	TRUE	PLCG2	4
MAFG.1	1.25902e-74	0.474488	0.325	0.209	3.44706e-70	TRUE	MAFG	10
CNBD2.1	7.0805e-111	0.472214	0.164	0.066	1.93857e-106	TRUE	CNBD2	10
FBXO22.1	1.82302e-71	0.471861	0.468	0.346	4.99124e-67	TRUE	FBXO22	10
GIHCG.1	2.09341e-77	0.471674	0.411	0.287	5.73154e-73	TRUE	GIHCG	10
SNHG6.1	2.80597e-80	0.471608	0.761	0.706	7.68246e-76	TRUE	SNHG6	10
SNHG21.1	6.28063e-114	0.47103	0.202	0.09	1.71957e-109	TRUE	SNHG21	10
TRIB3.1	5.80333e-203	0.470911	0.164	0.047	1.58889e-198	TRUE	TRIB3	10
TSPYL2.1	1.64987e-70	0.469681	0.207	0.113	4.51719e-66	TRUE	TSPYL2	10
TMEM208.1	1.81799e-50	0.46873	0.438	0.349	4.97747e-46	TRUE	TMEM208	10
SBDS.1	4.36083e-70	0.467904	0.484	0.366	1.19395e-65	TRUE	SBDS	10
MED10.1	7.51083e-88	0.465877	0.58	0.466	2.05639e-83	TRUE	MED10	10
CCDC59.1	2.78297e-86	0.465413	0.415	0.281	7.61948e-82	TRUE	CCDC59	10
PLK2.1	2.57039e-42	0.462497	0.389	0.294	7.03746e-38	TRUE	PLK2	10
YIPF5.1	5.75244e-81	0.460987	0.345	0.224	1.57496e-76	TRUE	YIPF5	10
LAGE3.1	1.96173e-59	0.460506	0.413	0.311	5.37102e-55	TRUE	LAGE3	10
LSM3.1	7.61108e-66	0.459964	0.653	0.585	2.08384e-61	TRUE	LSM3	10
FTH1.1	4.26434e-17	0.457376	0.977	0.983	1.16753e-12	TRUE	FTH1	6
KDM3A.1	1.42369e-99	0.457088	0.282	0.155	3.89792e-95	TRUE	KDM3A	10
RNMT.1	3.19572e-74	0.456297	0.587	0.481	8.74957e-70	TRUE	RNMT	10
NOL7.1	2.46865e-80	0.455271	0.667	0.585	6.75892e-76	TRUE	NOL7	10
BAG5.1	1.64221e-70	0.455186	0.343	0.23	4.49621e-66	TRUE	BAG5	10
MRPL18.1	3.19767e-74	0.454463	0.535	0.424	8.75491e-70	TRUE	MRPL18	10
HM13.1	4.33056e-71	0.453817	0.428	0.314	1.18566e-66	TRUE	HM13	10
HIST3H2A.1	1.6249e-63	0.451483	0.392	0.28	4.44883e-59	TRUE	HIST3H2A	10
MDM2.1	1.21258e-60	0.450609	0.311	0.208	3.31992e-56	TRUE	MDM2	10
SQSTM1.1	6.6647e-53	0.450467	0.434	0.335	1.82473e-48	TRUE	SQSTM1	10
MPHOSPH10.1	1.5154e-59	0.446842	0.488	0.384	4.14903e-55	TRUE	MPHOSPH10	10
SNHG15.1	8.4032e-43	0.444001	0.32	0.234	2.30071e-38	TRUE	SNHG15	10
C19orf53.1	2.17723e-80	0.443041	0.658	0.559	5.96103e-76	TRUE	C19orf53	10
CEBPG.1	7.09472e-86	0.442382	0.326	0.199	1.94246e-81	TRUE	CEBPG	10
COPB2.1	6.47441e-73	0.441998	0.467	0.353	1.77263e-68	TRUE	COPB2	10
NANS.1	1.46319e-85	0.440967	0.308	0.186	4.00607e-81	TRUE	NANS	10
MRPL51.1	2.57413e-58	0.440513	0.675	0.605	7.04771e-54	TRUE	MRPL51	10
SYF2.1	2.17288e-52	0.440437	0.503	0.403	5.94914e-48	TRUE	SYF2	10
CYCS.1	1.6511e-71	0.440207	0.774	0.724	4.52055e-67	TRUE	CYCS	10
CDKN2AIP.1	3.73243e-66	0.439774	0.26	0.159	1.0219e-61	TRUE	CDKN2AIP	10
SRPRB.1	6.83537e-120	0.439591	0.274	0.139	1.87145e-115	TRUE	SRPRB	10
NEU1.1	1.8933e-104	0.43795	0.282	0.153	5.18365e-100	TRUE	NEU1	10
EIF2S2.1	3.21768e-75	0.437721	0.648	0.565	8.80969e-71	TRUE	EIF2S2	10
S100A6.1	1.08046e-135	0.437612	0.219	0.092	2.9582e-131	TRUE	S100A6	10
BLOC1S4.1	1.9504e-50	0.436152	0.378	0.28	5.34e-46	TRUE	BLOC1S4	10
BCAS2.1	3.49512e-58	0.434869	0.501	0.404	9.56929e-54	TRUE	BCAS2	10
ACBD3.1	1.9082e-71	0.434312	0.399	0.281	5.22445e-67	TRUE	ACBD3	10
PSMD12.1	2.68187e-60	0.43413	0.473	0.367	7.3427e-56	TRUE	PSMD12	10
HLA-C.1	8.11285e-64	0.433496	0.45	0.323	2.22122e-59	TRUE	HLA-C	10
HSPA4L.1	6.41295e-82	0.433336	0.283	0.166	1.7558e-77	TRUE	HSPA4L	10
YRDC.1	3.0549e-81	0.432966	0.247	0.138	8.36402e-77	TRUE	YRDC	10
GOLT1B.1	2.15329e-121	0.43255	0.238	0.111	5.89549e-117	TRUE	GOLT1B	9
PHGDH.1	1.55654e-70	0.43253	0.341	0.222	4.26164e-66	TRUE	PHGDH	9
TMA7.1	3.09842e-44	0.43195	0.803	0.767	8.48316e-40	TRUE	TMA7	9
MRPL17.1	7.30886e-86	0.431698	0.357	0.229	2.00109e-81	TRUE	MRPL17	9
EMC7.1	5.3782e-61	0.431381	0.486	0.385	1.4725e-56	TRUE	EMC7	9
RRM2B.1	2.22992e-120	0.431105	0.246	0.118	6.10528e-116	TRUE	RRM2B	9
SAP18.1	6.75516e-72	0.426842	0.777	0.726	1.84949e-67	TRUE	SAP18	9
NOP10.1	1.08606e-63	0.426839	0.638	0.561	2.97352e-59	TRUE	NOP10	9
HSPH1.1	1.28659e-32	0.425277	0.502	0.441	3.52256e-28	TRUE	HSPH1	9
TRMT10C.1	3.92885e-37	0.423438	0.438	0.357	1.07568e-32	TRUE	TRMT10C	9
ZNF667-AS1.1	4.35667e-51	0.423229	0.42	0.325	1.19281e-46	TRUE	ZNF667-AS1	9
SRSF8.1	1.05741e-47	0.422735	0.364	0.27	2.89508e-43	TRUE	SRSF8	9
FNIP1.1	9.53686e-55	0.422559	0.338	0.236	2.6111e-50	TRUE	FNIP1	9
INSIG2.1	3.91735e-98	0.41871	0.248	0.13	1.07253e-93	TRUE	INSIG2	9
A1BG.1	3.79237e-59	0.418466	0.351	0.244	1.03831e-54	TRUE	A1BG	9
MAGEF1.1	1.33344e-55	0.41841	0.543	0.453	3.65083e-51	TRUE	MAGEF1	9
ARL1.1	1.15769e-79	0.417855	0.338	0.218	3.16965e-75	TRUE	ARL1	9
EIF1B.1	1.90137e-60	0.417725	0.774	0.72	5.20576e-56	TRUE	EIF1B	9
TBCC.1	1.64676e-31	0.416854	0.302	0.229	4.50867e-27	TRUE	TBCC	9
DDX24.1	2.35116e-47	0.415774	0.763	0.716	6.43723e-43	TRUE	DDX24	9
INTS6.1	1.31408e-25	0.415629	0.293	0.227	3.59781e-21	TRUE	INTS6	9
TUBA4A.1	1.65869e-300	0.414964	0.127	0.021	4.54134e-296	TRUE	TUBA4A	9
GOSR2.1	5.23949e-77	0.413929	0.352	0.229	1.43452e-72	TRUE	GOSR2	9
AC027031.2.1	1.7769e-63	0.413484	0.301	0.193	4.86497e-59	TRUE	AC027031.2	9
SLC39A7.1	5.88915e-77	0.412972	0.338	0.22	1.61239e-72	TRUE	SLC39A7	9
UQCC3.1	1.51623e-51	0.412967	0.291	0.197	4.1513e-47	TRUE	UQCC3	9
SCD.1	3.33543e-17	0.411522	0.445	0.404	9.13207e-13	TRUE	SCD	6
DIS3.1	1.42746e-59	0.409988	0.358	0.25	3.90823e-55	TRUE	DIS3	9
RBM8A.1	3.31092e-47	0.409954	0.634	0.565	9.06496e-43	TRUE	RBM8A	9
HK2.1	6.01378e-231	0.408921	0.148	0.035	1.64651e-226	TRUE	HK2	9
RPL36AL.1	4.80201e-73	0.4071	0.808	0.757	1.31474e-68	TRUE	RPL36AL	9
AC091271.1.1	7.04303e-40	0.406325	0.203	0.13	1.92831e-35	TRUE	AC091271.1	9
CAPN10-DT.1	1.36494e-110	0.405629	0.144	0.054	3.73707e-106	TRUE	CAPN10-DT	9
SNU13.1	9.68922e-64	0.405415	0.701	0.637	2.65281e-59	TRUE	SNU13	9
AC124016.1.1	9.9168e-85	0.40501	0.141	0.06	2.71512e-80	TRUE	AC124016.1	9
BRIX1.1	2.50023e-59	0.402622	0.369	0.262	6.84538e-55	TRUE	BRIX1	9
EID2B.1	6.01025e-40	0.401674	0.302	0.22	1.64555e-35	TRUE	EID2B	9
POLR2A.1	4.2136e-42	0.401172	0.335	0.252	1.15364e-37	TRUE	POLR2A	9
TCEAL9.1	1.08993e-48	0.400402	0.706	0.639	2.98412e-44	TRUE	TCEAL9	9
NRBF2.1	4.91413e-46	0.399754	0.284	0.195	1.34544e-41	TRUE	NRBF2	9
FAU.1	4.76586e-148	0.39949	0.961	0.946	1.30484e-143	TRUE	FAU	9
DGUOK.1	1.46299e-53	0.399167	0.625	0.549	4.00552e-49	TRUE	DGUOK	9
SNHG3.1	6.20103e-50	0.398089	0.234	0.148	1.69778e-45	TRUE	SNHG3	9
YME1L1.1	1.75211e-54	0.396972	0.441	0.338	4.79711e-50	TRUE	YME1L1	9
TOB1.1	8.39429e-50	0.396013	0.256	0.166	2.29827e-45	TRUE	TOB1	9
IRF2BP2.1	3.06872e-40	0.395931	0.432	0.343	8.40186e-36	TRUE	IRF2BP2	9
ZFAS1.1	3.56303e-57	0.395117	0.815	0.788	9.75521e-53	TRUE	ZFAS1	9
SHMT2.1	9.42366e-94	0.394817	0.242	0.127	2.5801e-89	TRUE	SHMT2	9
SRP19.1	4.33994e-47	0.394171	0.566	0.492	1.18823e-42	TRUE	SRP19	9
RPL41.1	1.27432e-149	0.392521	0.985	0.977	3.48895e-145	TRUE	RPL41	9
GARS.1	2.32067e-57	0.391563	0.415	0.311	6.35377e-53	TRUE	GARS	9
POLR2K.1	4.1188e-54	0.391314	0.551	0.459	1.12769e-49	TRUE	POLR2K	9
CIAO2B.1	3.55865e-74	0.390848	0.729	0.674	9.74323e-70	TRUE	CIAO2B	9
SLC16A3.1	4.11832e-281	0.390818	0.14	0.027	1.12755e-276	TRUE	SLC16A3	9
NDUFA4L2.1	2.6271e-63	0.390001	0.123	0.056	7.19275e-59	TRUE	NDUFA4L2	9
AL627171.2.1	2.57341e-34	0.389428	0.163	0.102	7.04573e-30	TRUE	AL627171.2	9
EPRS.1	7.60497e-44	0.389426	0.458	0.375	2.08216e-39	TRUE	EPRS	9
GLRX5.1	1.23322e-54	0.38887	0.531	0.438	3.37642e-50	TRUE	GLRX5	9
MYDGF.1	3.15169e-56	0.387772	0.443	0.342	8.629e-52	TRUE	MYDGF	9
MRPL55.1	1.44926e-55	0.386881	0.421	0.321	3.96793e-51	TRUE	MRPL55	8
CD63.1	1.80255e-46	0.386417	0.734	0.692	4.93519e-42	TRUE	CD63	8
ODC1.1	2.98912e-41	0.385349	0.651	0.601	8.18392e-37	TRUE	ODC1	8
CCNL1.1	6.16518e-27	0.385126	0.369	0.298	1.68796e-22	TRUE	CCNL1	8
JUNB.1	6.707e-37	0.384166	0.277	0.193	1.83631e-32	TRUE	JUNB	8
AEN.1	8.95264e-163	0.384119	0.171	0.057	2.45114e-158	TRUE	AEN	8
EEF1AKMT4.1	0	0.383425	0.128	0.02	0	TRUE	EEF1AKMT4	8
BAX.1	1.67075e-48	0.383294	0.507	0.42	4.57436e-44	TRUE	BAX	8
DCAF13.1	3.41517e-57	0.382753	0.404	0.301	9.35038e-53	TRUE	DCAF13	8
SNHG1.1	1.75172e-49	0.382535	0.294	0.2	4.79603e-45	TRUE	SNHG1	8
SCNM1.1	4.02754e-59	0.382409	0.274	0.175	1.1027e-54	TRUE	SCNM1	8
SEC61A1.1	4.34134e-78	0.382234	0.342	0.217	1.18862e-73	TRUE	SEC61A1	8
C6orf226.1	1.52832e-43	0.382157	0.267	0.182	4.18439e-39	TRUE	C6orf226	8
COX14.1	1.4753e-54	0.381832	0.387	0.284	4.03924e-50	TRUE	COX14	8
CHD2.1	1.94741e-49	0.381192	0.562	0.471	5.3318e-45	TRUE	CHD2	8
JMJD6.1	1.03983e-88	0.380845	0.239	0.127	2.84694e-84	TRUE	JMJD6	8
GNL3.1	1.01094e-55	0.380843	0.423	0.317	2.76786e-51	TRUE	GNL3	8
PLPP5.1	3.19461e-67	0.380696	0.306	0.196	8.74653e-63	TRUE	PLPP5	8
EIF4EBP1.1	3.50495e-30	0.379946	0.358	0.295	9.59619e-26	TRUE	EIF4EBP1	8
EPM2AIP1.1	5.98414e-32	0.379666	0.465	0.394	1.6384e-27	TRUE	EPM2AIP1	8
ZNF331.1	7.17749e-81	0.379057	0.247	0.137	1.96512e-76	TRUE	ZNF331	8
POU3F1.1	1.4181e-10	0.378749	0.144	0.112	3.8826e-06	TRUE	POU3F1	3
INPP5F.1	4.40299e-38	0.377811	0.345	0.263	1.2055e-33	TRUE	INPP5F	8
GOLGA2.1	4.14569e-65	0.377046	0.322	0.212	1.13505e-60	TRUE	GOLGA2	8
JUND.1	5.13761e-52	0.375516	0.85	0.817	1.40663e-47	TRUE	JUND	8
NARS.1	3.68041e-47	0.375072	0.497	0.415	1.00766e-42	TRUE	NARS	8
AL645728.1.1	1.43807e-79	0.374115	0.13	0.054	3.93729e-75	TRUE	AL645728.1	8
ISCU.1	6.64934e-47	0.374097	0.476	0.39	1.82052e-42	TRUE	ISCU	8
RAB5IF.1	2.02977e-45	0.374077	0.539	0.46	5.5573e-41	TRUE	RAB5IF	8
H1F0.1	1.87158e-50	0.373957	0.502	0.397	5.12421e-46	TRUE	H1F0	8
RP9.1	2.09664e-48	0.373731	0.347	0.25	5.7404e-44	TRUE	RP9	8
MRFAP1.1	4.03363e-44	0.373553	0.778	0.74	1.10437e-39	TRUE	MRFAP1	8
TMEM263.1	1.84763e-73	0.372394	0.27	0.161	5.05864e-69	TRUE	TMEM263	8
PSMA5.1	1.20434e-34	0.371074	0.516	0.459	3.29737e-30	TRUE	PSMA5	8
IARS.1	2.77824e-61	0.370693	0.326	0.22	7.60655e-57	TRUE	IARS	8
RRAGC.1	5.97495e-49	0.370257	0.291	0.199	1.63588e-44	TRUE	RRAGC	8
CEBPZ.1	8.88903e-44	0.370122	0.424	0.335	2.43373e-39	TRUE	CEBPZ	8
MT2A.1	2.97616e-15	0.369357	0.107	0.072	8.14842e-11	TRUE	MT2A	4
TMED2.1	5.47361e-52	0.369289	0.468	0.374	1.49862e-47	TRUE	TMED2	8
MLEC.1	4.42006e-43	0.368246	0.423	0.339	1.21017e-38	TRUE	MLEC	8
C19orf25.1	2.22115e-63	0.368144	0.398	0.282	6.08129e-59	TRUE	C19orf25	8
DDB2.1	8.87109e-83	0.366822	0.228	0.121	2.42881e-78	TRUE	DDB2	8
FAM174C.1	2.04762e-59	0.36652	0.288	0.188	5.60618e-55	TRUE	FAM174C	8
ATP5MC1.1	4.09526e-24	0.365353	0.648	0.622	1.12124e-19	TRUE	ATP5MC1	7
NXT1.1	4.31047e-57	0.363114	0.297	0.196	1.18016e-52	TRUE	NXT1	8
SNHG30.1	3.38815e-36	0.362708	0.328	0.249	9.2764e-32	TRUE	SNHG30	8
C9orf78.1	1.38782e-31	0.361221	0.43	0.357	3.79971e-27	TRUE	C9orf78	8
HSP90B1.1	2.71452e-23	0.360732	0.627	0.59	7.4321e-19	TRUE	HSP90B1	7
MORF4L2.1	1.47113e-54	0.360567	0.848	0.832	4.02779e-50	TRUE	MORF4L2	8
NEFM.1	3.48519e-53	0.360029	0.312	0.21	9.5421e-49	TRUE	NEFM	8
STAM-AS1.1	5.71983e-81	0.359289	0.118	0.046	1.56603e-76	TRUE	STAM-AS1	8
MRPS12.1	7.32218e-36	0.358795	0.374	0.295	2.00474e-31	TRUE	MRPS12	8
AC012360.3.1	2.14993e-41	0.35831	0.197	0.124	5.88631e-37	TRUE	AC012360.3	8
MANF.1	1.6615e-29	0.358045	0.408	0.339	4.54901e-25	TRUE	MANF	8
AC012615.1.1	5.22676e-81	0.357892	0.124	0.05	1.43104e-76	TRUE	AC012615.1	8
TMED3.1	4.2187e-58	0.357228	0.333	0.229	1.15504e-53	TRUE	TMED3	8
RNF113A.1	3.28771e-55	0.356773	0.219	0.131	9.00142e-51	TRUE	RNF113A	8
CCPG1.1	5.47438e-50	0.356726	0.302	0.206	1.49883e-45	TRUE	CCPG1	8
RPS13.1	3.59402e-106	0.355979	0.965	0.964	9.84006e-102	TRUE	RPS13	8
NOP56.1	2.23676e-21	0.355826	0.48	0.43	6.12403e-17	TRUE	NOP56	6
SF3B6.1	1.80217e-56	0.354841	0.757	0.71	4.93416e-52	TRUE	SF3B6	8
PHPT1.1	1.80028e-35	0.354738	0.779	0.767	4.92897e-31	TRUE	PHPT1	8
PFKP.1	3.21991e-73	0.354724	0.204	0.109	8.81579e-69	TRUE	PFKP	8
SSR3.1	4.33205e-44	0.354169	0.434	0.344	1.18607e-39	TRUE	SSR3	8
OTUD6B-AS1.1	1.66122e-36	0.353778	0.483	0.406	4.54826e-32	TRUE	OTUD6B-AS1	8
SEC61B.1	1.04243e-54	0.353359	0.782	0.759	2.85407e-50	TRUE	SEC61B	8
EBNA1BP2.1	3.47938e-25	0.352983	0.386	0.327	9.52618e-21	TRUE	EBNA1BP2	8
SSR4.1	1.69119e-44	0.352899	0.692	0.66	4.6303e-40	TRUE	SSR4	8
IER3IP1.1	2.82178e-48	0.352633	0.476	0.387	7.72575e-44	TRUE	IER3IP1	8
DEDD2.1	6.99069e-65	0.352104	0.208	0.117	1.91398e-60	TRUE	DEDD2	8
AL139089.1.1	3.77048e-74	0.351986	0.121	0.05	1.03232e-69	TRUE	AL139089.1	8
LINC01003.1	3.43482e-28	0.351307	0.346	0.275	9.40419e-24	TRUE	LINC01003	8
MRPS24.1	4.32137e-29	0.350425	0.641	0.598	1.18315e-24	TRUE	MRPS24	8
SMIM10L1.1	3.45796e-30	0.349628	0.404	0.33	9.46755e-26	TRUE	SMIM10L1	8
SLC2A3.1	2.46595e-56	0.348048	0.274	0.174	6.75153e-52	TRUE	SLC2A3	8
CUTA.1	2.38485e-25	0.34781	0.619	0.585	6.52947e-21	TRUE	CUTA	8
PCF11.1	1.20128e-17	0.347618	0.259	0.21	3.28899e-13	TRUE	PCF11	5
ARL4D.1	7.42968e-10	0.347536	0.29	0.257	2.03417e-05	TRUE	ARL4D	2
SMIM26.1	5.67945e-40	0.34735	0.529	0.447	1.55498e-35	TRUE	SMIM26	8
PRDX4.1	1.50223e-57	0.346993	0.595	0.499	4.11297e-53	TRUE	PRDX4	8
RNF7.1	1.28773e-48	0.346571	0.619	0.547	3.52569e-44	TRUE	RNF7	8
NFKBIA.1	1.09293e-25	0.346296	0.235	0.172	2.99233e-21	TRUE	NFKBIA	8
DNAJC3-DT.1	1.22556e-64	0.346272	0.216	0.122	3.35547e-60	TRUE	DNAJC3-DT	8
PSMC4.1	7.47899e-41	0.345985	0.458	0.381	2.04767e-36	TRUE	PSMC4	8
NPRL2.1	1.20408e-62	0.345214	0.246	0.149	3.29666e-58	TRUE	NPRL2	8
ZFPL1.1	3.56258e-80	0.344951	0.237	0.128	9.75398e-76	TRUE	ZFPL1	8
POLE3.1	2.95591e-33	0.344924	0.297	0.224	8.09297e-29	TRUE	POLE3	8
SAR1B.1	1.18864e-55	0.34492	0.344	0.24	3.25438e-51	TRUE	SAR1B	8
ZNF436-AS1.1	1.75894e-44	0.34483	0.237	0.154	4.8158e-40	TRUE	ZNF436-AS1	8
LRRC59.1	1.13475e-54	0.344286	0.341	0.241	3.10682e-50	TRUE	LRRC59	8
KHDC4.1	8.3257e-50	0.344218	0.263	0.173	2.27949e-45	TRUE	KHDC4	8
CSKMT.1	6.88402e-25	0.343852	0.149	0.098	1.88477e-20	TRUE	CSKMT	7
ZNF791.1	1.47379e-48	0.343549	0.335	0.238	4.03508e-44	TRUE	ZNF791	8
H2AFZ.1	6.61357e-34	0.342763	0.902	0.875	1.81073e-29	TRUE	H2AFZ	8
ERP29.1	2.25618e-40	0.342484	0.617	0.55	6.1772e-36	TRUE	ERP29	8
POLR3D.1	6.82076e-61	0.341898	0.256	0.157	1.86746e-56	TRUE	POLR3D	8
EIF3M.1	4.1271e-46	0.340797	0.58	0.511	1.12996e-41	TRUE	EIF3M	7
LAMTOR5.1	5.30203e-59	0.340447	0.736	0.687	1.45164e-54	TRUE	LAMTOR5	7
MISP3.1	2.31188e-53	0.340442	0.135	0.068	6.32971e-49	TRUE	MISP3	7
TCEAL7.1	2.25196e-11	0.339798	0.6	0.579	6.16563e-07	TRUE	TCEAL7	3
SEC13.1	5.48899e-62	0.338874	0.339	0.23	1.50283e-57	TRUE	SEC13	7
AL137802.2.1	2.3431e-38	0.336987	0.148	0.086	6.41517e-34	TRUE	AL137802.2	7
MRPL40.1	3.2129e-37	0.336079	0.427	0.341	8.7966e-33	TRUE	MRPL40	7
TMCO1.1	1.76216e-40	0.335888	0.468	0.386	4.82462e-36	TRUE	TMCO1	7
SDHAF1.1	4.54142e-33	0.335448	0.235	0.165	1.2434e-28	TRUE	SDHAF1	7
TUSC1.1	4.5577e-28	0.334846	0.322	0.253	1.24785e-23	TRUE	TUSC1	7
RPP25.1	1.24084e-63	0.333707	0.132	0.062	3.3973e-59	TRUE	RPP25	7
HAX1.1	1.45371e-54	0.333668	0.464	0.359	3.98011e-50	TRUE	HAX1	7
SLC2A1.1	1.93545e-94	0.332471	0.147	0.06	5.29906e-90	TRUE	SLC2A1	7
ATP6V0B.1	1.72365e-25	0.33227	0.735	0.709	4.71918e-21	TRUE	ATP6V0B	7
TCEAL5.1	2.80655e-18	0.332114	0.317	0.264	7.68406e-14	TRUE	TCEAL5	5
SF3B5.1	4.87052e-38	0.33133	0.658	0.611	1.3335e-33	TRUE	SF3B5	7
MFSD2A.1	1.73454e-182	0.330909	0.152	0.043	4.749e-178	TRUE	MFSD2A	7
TAF13.1	7.49986e-65	0.329963	0.184	0.098	2.05339e-60	TRUE	TAF13	7
YIPF2.1	1.98025e-82	0.328944	0.205	0.105	5.42174e-78	TRUE	YIPF2	7
NDUFB6.1	4.46822e-26	0.328634	0.511	0.452	1.22335e-21	TRUE	NDUFB6	7
TRIM52.1	1.90614e-44	0.328419	0.214	0.135	5.21882e-40	TRUE	TRIM52	7
AKAP17A.1	6.38784e-42	0.327462	0.249	0.168	1.74893e-37	TRUE	AKAP17A	7
PYURF.1	2.36532e-40	0.326456	0.523	0.441	6.47601e-36	TRUE	PYURF	7
OSER1.1	2.61755e-49	0.32581	0.249	0.161	7.1666e-45	TRUE	OSER1	7
MPC1.1	5.77602e-27	0.325181	0.433	0.375	1.58142e-22	TRUE	MPC1	7
DNAJC25.1	1.20476e-86	0.324853	0.141	0.058	3.29851e-82	TRUE	DNAJC25	7
RPS16.1	5.65065e-81	0.324375	0.948	0.95	1.54709e-76	TRUE	RPS16	7
LAPTM4A.1	2.5686e-41	0.324279	0.586	0.52	7.03257e-37	TRUE	LAPTM4A	7
MCFD2.1	9.60535e-42	0.324228	0.325	0.238	2.62985e-37	TRUE	MCFD2	7
DDX21.1	1.02781e-37	0.323971	0.456	0.37	2.81404e-33	TRUE	DDX21	7
ORMDL1.1	1.70429e-38	0.32394	0.519	0.442	4.66616e-34	TRUE	ORMDL1	7
XPOT.1	4.66425e-67	0.323335	0.27	0.163	1.27702e-62	TRUE	XPOT	7
ERVK3-1.1	4.35351e-43	0.322581	0.27	0.185	1.19195e-38	TRUE	ERVK3-1	7
NOLC1.1	1.52635e-32	0.322445	0.25	0.179	4.17899e-28	TRUE	NOLC1	7
WDR45B.1	5.89503e-56	0.321239	0.343	0.238	1.614e-51	TRUE	WDR45B	7
BLOC1S2.1	5.16669e-33	0.320546	0.425	0.348	1.41459e-28	TRUE	BLOC1S2	7
CHCHD7.1	2.55215e-63	0.32051	0.239	0.14	6.98753e-59	TRUE	CHCHD7	7
AC027601.6.1	3.16357e-14	0.317995	0.144	0.107	8.66154e-10	TRUE	AC027601.6	3
BTG3.1	3.22961e-40	0.315128	0.406	0.311	8.84234e-36	TRUE	BTG3	7
TRA2B.1	5.33453e-27	0.314952	0.516	0.447	1.46054e-22	TRUE	TRA2B	7
COPB1.1	1.31081e-43	0.314895	0.417	0.324	3.58886e-39	TRUE	COPB1	7
LARP6.1	1.96325e-54	0.314139	0.241	0.149	5.37518e-50	TRUE	LARP6	7
SCAND1.1	1.82889e-18	0.313858	0.601	0.569	5.00733e-14	TRUE	SCAND1	5
C14orf119.1	4.98568e-47	0.313522	0.302	0.208	1.36503e-42	TRUE	C14orf119	7
JTB.1	3.6083e-38	0.313483	0.56	0.49	9.87917e-34	TRUE	JTB	7
DNAJC2.1	3.64945e-36	0.313429	0.317	0.236	9.99182e-32	TRUE	DNAJC2	7
CFAP20.1	2.42451e-20	0.313372	0.344	0.286	6.63807e-16	TRUE	CFAP20	5
ZNF749.1	5.31653e-40	0.313157	0.138	0.078	1.45561e-35	TRUE	ZNF749	7
ZNRD2.1	1.81835e-65	0.313138	0.234	0.136	4.97845e-61	TRUE	ZNRD2	7
TMEM11.1	4.92466e-37	0.313088	0.317	0.235	1.34832e-32	TRUE	TMEM11	7
RCN1.1	1.69303e-41	0.312971	0.348	0.254	4.63536e-37	TRUE	RCN1	7
GOLGA5.1	4.28329e-65	0.312731	0.209	0.116	1.17272e-60	TRUE	GOLGA5	7
GORASP2.1	1.61459e-44	0.312619	0.296	0.207	4.42058e-40	TRUE	GORASP2	7
AC008764.8.1	1.40733e-95	0.312479	0.114	0.04	3.85312e-91	TRUE	AC008764.8	7
RBBP6.1	9.78105e-25	0.312399	0.424	0.359	2.67795e-20	TRUE	RBBP6	7
NDUFAF8.1	7.8992e-35	0.312277	0.41	0.33	2.16272e-30	TRUE	NDUFAF8	7
SURF4.1	2.72994e-61	0.312017	0.264	0.164	7.4743e-57	TRUE	SURF4	7
THAP11.1	1.17913e-31	0.31162	0.237	0.168	3.22833e-27	TRUE	THAP11	7
WDR74.1	8.76702e-53	0.311424	0.269	0.173	2.40032e-48	TRUE	WDR74	7
TSSC4.1	9.27193e-39	0.310915	0.382	0.296	2.53856e-34	TRUE	TSSC4	7
MTHFD2.1	1.40663e-71	0.310436	0.174	0.087	3.85121e-67	TRUE	MTHFD2	7
MPLKIP.1	4.93193e-25	0.310155	0.481	0.417	1.35031e-20	TRUE	MPLKIP	7
VKORC1.1	2.99107e-37	0.310127	0.404	0.321	8.18925e-33	TRUE	VKORC1	7
ADPRHL2.1	4.37901e-48	0.308729	0.299	0.204	1.19893e-43	TRUE	ADPRHL2	7
PEX13.1	1.99671e-33	0.308179	0.292	0.217	5.4668e-29	TRUE	PEX13	7
ZNF322.1	4.02129e-37	0.308151	0.394	0.305	1.10099e-32	TRUE	ZNF322	7
EBLN3P.1	9.24356e-30	0.308032	0.332	0.258	2.5308e-25	TRUE	EBLN3P	7
TNFRSF10B.1	1.74473e-69	0.307862	0.2	0.107	4.7769e-65	TRUE	TNFRSF10B	7
PPP1R15B.1	6.10793e-45	0.307675	0.194	0.118	1.67229e-40	TRUE	PPP1R15B	7
NPM1.1	6.67364e-85	0.307213	0.902	0.893	1.82718e-80	TRUE	NPM1	7
SERF2.1	2.57566e-44	0.30708	0.808	0.807	7.0519e-40	TRUE	SERF2	7
CREBRF.1	1.87565e-28	0.305992	0.204	0.142	5.13534e-24	TRUE	CREBRF	7
TMEM223.1	5.19364e-44	0.305107	0.264	0.178	1.42197e-39	TRUE	TMEM223	7
CHPF.1	6.2086e-83	0.305036	0.232	0.122	1.69985e-78	TRUE	CHPF	7
ALKBH2.1	7.09722e-40	0.304959	0.252	0.172	1.94315e-35	TRUE	ALKBH2	7
PLOD2.1	9.68749e-63	0.304766	0.132	0.062	2.65234e-58	TRUE	PLOD2	7
BNIP3L.1	2.75003e-15	0.304535	0.593	0.583	7.5293e-11	TRUE	BNIP3L	4
CWC15.1	1.39658e-28	0.304419	0.569	0.515	3.82371e-24	TRUE	CWC15	7
ZNHIT2.1	4.84249e-55	0.304394	0.144	0.074	1.32582e-50	TRUE	ZNHIT2	7
HRK.1	7.43454e-43	0.304054	0.141	0.078	2.0355e-38	TRUE	HRK	7
SNHG12.1	1.29577e-43	0.303861	0.164	0.095	3.54768e-39	TRUE	SNHG12	7
AHSA1.1	1.7566e-32	0.303712	0.494	0.422	4.80939e-28	TRUE	AHSA1	7
CALU.1	8.51172e-33	0.303704	0.46	0.386	2.33042e-28	TRUE	CALU	7
RRBP1.1	1.4279e-70	0.303678	0.177	0.09	3.90944e-66	TRUE	RRBP1	7
FDXR.1	8.21312e-83	0.303599	0.145	0.062	2.24867e-78	TRUE	FDXR	7
EID2.1	1.41821e-13	0.303392	0.326	0.281	3.88291e-09	TRUE	EID2	3
OSBP.1	5.6186e-50	0.3033	0.256	0.166	1.53832e-45	TRUE	OSBP	7
HIST1H2BD.1	4.09426e-57	0.303236	0.162	0.085	1.12097e-52	TRUE	HIST1H2BD	7
CCDC174.1	3.94977e-49	0.303164	0.299	0.201	1.08141e-44	TRUE	CCDC174	7
PELO.1	4.51487e-43	0.302503	0.174	0.103	1.23613e-38	TRUE	PELO	7
SRA1.1	2.78842e-42	0.302406	0.27	0.185	7.63442e-38	TRUE	SRA1	7
PPP4R3A.1	1.59453e-23	0.30224	0.358	0.291	4.36567e-19	TRUE	PPP4R3A	6
SLC7A5.1	5.82935e-94	0.302206	0.151	0.063	1.59602e-89	TRUE	SLC7A5	7
WDR83OS.1	1.6799e-35	0.302145	0.643	0.598	4.59939e-31	TRUE	WDR83OS	7
SURF2.1	3.39684e-38	0.302014	0.297	0.214	9.30022e-34	TRUE	SURF2	7
SLC31A1.1	2.92699e-75	0.301356	0.167	0.08	8.01381e-71	TRUE	SLC31A1	7
ELOA.1	5.44107e-33	0.301319	0.24	0.168	1.48971e-28	TRUE	ELOA	7
DNTTIP2.1	1.16219e-30	0.300062	0.359	0.283	3.18195e-26	TRUE	DNTTIP2	7
C1orf52.1	1.22091e-28	0.299869	0.378	0.305	3.34274e-24	TRUE	C1orf52	7
SON.1	3.29288e-36	0.299556	0.774	0.74	9.01557e-32	TRUE	SON	7
YARS.1	1.79889e-47	0.29939	0.264	0.174	4.92519e-43	TRUE	YARS	7
CCDC85B.1	1.93516e-07	0.299088	0.453	0.438	0.00529829	TRUE	CCDC85B	1
RAB21.1	5.74778e-30	0.298894	0.299	0.225	1.57369e-25	TRUE	RAB21	7
H3F3B.1	4.86445e-42	0.298486	0.978	0.969	1.33184e-37	TRUE	H3F3B	7
TMEM14C.1	8.12251e-40	0.298045	0.503	0.424	2.22386e-35	TRUE	TMEM14C	7
DNAJB11.1	4.34518e-34	0.297393	0.326	0.249	1.18967e-29	TRUE	DNAJB11	7
RNH1.1	1.31975e-36	0.297254	0.528	0.457	3.61334e-32	TRUE	RNH1	7
ZNF622.1	4.42778e-32	0.296994	0.302	0.224	1.21228e-27	TRUE	ZNF622	7
Z95331.1.1	1.82052e-34	0.296898	0.11	0.06	4.9844e-30	TRUE	Z95331.1	7
PITPNA-AS1.1	1.69587e-46	0.296544	0.228	0.145	4.64312e-42	TRUE	PITPNA-AS1	7
CLEC11A.1	5.22903e-31	0.296248	0.243	0.173	1.43166e-26	TRUE	CLEC11A	7
UBE2M.1	2.12721e-24	0.296045	0.576	0.539	5.8241e-20	TRUE	UBE2M	6
SPCS1.1	5.50673e-42	0.295577	0.705	0.658	1.50769e-37	TRUE	SPCS1	6
SYAP1.1	2.76312e-31	0.295172	0.438	0.367	7.56514e-27	TRUE	SYAP1	6
GFPT1.1	1.82668e-29	0.294932	0.312	0.242	5.00126e-25	TRUE	GFPT1	6
GOLGA3.1	9.45422e-37	0.294735	0.281	0.201	2.58847e-32	TRUE	GOLGA3	6
GOSR1.1	3.24519e-34	0.294677	0.341	0.263	8.88501e-30	TRUE	GOSR1	6
DNTTIP1.1	5.06449e-41	0.294367	0.263	0.179	1.38661e-36	TRUE	DNTTIP1	6
RSL24D1.1	3.8362e-45	0.293697	0.665	0.599	1.05031e-40	TRUE	RSL24D1	6
CLN5.1	7.38346e-29	0.293555	0.241	0.173	2.02152e-24	TRUE	CLN5	6
CWC25.1	3.99723e-35	0.293376	0.269	0.192	1.0944e-30	TRUE	CWC25	6
FGFR1OP2.1	1.03738e-41	0.292937	0.322	0.233	2.84025e-37	TRUE	FGFR1OP2	6
LINC00662.1	1.0457e-20	0.292449	0.498	0.441	2.86301e-16	TRUE	LINC00662	5
PDK3.1	2.07942e-55	0.292227	0.202	0.117	5.69325e-51	TRUE	PDK3	6
UQCRQ.1	1.38317e-36	0.292101	0.71	0.678	3.78698e-32	TRUE	UQCRQ	6
AIMP1.1	7.7512e-34	0.292091	0.415	0.334	2.1222e-29	TRUE	AIMP1	6
LMO2.1	7.91643e-38	0.292012	0.18	0.111	2.16744e-33	TRUE	LMO2	6
ANKRD37.1	2.04093e-86	0.291894	0.124	0.049	5.58786e-82	TRUE	ANKRD37	6
CCNG1.1	7.73593e-39	0.291643	0.327	0.24	2.11802e-34	TRUE	CCNG1	6
RBM39.1	1.50318e-24	0.290841	0.695	0.654	4.11556e-20	TRUE	RBM39	6
TIMM17A.1	2.24239e-20	0.290661	0.328	0.271	6.13945e-16	TRUE	TIMM17A	5
FBXW7.1	2.96295e-32	0.290518	0.283	0.206	8.11225e-28	TRUE	FBXW7	6
FUT11.1	4.64374e-68	0.290037	0.155	0.075	1.27141e-63	TRUE	FUT11	6
MRPS33.1	1.40818e-39	0.289937	0.405	0.313	3.85547e-35	TRUE	MRPS33	6
CBR1.1	1.25632e-41	0.289849	0.294	0.206	3.43968e-37	TRUE	CBR1	6
ZBTB43.1	1.90753e-18	0.289684	0.233	0.182	5.22262e-14	TRUE	ZBTB43	4
COPS9.1	2.20195e-27	0.289599	0.639	0.597	6.02871e-23	TRUE	COPS9	6
RER1.1	9.08587e-36	0.289008	0.337	0.257	2.48762e-31	TRUE	RER1	6
NIFK.1	3.90527e-32	0.288777	0.444	0.366	1.06922e-27	TRUE	NIFK	6
LONP1.1	8.8075e-51	0.288175	0.21	0.127	2.41141e-46	TRUE	LONP1	6
AC073195.1.1	1.25238e-57	0.287797	0.104	0.045	3.42889e-53	TRUE	AC073195.1	6
JRKL.1	6.25998e-46	0.287648	0.155	0.087	1.71392e-41	TRUE	JRKL	6
TIMP1.1	2.64724e-35	0.287557	0.131	0.075	7.24788e-31	TRUE	TIMP1	6
MRPL33.1	1.66388e-30	0.287021	0.46	0.387	4.55553e-26	TRUE	MRPL33	6
AC008124.1.1	1.03467e-28	0.286213	0.292	0.218	2.83281e-24	TRUE	AC008124.1	6
GPS2.1	2.05346e-31	0.285664	0.373	0.296	5.62216e-27	TRUE	GPS2	6
MED29.1	3.99192e-32	0.285236	0.269	0.195	1.09295e-27	TRUE	MED29	6
CCDC47.1	1.01046e-31	0.285118	0.328	0.253	2.76653e-27	TRUE	CCDC47	6
ALDOC.1	1.3268e-76	0.284978	0.166	0.079	3.63265e-72	TRUE	ALDOC	6
SSU72.1	3.86554e-37	0.284791	0.576	0.507	1.05835e-32	TRUE	SSU72	6
GSPT2.1	1.78062e-09	0.284767	0.273	0.239	4.87515e-05	TRUE	GSPT2	2
C6orf62.1	3.81648e-33	0.284766	0.343	0.263	1.04491e-28	TRUE	C6orf62	6
TP53.1	3.5319e-34	0.284751	0.155	0.095	9.67e-30	TRUE	TP53	6
ARPC5L.1	2.33519e-18	0.284239	0.415	0.365	6.39351e-14	TRUE	ARPC5L	4
RLF.1	1.12551e-27	0.284212	0.249	0.182	3.08153e-23	TRUE	RLF	6
MFAP1.1	5.84908e-20	0.283865	0.359	0.302	1.60142e-15	TRUE	MFAP1	5
CEP85L.1	1.89746e-18	0.282556	0.255	0.202	5.19506e-14	TRUE	CEP85L	4
MIR210HG.1	2.40628e-97	0.282456	0.131	0.049	6.58815e-93	TRUE	MIR210HG	6
RPUSD2.1	8.27042e-49	0.281795	0.184	0.107	2.26436e-44	TRUE	RPUSD2	6
PRPF4.1	1.77619e-27	0.281793	0.254	0.188	4.86304e-23	TRUE	PRPF4	6
PURA.1	1.34982e-31	0.281773	0.267	0.192	3.69567e-27	TRUE	PURA	6
SLC30A5.1	3.2094e-52	0.281353	0.213	0.128	8.78702e-48	TRUE	SLC30A5	6
ATP6V0E1.1	1.25507e-33	0.281101	0.449	0.371	3.43626e-29	TRUE	ATP6V0E1	6
TIMM29.1	1.29819e-26	0.281017	0.242	0.177	3.55431e-22	TRUE	TIMM29	6
NAMPT.1	2.22875e-37	0.280431	0.246	0.168	6.1021e-33	TRUE	NAMPT	6
TOPORS.1	5.81096e-14	0.280414	0.287	0.241	1.59098e-09	TRUE	TOPORS	3
KISS1R.1	8.19504e-263	0.280174	0.1	0.015	2.24372e-258	TRUE	KISS1R	6
ANKRD11.1	8.94841e-15	0.280167	0.65	0.637	2.44999e-10	TRUE	ANKRD11	3
CHORDC1.1	6.51153e-26	0.279843	0.354	0.287	1.78279e-21	TRUE	CHORDC1	6
AC026979.2.1	4.58793e-40	0.2791	0.12	0.064	1.25613e-35	TRUE	AC026979.2	6
DPH3.1	3.30529e-39	0.278316	0.269	0.186	9.04954e-35	TRUE	DPH3	6
SURF6.1	1.35725e-39	0.278148	0.209	0.135	3.71603e-35	TRUE	SURF6	6
PSAT1.1	3.98114e-28	0.277739	0.217	0.153	1.09e-23	TRUE	PSAT1	6
TSR1.1	4.65032e-32	0.277529	0.268	0.194	1.27321e-27	TRUE	TSR1	6
HSPB1.1	4.15979e-19	0.2775	0.365	0.3	1.13891e-14	TRUE	HSPB1	4
RNF181.1	1.06933e-31	0.277109	0.36	0.282	2.92771e-27	TRUE	RNF181	6
TUSC2.1	1.5393e-25	0.277084	0.331	0.262	4.21446e-21	TRUE	TUSC2	6
MRPL49.1	2.16429e-41	0.276957	0.219	0.141	5.9256e-37	TRUE	MRPL49	6
PNN.1	8.60546e-17	0.276765	0.749	0.732	2.35609e-12	TRUE	PNN	4
RORA.1	1.43162e-99	0.276311	0.131	0.049	3.91963e-95	TRUE	RORA	6
TRAPPC2B.1	2.4309e-31	0.275909	0.257	0.185	6.65557e-27	TRUE	TRAPPC2B	6
TIGAR.1	5.37901e-44	0.275815	0.23	0.148	1.47272e-39	TRUE	TIGAR	6
EIF4A3.1	7.00634e-31	0.275549	0.433	0.357	1.91827e-26	TRUE	EIF4A3	6
RND3.1	3.39579e-23	0.275214	0.362	0.29	9.29734e-19	TRUE	RND3	5
RPS27.1	1.37321e-18	0.275179	0.934	0.956	3.75972e-14	TRUE	RPS27	4
AC007541.1.1	4.23122e-53	0.27413	0.158	0.085	1.15847e-48	TRUE	AC007541.1	6
FAM200A.1	5.06647e-36	0.273937	0.188	0.12	1.38715e-31	TRUE	FAM200A	6
SLU7.1	5.12816e-27	0.273832	0.318	0.249	1.40404e-22	TRUE	SLU7	6
RPS25.1	2.86402e-68	0.273745	0.942	0.938	7.84141e-64	TRUE	RPS25	6
MALSU1.1	4.88175e-26	0.273446	0.37	0.302	1.33657e-21	TRUE	MALSU1	6
EIF2B2.1	2.5372e-34	0.272948	0.261	0.185	6.94659e-30	TRUE	EIF2B2	6
CDC37L1.1	1.24905e-30	0.272329	0.265	0.193	3.41978e-26	TRUE	CDC37L1	6
UBL5.1	5.82919e-27	0.272314	0.803	0.788	1.59597e-22	TRUE	UBL5	6
LRIF1.1	7.55915e-34	0.272158	0.231	0.158	2.06962e-29	TRUE	LRIF1	6
SCG2.1	9.16044e-30	0.271951	0.271	0.193	2.50804e-25	TRUE	SCG2	6
POLR2L.1	1.17732e-19	0.271869	0.443	0.389	3.22338e-15	TRUE	POLR2L	4
AK4.1	1.88769e-58	0.271645	0.144	0.072	5.16832e-54	TRUE	AK4	6
ZFAND2A.1	4.08893e-45	0.271103	0.187	0.112	1.11951e-40	TRUE	ZFAND2A	6
SVIP.1	6.02709e-40	0.270672	0.211	0.136	1.65016e-35	TRUE	SVIP	6
PRPF38A.1	1.77002e-32	0.27067	0.346	0.264	4.84613e-28	TRUE	PRPF38A	6
MMADHC.1	7.57454e-32	0.270524	0.387	0.311	2.07383e-27	TRUE	MMADHC	6
SRSF5.1	3.94056e-32	0.270485	0.749	0.718	1.07889e-27	TRUE	SRSF5	6
TMEM205.1	9.65138e-31	0.269689	0.307	0.232	2.64245e-26	TRUE	TMEM205	6
SEC22B.1	1.31879e-43	0.26956	0.26	0.174	3.61072e-39	TRUE	SEC22B	6
YY1.1	3.89749e-18	0.269541	0.573	0.535	1.06709e-13	TRUE	YY1	4
URB1-AS1.1	6.33592e-64	0.269222	0.109	0.046	1.73471e-59	TRUE	URB1-AS1	6
ZNRD1.1	1.1303e-39	0.269126	0.27	0.186	3.09465e-35	TRUE	ZNRD1	6
NDUFB3.1	1.58344e-23	0.269004	0.539	0.491	4.3353e-19	TRUE	NDUFB3	5
SLC38A2.1	4.77799e-16	0.268958	0.25	0.201	1.30816e-11	TRUE	SLC38A2	3
TOX4.1	3.54792e-32	0.268875	0.403	0.324	9.71385e-28	TRUE	TOX4	6
FAM177A1.1	3.60876e-27	0.268616	0.421	0.354	9.88044e-23	TRUE	FAM177A1	6
EAPP.1	1.43742e-24	0.268508	0.399	0.332	3.9355e-20	TRUE	EAPP	6
RPS18.1	2.8425e-64	0.26763	0.978	0.979	7.78247e-60	TRUE	RPS18	6
PSMG3.1	1.01304e-30	0.266959	0.355	0.278	2.77359e-26	TRUE	PSMG3	6
KRTCAP2.1	4.03942e-32	0.266476	0.59	0.521	1.10595e-27	TRUE	KRTCAP2	6
SARS.1	2.62102e-26	0.265707	0.473	0.408	7.17608e-22	TRUE	SARS	6
GTF2B.1	1.4277e-25	0.265648	0.323	0.254	3.9089e-21	TRUE	GTF2B	6
TCP1.1	3.15997e-22	0.265606	0.65	0.627	8.65168e-18	TRUE	TCP1	5
ZDBF2.1	8.0583e-37	0.265237	0.186	0.118	2.20628e-32	TRUE	ZDBF2	6
RNF6.1	1.75349e-34	0.264794	0.172	0.108	4.80088e-30	TRUE	RNF6	6
SLC35E1.1	2.15219e-43	0.264377	0.259	0.174	5.89247e-39	TRUE	SLC35E1	6
BEX5.1	4.47161e-14	0.263777	0.201	0.159	1.22428e-09	TRUE	BEX5	3
COPA.1	6.36769e-25	0.263717	0.396	0.331	1.74341e-20	TRUE	COPA	6
C1orf43.1	1.05352e-29	0.263234	0.483	0.412	2.88444e-25	TRUE	C1orf43	6
CDK13.1	3.64636e-18	0.263185	0.358	0.302	9.98336e-14	TRUE	CDK13	4
C19orf81.1	1.15022e-72	0.263041	0.136	0.06	3.14919e-68	TRUE	C19orf81	6
POMP.1	1.97927e-27	0.262781	0.723	0.704	5.41905e-23	TRUE	POMP	6
KDM6B.1	3.97526e-28	0.261926	0.362	0.285	1.08839e-23	TRUE	KDM6B	6
XPC.1	1.59816e-40	0.261909	0.244	0.163	4.37559e-36	TRUE	XPC	6
HSPE1.1	4.56937e-27	0.261493	0.784	0.765	1.25105e-22	TRUE	HSPE1	6
NUBP2.1	5.60596e-27	0.261184	0.364	0.293	1.53486e-22	TRUE	NUBP2	6
NTMT1.1	8.2797e-22	0.26109	0.33	0.266	2.2669e-17	TRUE	NTMT1	5
TRMT6.1	6.1535e-34	0.260984	0.236	0.162	1.68477e-29	TRUE	TRMT6	6
MRPL36.1	3.57551e-24	0.260745	0.447	0.385	9.7894e-20	TRUE	MRPL36	5
LSM1.1	1.73712e-22	0.260735	0.405	0.341	4.75605e-18	TRUE	LSM1	5
RPP38.1	5.79707e-34	0.260666	0.201	0.132	1.58718e-29	TRUE	RPP38	6
IFT20.1	3.33906e-29	0.260489	0.34	0.265	9.14201e-25	TRUE	IFT20	6
UBE2B.1	6.98186e-19	0.25997	0.511	0.47	1.91156e-14	TRUE	UBE2B	4
ZNF263.1	1.08724e-41	0.259772	0.154	0.088	2.97675e-37	TRUE	ZNF263	6
RPS17.1	3.17895e-48	0.259416	0.91	0.902	8.70364e-44	TRUE	RPS17	6
BBX.1	8.2784e-38	0.259129	0.374	0.277	2.26654e-33	TRUE	BBX	6
AC025181.2.1	1.37811e-46	0.258417	0.106	0.05	3.77312e-42	TRUE	AC025181.2	6
MIA3.1	1.36506e-22	0.257479	0.384	0.321	3.7374e-18	TRUE	MIA3	5
NCK1.1	1.87545e-37	0.257222	0.25	0.171	5.1348e-33	TRUE	NCK1	6
ZCCHC7.1	1.82456e-47	0.257009	0.245	0.156	4.99546e-43	TRUE	ZCCHC7	6
PPM1D.1	2.98929e-39	0.256335	0.141	0.08	8.18438e-35	TRUE	PPM1D	6
SCO2.1	1.05924e-21	0.256257	0.184	0.132	2.9001e-17	TRUE	SCO2	5
TMEM44-AS1.1	8.41189e-34	0.256174	0.17	0.106	2.30309e-29	TRUE	TMEM44-AS1	6
BUD23.1	1.34989e-24	0.256033	0.401	0.334	3.69586e-20	TRUE	BUD23	5
IMPDH2.1	2.33276e-29	0.255989	0.423	0.35	6.38687e-25	TRUE	IMPDH2	6
THUMPD1.1	1.23275e-19	0.255913	0.342	0.285	3.37514e-15	TRUE	THUMPD1	4
PLK3.1	1.23296e-62	0.255571	0.152	0.075	3.37572e-58	TRUE	PLK3	6
PPP1R2.1	2.92607e-21	0.255377	0.387	0.328	8.01128e-17	TRUE	PPP1R2	4
RPL36.1	2.03862e-50	0.255022	0.933	0.937	5.58153e-46	TRUE	RPL36	6
PGAM1.1	3.04256e-24	0.254669	0.479	0.417	8.33022e-20	TRUE	PGAM1	5
SEC11C.1	5.27024e-18	0.254608	0.636	0.608	1.44294e-13	TRUE	SEC11C	4
IMP4.1	1.88423e-31	0.254549	0.295	0.218	5.15884e-27	TRUE	IMP4	6
TRAPPC4.1	1.55307e-15	0.254507	0.488	0.447	4.25214e-11	TRUE	TRAPPC4	3
ZNF274.1	6.05577e-35	0.254418	0.214	0.142	1.65801e-30	TRUE	ZNF274	6
EID1.1	3.9902e-20	0.254157	0.903	0.894	1.09248e-15	TRUE	EID1	4
SWI5.1	6.69328e-46	0.254026	0.239	0.154	1.83255e-41	TRUE	SWI5	6
GPANK1.1	1.61979e-36	0.253775	0.21	0.137	4.43482e-32	TRUE	GPANK1	6
LTN1.1	1.47856e-26	0.253728	0.293	0.224	4.04814e-22	TRUE	LTN1	6
TCEAL8.1	3.34302e-21	0.253256	0.589	0.542	9.15286e-17	TRUE	TCEAL8	4
MINDY2.1	6.14781e-31	0.253096	0.336	0.259	1.68321e-26	TRUE	MINDY2	6
DNAJB4.1	2.76493e-47	0.252926	0.173	0.099	7.57009e-43	TRUE	DNAJB4	6
RPA3.1	2.81448e-23	0.252735	0.303	0.239	7.70576e-19	TRUE	RPA3	5
TMEM30A.1	7.85679e-23	0.252704	0.318	0.255	2.15111e-18	TRUE	TMEM30A	5
COX17.1	1.1529e-19	0.252577	0.383	0.326	3.15653e-15	TRUE	COX17	4
PITHD1.1	4.76821e-14	0.252417	0.438	0.393	1.30549e-09	TRUE	PITHD1	3
ANAPC13.1	2.36838e-24	0.25188	0.437	0.37	6.48438e-20	TRUE	ANAPC13	5
TCEA1.1	2.32037e-17	0.251629	0.556	0.518	6.35295e-13	TRUE	TCEA1	3
ZNF12.1	5.8326e-28	0.251603	0.241	0.172	1.59691e-23	TRUE	ZNF12	6
RDH14.1	9.38442e-27	0.251018	0.28	0.21	2.56936e-22	TRUE	RDH14	6
PHF1.1	2.58612e-36	0.250823	0.211	0.139	7.08054e-32	TRUE	PHF1	6
SRSF11.1	4.8629e-17	0.250648	0.652	0.623	1.33141e-12	TRUE	SRSF11	3
YIPF4.1	2.06743e-16	0.250133	0.392	0.342	5.66042e-12	TRUE	YIPF4	3
XKR4.1	1.60886e-41	-0.25003	0.062	0.141	4.4049e-37	TRUE	XKR4	-5
TSPAN3.1	1.90667e-32	-0.250244	0.494	0.589	5.22028e-28	TRUE	TSPAN3	-5
ENC1.1	3.0042e-14	-0.250427	0.444	0.505	8.22521e-10	TRUE	ENC1	-3
SMC1A.1	1.19343e-27	-0.250637	0.291	0.378	3.26748e-23	TRUE	SMC1A	-6
GNPTAB.1	1.26961e-36	-0.250855	0.185	0.281	3.47605e-32	TRUE	GNPTAB	-6
MYH10.1	1.22319e-36	-0.251039	0.302	0.407	3.34898e-32	TRUE	MYH10	-6
NIN.1	1.23797e-41	-0.25164	0.11	0.204	3.38944e-37	TRUE	NIN	-6
TUSC3.1	6.67789e-30	-0.251751	0.261	0.349	1.82834e-25	TRUE	TUSC3	-6
EEF1A1.1	7.2745e-90	-0.25185	0.966	0.986	1.99168e-85	TRUE	EEF1A1	-6
GDI1.1	6.66473e-32	-0.252262	0.386	0.48	1.82474e-27	TRUE	GDI1	-6
YBX1.1	2.30626e-82	-0.253031	0.938	0.96	6.31432e-78	TRUE	YBX1	-6
KIAA0895L.1	5.07476e-32	-0.253192	0.16	0.245	1.38942e-27	TRUE	KIAA0895L	-6
CDK5R1.1	6.48364e-37	-0.253315	0.337	0.443	1.77515e-32	TRUE	CDK5R1	-6
ITSN1.1	1.59345e-41	-0.253316	0.192	0.299	4.36271e-37	TRUE	ITSN1	-6
FAM181B.1	3.02769e-36	-0.253342	0.159	0.252	8.28951e-32	TRUE	FAM181B	-6
NUDT1.1	5.58577e-37	-0.253639	0.28	0.382	1.52933e-32	TRUE	NUDT1	-6
NPY.1	7.29421e-12	-0.254797	0.122	0.164	1.99708e-07	TRUE	NPY	-2
CAMTA1.1	2.33821e-39	-0.255246	0.423	0.532	6.40179e-35	TRUE	CAMTA1	-6
PARP1.1	1.72923e-37	-0.256554	0.496	0.598	4.73446e-33	TRUE	PARP1	-6
CELF3.1	2.69438e-30	-0.258133	0.204	0.289	7.37694e-26	TRUE	CELF3	-6
THY1.1	2.97204e-42	-0.258161	0.176	0.28	8.13714e-38	TRUE	THY1	-6
C9orf16.1	9.38324e-39	-0.25871	0.423	0.529	2.56904e-34	TRUE	C9orf16	-6
ZMYND8.1	1.33615e-34	-0.258756	0.207	0.302	3.65825e-30	TRUE	ZMYND8	-6
DCTN2.1	7.01405e-40	-0.259396	0.49	0.592	1.92038e-35	TRUE	DCTN2	-6
CACNG8.1	1.23948e-38	-0.259471	0.142	0.236	3.39357e-34	TRUE	CACNG8	-6
YPEL1.1	1.62132e-51	-0.260127	0.142	0.256	4.43902e-47	TRUE	YPEL1	-6
GABBR1.1	2.41778e-44	-0.260224	0.119	0.217	6.61965e-40	TRUE	GABBR1	-6
PLPPR2.1	1.79014e-38	-0.260327	0.123	0.21	4.90121e-34	TRUE	PLPPR2	-6
DYNLT1.1	7.87802e-53	-0.260529	0.617	0.741	2.15692e-48	TRUE	DYNLT1	-6
DNMT1.1	8.73008e-33	-0.260554	0.244	0.336	2.39021e-28	TRUE	DNMT1	-6
ACTR1A.1	9.56818e-39	-0.260584	0.24	0.345	2.61967e-34	TRUE	ACTR1A	-6
RAP2A.1	2.70701e-29	-0.260904	0.238	0.324	7.41151e-25	TRUE	RAP2A	-6
FZD3.1	2.58796e-41	-0.261626	0.387	0.506	7.08558e-37	TRUE	FZD3	-6
CTNNA2.1	1.44727e-48	-0.261734	0.06	0.146	3.96249e-44	TRUE	CTNNA2	-6
PRKDC.1	3.35061e-34	-0.262255	0.429	0.526	9.17364e-30	TRUE	PRKDC	-6
ENAH.1	2.05887e-45	-0.262333	0.534	0.647	5.63698e-41	TRUE	ENAH	-6
SLC25A6.1	2.73992e-49	-0.262504	0.558	0.688	7.50163e-45	TRUE	SLC25A6	-6
CADM2.1	4.83409e-29	-0.262508	0.097	0.167	1.32353e-24	TRUE	CADM2	-6
VSTM2L.1	3.88825e-40	-0.26323	0.071	0.15	1.06457e-35	TRUE	VSTM2L	-6
PGLS.1	1.20843e-35	-0.26328	0.371	0.475	3.30857e-31	TRUE	PGLS	-6
CENPH.1	1.03445e-41	-0.263316	0.102	0.191	2.83223e-37	TRUE	CENPH	-6
YWHAZ.1	1.41495e-49	-0.263635	0.7	0.788	3.87399e-45	TRUE	YWHAZ	-6
ADGRL3.1	8.3464e-35	-0.263813	0.05	0.117	2.28516e-30	TRUE	ADGRL3	-6
SH3BGRL.1	2.85928e-38	-0.264453	0.197	0.297	7.82841e-34	TRUE	SH3BGRL	-6
STAU2.1	9.40129e-46	-0.264663	0.167	0.275	2.57398e-41	TRUE	STAU2	-6
JAKMIP2.1	2.4115e-39	-0.264793	0.29	0.399	6.60243e-35	TRUE	JAKMIP2	-6
BACH2.1	2.73796e-36	-0.26499	0.153	0.245	7.49625e-32	TRUE	BACH2	-6
SLF1.1	3.58258e-38	-0.265387	0.124	0.214	9.80874e-34	TRUE	SLF1	-6
CAPZB.1	9.72485e-42	-0.265896	0.346	0.458	2.66257e-37	TRUE	CAPZB	-6
SSBP3.1	3.63239e-34	-0.265949	0.282	0.378	9.94511e-30	TRUE	SSBP3	-6
CLMP.1	5.98376e-36	-0.266212	0.106	0.188	1.63829e-31	TRUE	CLMP	-6
ACTL6B.1	1.09331e-39	-0.266225	0.12	0.21	2.99337e-35	TRUE	ACTL6B	-6
DNM1.1	1.33337e-33	-0.266779	0.119	0.2	3.65063e-29	TRUE	DNM1	-6
PTOV1.1	7.42982e-38	-0.266937	0.385	0.492	2.03421e-33	TRUE	PTOV1	-6
RAI14.1	1.42783e-43	-0.267376	0.119	0.216	3.90925e-39	TRUE	RAI14	-6
ATAT1.1	3.50929e-39	-0.267389	0.275	0.382	9.60808e-35	TRUE	ATAT1	-6
NDUFS2.1	5.39895e-38	-0.267563	0.392	0.497	1.47818e-33	TRUE	NDUFS2	-6
TPM4.1	1.03909e-31	-0.267721	0.324	0.419	2.84492e-27	TRUE	TPM4	-6
CKAP5.1	2.07194e-35	-0.268798	0.215	0.31	5.67275e-31	TRUE	CKAP5	-6
PTPRA.1	2.12613e-41	-0.269419	0.328	0.441	5.82113e-37	TRUE	PTPRA	-6
CADM3.1	1.54505e-44	-0.269779	0.092	0.182	4.23019e-40	TRUE	CADM3	-6
OPCML.1	4.89046e-50	-0.270033	0.041	0.123	1.33896e-45	TRUE	OPCML	-6
SRPK1.1	5.76104e-43	-0.270412	0.205	0.312	1.57732e-38	TRUE	SRPK1	-6
REEP1.1	6.76198e-37	-0.270563	0.169	0.261	1.85136e-32	TRUE	REEP1	-6
FSD1.1	1.80648e-44	-0.271604	0.182	0.287	4.94596e-40	TRUE	FSD1	-6
YWHAE.1	1.55198e-69	-0.271823	0.819	0.882	4.24917e-65	TRUE	YWHAE	-6
TSPAN5.1	3.7088e-45	-0.27214	0.361	0.483	1.01543e-40	TRUE	TSPAN5	-6
SRPK2.1	2.23171e-35	-0.272224	0.488	0.582	6.1102e-31	TRUE	SRPK2	-6
MCUR1.1	1.23037e-32	-0.272397	0.229	0.318	3.36862e-28	TRUE	MCUR1	-6
PSD3.1	5.85454e-27	-0.273035	0.246	0.327	1.60291e-22	TRUE	PSD3	-6
APC.1	4.57695e-35	-0.273589	0.495	0.595	1.25312e-30	TRUE	APC	-6
AFF3.1	7.39562e-32	-0.273938	0.143	0.223	2.02485e-27	TRUE	AFF3	-6
PTPRO.1	1.48685e-47	-0.274259	0.068	0.156	4.07085e-43	TRUE	PTPRO	-6
BLCAP.1	4.5321e-19	-0.274302	0.358	0.421	1.24084e-14	TRUE	BLCAP	-4
AP2M1.1	2.24696e-41	-0.274545	0.512	0.618	6.15194e-37	TRUE	AP2M1	-6
CACNA1E.1	1.18714e-49	-0.274985	0.051	0.136	3.25027e-45	TRUE	CACNA1E	-6
NCKAP5.1	1.34234e-42	-0.275133	0.102	0.192	3.67519e-38	TRUE	NCKAP5	-6
HDAC2.1	4.71076e-51	-0.275341	0.523	0.642	1.28976e-46	TRUE	HDAC2	-6
CAMKK2.1	2.8707e-48	-0.276467	0.125	0.228	7.8597e-44	TRUE	CAMKK2	-6
CLCN4.1	1.75601e-40	-0.276581	0.115	0.206	4.80777e-36	TRUE	CLCN4	-6
RTN4.1	5.49412e-94	-0.276983	0.879	0.929	1.50423e-89	TRUE	RTN4	-6
FBLN1.1	2.98032e-41	-0.277223	0.123	0.216	8.15982e-37	TRUE	FBLN1	-6
APBA2.1	2.84461e-44	-0.277912	0.161	0.263	7.78825e-40	TRUE	APBA2	-6
RTF1.1	1.06903e-49	-0.278004	0.636	0.732	2.9269e-45	TRUE	RTF1	-6
SOBP.1	9.16834e-39	-0.278087	0.126	0.216	2.5102e-34	TRUE	SOBP	-6
FAM107B.1	2.31514e-46	-0.278173	0.238	0.354	6.33862e-42	TRUE	FAM107B	-6
FKBP1B.1	7.16277e-47	-0.278526	0.175	0.285	1.96109e-42	TRUE	FKBP1B	-6
ANKRD36C.1	1.94088e-41	-0.27853	0.169	0.273	5.31393e-37	TRUE	ANKRD36C	-6
MARCKS.1	1.7191e-59	-0.278653	0.894	0.93	4.70673e-55	TRUE	MARCKS	-6
GABRB3.1	8.52564e-30	-0.279857	0.182	0.263	2.33423e-25	TRUE	GABRB3	-6
PCSK1N.1	1.47021e-34	-0.279911	0.636	0.695	4.0253e-30	TRUE	PCSK1N	-6
DKK3.1	1.39924e-38	-0.280149	0.228	0.328	3.83098e-34	TRUE	DKK3	-6
CCDC88A.1	1.30265e-45	-0.280326	0.523	0.629	3.56654e-41	TRUE	CCDC88A	-6
FGF12.1	2.66655e-41	-0.281187	0.079	0.162	7.30075e-37	TRUE	FGF12	-6
HNRNPD.1	3.61278e-42	-0.282041	0.592	0.684	9.89143e-38	TRUE	HNRNPD	-6
SRGAP3.1	7.31924e-48	-0.28227	0.415	0.545	2.00393e-43	TRUE	SRGAP3	-6
MLLT3.1	3.78579e-38	-0.282289	0.201	0.301	1.03651e-33	TRUE	MLLT3	-6
BMERB1.1	6.11006e-45	-0.282762	0.278	0.393	1.67287e-40	TRUE	BMERB1	-6
GNB1.1	1.09168e-50	-0.283095	0.548	0.664	2.98892e-46	TRUE	GNB1	-6
NSMF.1	2.4313e-37	-0.283122	0.177	0.271	6.65665e-33	TRUE	NSMF	-6
TNIK.1	8.17093e-43	-0.283225	0.145	0.247	2.23712e-38	TRUE	TNIK	-6
GNAL.1	1.11023e-47	-0.284437	0.08	0.174	3.0397e-43	TRUE	GNAL	-6
CARHSP1.1	1.21171e-36	-0.284693	0.409	0.51	3.31753e-32	TRUE	CARHSP1	-6
ZNRF1.1	2.32143e-39	-0.284711	0.286	0.389	6.35585e-35	TRUE	ZNRF1	-6
XRCC5.1	1.11582e-56	-0.2852	0.669	0.771	3.055e-52	TRUE	XRCC5	-6
LDB2.1	2.19731e-55	-0.285611	0.041	0.13	6.016e-51	TRUE	LDB2	-6
PRKACB.1	1.33444e-41	-0.285628	0.184	0.287	3.65356e-37	TRUE	PRKACB	-6
ARMH4.1	1.95977e-41	-0.286175	0.186	0.29	5.36565e-37	TRUE	ARMH4	-6
SMARCA1.1	2.25385e-42	-0.286619	0.319	0.428	6.17082e-38	TRUE	SMARCA1	-6
ACOT7.1	2.64643e-51	-0.28686	0.142	0.251	7.24565e-47	TRUE	ACOT7	-6
NFASC.1	6.92177e-34	-0.287105	0.169	0.257	1.89511e-29	TRUE	NFASC	-6
ADGRV1.1	2.34519e-22	-0.287276	0.087	0.143	6.42091e-18	TRUE	ADGRV1	-5
CSNK1E.1	4.81754e-53	-0.287403	0.57	0.687	1.31899e-48	TRUE	CSNK1E	-6
SATB2.1	7.73507e-30	-0.287443	0.045	0.103	2.11778e-25	TRUE	SATB2	-6
SLC1A2.1	2.13158e-40	-0.287548	0.163	0.262	5.83604e-36	TRUE	SLC1A2	-6
B3GAT1.1	2.05709e-48	-0.288796	0.138	0.245	5.63211e-44	TRUE	B3GAT1	-6
DST.1	2.37856e-30	-0.28893	0.422	0.517	6.51226e-26	TRUE	DST	-6
GABRB2.1	3.22063e-41	-0.289369	0.087	0.172	8.81776e-37	TRUE	GABRB2	-6
LINC00599.1	1.09778e-38	-0.289481	0.201	0.303	3.0056e-34	TRUE	LINC00599	-6
ADD2.1	7.04828e-48	-0.289844	0.158	0.266	1.92975e-43	TRUE	ADD2	-6
LUC7L3.1	2.37637e-56	-0.290317	0.779	0.854	6.50627e-52	TRUE	LUC7L3	-6
NTRK3.1	1.76715e-39	-0.290638	0.099	0.184	4.83827e-35	TRUE	NTRK3	-6
DYNC1I2.1	1.5099e-48	-0.291354	0.501	0.618	4.13395e-44	TRUE	DYNC1I2	-6
HP1BP3.1	4.54667e-48	-0.29163	0.527	0.633	1.24483e-43	TRUE	HP1BP3	-6
PPP1R14B.1	1.31016e-65	-0.292126	0.672	0.79	3.58709e-61	TRUE	PPP1R14B	-6
C1QTNF4.1	1.81568e-53	-0.292416	0.083	0.184	4.97115e-49	TRUE	C1QTNF4	-6
DPY19L1.1	1.14154e-29	-0.293765	0.083	0.151	3.12541e-25	TRUE	DPY19L1	-6
ACAT2.1	3.55414e-39	-0.293967	0.369	0.473	9.73089e-35	TRUE	ACAT2	-6
PLXNA4.1	2.27729e-28	-0.294275	0.127	0.201	6.23499e-24	TRUE	PLXNA4	-6
MARCH6.1	1.06321e-53	-0.294407	0.402	0.533	2.91097e-49	TRUE	MARCH6	-6
PSIP1.1	2.14171e-55	-0.294569	0.722	0.794	5.8638e-51	TRUE	PSIP1	-6
SPIRE1.1	1.77355e-32	-0.294592	0.325	0.422	4.8558e-28	TRUE	SPIRE1	-6
LIMCH1.1	7.29746e-29	-0.295054	0.212	0.294	1.99797e-24	TRUE	LIMCH1	-6
KIF3C.1	5.33253e-49	-0.295178	0.193	0.306	1.45999e-44	TRUE	KIF3C	-6
NR2F1.1	1.33445e-39	-0.295392	0.653	0.737	3.6536e-35	TRUE	NR2F1	-6
SESN3.1	5.8566e-35	-0.295418	0.236	0.335	1.60348e-30	TRUE	SESN3	-6
ARF3.1	1.365e-49	-0.295432	0.255	0.374	3.73723e-45	TRUE	ARF3	-6
AP1S2.1	1.76409e-31	-0.296135	0.493	0.57	4.82991e-27	TRUE	AP1S2	-7
ATP1A3.1	5.24524e-42	-0.296712	0.179	0.281	1.43609e-37	TRUE	ATP1A3	-7
PEG10.1	3.6777e-27	-0.296726	0.507	0.598	1.00692e-22	TRUE	PEG10	-7
PPM1L.1	2.12487e-42	-0.29688	0.14	0.238	5.81769e-38	TRUE	PPM1L	-7
IGSF3.1	3.7484e-48	-0.297261	0.148	0.256	1.02627e-43	TRUE	IGSF3	-7
NME4.1	6.57537e-41	-0.297294	0.238	0.342	1.80027e-36	TRUE	NME4	-7
IDH2.1	2.61717e-39	-0.298061	0.256	0.36	7.16556e-35	TRUE	IDH2	-7
HMGN3.1	1.30908e-27	-0.299017	0.539	0.61	3.58413e-23	TRUE	HMGN3	-7
KHDRBS3.1	4.00092e-23	-0.299116	0.207	0.28	1.09541e-18	TRUE	KHDRBS3	-6
PALMD.1	5.51168e-44	-0.299639	0.087	0.176	1.50904e-39	TRUE	PALMD	-7
UBA1.1	5.58004e-48	-0.299666	0.355	0.478	1.52776e-43	TRUE	UBA1	-7
EPHA5.1	1.52891e-37	-0.299788	0.168	0.263	4.18601e-33	TRUE	EPHA5	-7
EZH2.1	2.53236e-38	-0.300263	0.137	0.228	6.93336e-34	TRUE	EZH2	-7
EFNB2.1	7.53441e-40	-0.300459	0.446	0.55	2.06285e-35	TRUE	EFNB2	-7
NKAIN3.1	3.34957e-48	-0.300472	0.093	0.189	9.17079e-44	TRUE	NKAIN3	-7
TBCB.1	1.05658e-62	-0.300506	0.53	0.661	2.89281e-58	TRUE	TBCB	-7
MAP6.1	4.09267e-42	-0.301166	0.248	0.355	1.12053e-37	TRUE	MAP6	-7
LIN7A.1	3.41225e-42	-0.302013	0.152	0.251	9.34239e-38	TRUE	LIN7A	-7
SMARCC2.1	3.15619e-56	-0.302189	0.282	0.419	8.64134e-52	TRUE	SMARCC2	-7
ABRACL.1	1.58747e-42	-0.303316	0.388	0.503	4.34634e-38	TRUE	ABRACL	-7
BLOC1S1.1	3.81903e-55	-0.305463	0.433	0.563	1.04561e-50	TRUE	BLOC1S1	-7
SLC17A7.1	3.8287e-32	-0.306178	0.188	0.274	1.04826e-27	TRUE	SLC17A7	-7
DEAF1.1	2.74122e-51	-0.306237	0.209	0.327	7.5052e-47	TRUE	DEAF1	-7
DEK.1	1.93884e-19	-0.307674	0.552	0.596	5.30835e-15	TRUE	DEK	-5
ZNF428.1	5.52179e-80	-0.308264	0.694	0.806	1.51181e-75	TRUE	ZNF428	-7
HIST2H2AC.1	3.92748e-20	-0.310212	0.101	0.157	1.0753e-15	TRUE	HIST2H2AC	-5
DRAXIN.1	1.43113e-39	-0.310704	0.265	0.368	3.91828e-35	TRUE	DRAXIN	-7
ZNF462.1	9.77729e-49	-0.311252	0.344	0.467	2.67692e-44	TRUE	ZNF462	-7
GAREM1.1	1.19971e-53	-0.311836	0.108	0.216	3.28468e-49	TRUE	GAREM1	-7
SH3GL2.1	1.83264e-50	-0.313026	0.106	0.208	5.01759e-46	TRUE	SH3GL2	-7
LPL.1	9.47913e-33	-0.313129	0.05	0.112	2.59529e-28	TRUE	LPL	-7
CALM1.1	2.1336e-84	-0.31446	0.937	0.952	5.8416e-80	TRUE	CALM1	-7
PRMT1.1	3.81284e-59	-0.314751	0.538	0.663	1.04392e-54	TRUE	PRMT1	-7
NUCKS1.1	1.96621e-57	-0.315026	0.826	0.873	5.38328e-53	TRUE	NUCKS1	-7
ROGDI.1	6.13325e-60	-0.315361	0.106	0.218	1.67922e-55	TRUE	ROGDI	-7
CDC42.1	1.89516e-54	-0.315972	0.665	0.754	5.18877e-50	TRUE	CDC42	-7
KHDRBS1.1	2.01848e-70	-0.316142	0.65	0.764	5.52641e-66	TRUE	KHDRBS1	-7
ARPC5.1	1.4528e-60	-0.31679	0.578	0.691	3.97763e-56	TRUE	ARPC5	-7
FMNL2.1	7.24196e-46	-0.316856	0.206	0.314	1.98278e-41	TRUE	FMNL2	-7
DUT.1	1.41641e-21	-0.317225	0.335	0.403	3.87798e-17	TRUE	DUT	-6
TENM3.1	1.51207e-49	-0.317686	0.062	0.15	4.1399e-45	TRUE	TENM3	-7
ATP8A2.1	8.62355e-62	-0.319665	0.064	0.168	2.36104e-57	TRUE	ATP8A2	-7
SCN3B.1	5.6103e-35	-0.319684	0.228	0.318	1.53604e-30	TRUE	SCN3B	-7
MACF1.1	6.793e-51	-0.319966	0.434	0.559	1.85985e-46	TRUE	MACF1	-7
PSRC1.1	2.89884e-31	-0.321572	0.129	0.206	7.93674e-27	TRUE	PSRC1	-7
NRXN2.1	1.05161e-49	-0.32173	0.23	0.347	2.87921e-45	TRUE	NRXN2	-7
C4orf48.1	1.30099e-73	-0.32232	0.647	0.767	3.56197e-69	TRUE	C4orf48	-7
GNAQ.1	1.33515e-51	-0.322455	0.312	0.434	3.65552e-47	TRUE	GNAQ	-7
CAMK4.1	3.28411e-59	-0.323152	0.127	0.245	8.99157e-55	TRUE	CAMK4	-7
TMEM158.1	8.04624e-44	-0.323505	0.242	0.354	2.20298e-39	TRUE	TMEM158	-7
SEZ6.1	3.26243e-53	-0.324644	0.12	0.229	8.93219e-49	TRUE	SEZ6	-7
VRK1.1	4.10187e-51	-0.325134	0.156	0.266	1.12305e-46	TRUE	VRK1	-7
TSPAN7.1	2.53246e-48	-0.325163	0.179	0.289	6.93362e-44	TRUE	TSPAN7	-7
CDH2.1	4.63146e-57	-0.326075	0.303	0.436	1.26805e-52	TRUE	CDH2	-7
HIST1H3D.1	2.6437e-28	-0.32619	0.049	0.106	7.2382e-24	TRUE	HIST1H3D	-7
SESTD1.1	3.72646e-53	-0.326653	0.259	0.384	1.02027e-48	TRUE	SESTD1	-7
NUDT3.1	2.2714e-59	-0.326985	0.387	0.522	6.21886e-55	TRUE	NUDT3	-7
DPF1.1	1.87609e-50	-0.327555	0.209	0.327	5.13654e-46	TRUE	DPF1	-7
LMNB1.1	7.85389e-40	-0.327925	0.15	0.242	2.15032e-35	TRUE	LMNB1	-7
TAGLN3.1	1.55284e-60	-0.329512	0.456	0.586	4.25151e-56	TRUE	TAGLN3	-7
CDKN3.1	7.78842e-36	-0.329861	0.054	0.122	2.13239e-31	TRUE	CDKN3	-7
TMOD2.1	1.44002e-46	-0.330113	0.242	0.353	3.94262e-42	TRUE	TMOD2	-7
SORBS2.1	3.58202e-45	-0.330307	0.231	0.346	9.80722e-41	TRUE	SORBS2	-7
SFPQ.1	3.2574e-73	-0.331156	0.615	0.741	8.91844e-69	TRUE	SFPQ	-7
KIF21A.1	1.69301e-67	-0.331199	0.552	0.681	4.6353e-63	TRUE	KIF21A	-7
PRDX2.1	7.03102e-107	-0.331505	0.819	0.903	1.92502e-102	TRUE	PRDX2	-7
PTMS.1	4.90989e-106	-0.331621	0.848	0.931	1.34428e-101	TRUE	PTMS	-7
UBE2T.1	2.66807e-37	-0.331683	0.237	0.332	7.3049e-33	TRUE	UBE2T	-7
DBN1.1	8.26864e-71	-0.332817	0.456	0.606	2.26387e-66	TRUE	DBN1	-7
DACT1.1	1.84738e-45	-0.334112	0.118	0.215	5.05794e-41	TRUE	DACT1	-7
LRRC3B.1	4.33137e-47	-0.334199	0.143	0.247	1.18589e-42	TRUE	LRRC3B	-7
SELENOW.1	5.58226e-78	-0.334519	0.643	0.759	1.52837e-73	TRUE	SELENOW	-7
VSNL1.1	1.78968e-27	-0.334674	0.055	0.111	4.89998e-23	TRUE	VSNL1	-7
TRMT9B.1	5.34099e-58	-0.334964	0.082	0.187	1.46231e-53	TRUE	TRMT9B	-7
CAP2.1	9.23184e-61	-0.335696	0.177	0.304	2.52759e-56	TRUE	CAP2	-7
LSAMP.1	3.77576e-41	-0.337158	0.161	0.258	1.03376e-36	TRUE	LSAMP	-7
UBE2E3.1	1.94643e-57	-0.337872	0.388	0.522	5.32914e-53	TRUE	UBE2E3	-7
EML1.1	5.66184e-54	-0.338706	0.145	0.258	1.55015e-49	TRUE	EML1	-7
GPR22.1	1.15934e-33	-0.339835	0.127	0.213	3.17416e-29	TRUE	GPR22	-7
NDUFA13.1	5.25509e-90	-0.339921	0.726	0.834	1.43879e-85	TRUE	NDUFA13	-7
GRIA3.1	4.4097e-56	-0.341588	0.138	0.252	1.20733e-51	TRUE	GRIA3	-8
IQGAP2.1	5.82717e-20	-0.341591	0.157	0.216	1.59542e-15	TRUE	IQGAP2	-6
HOPX.1	7.96152e-09	-0.341932	0.227	0.262	0.000217979	TRUE	HOPX	-2
KIFAP3.1	7.22677e-52	-0.342069	0.352	0.47	1.97862e-47	TRUE	KIFAP3	-8
GNAI1.1	5.51221e-61	-0.342133	0.212	0.345	1.50919e-56	TRUE	GNAI1	-8
KIF21B.1	4.25153e-59	-0.34236	0.135	0.254	1.16403e-54	TRUE	KIF21B	-8
PCDH9.1	6.16753e-26	-0.343411	0.339	0.423	1.68861e-21	TRUE	PCDH9	-8
HES1.1	2.29425e-15	-0.344203	0.171	0.221	6.28142e-11	TRUE	HES1	-4
UCHL1.1	8.60099e-59	-0.344486	0.789	0.848	2.35486e-54	TRUE	UCHL1	-8
NAV3.1	8.38803e-49	-0.34476	0.147	0.254	2.29656e-44	TRUE	NAV3	-8
LMO7.1	9.04579e-45	-0.344793	0.092	0.182	2.47665e-40	TRUE	LMO7	-8
ACTG1.1	9.39276e-146	-0.345078	0.959	0.981	2.57164e-141	TRUE	ACTG1	-8
CNTN1.1	4.32184e-48	-0.345465	0.083	0.176	1.18328e-43	TRUE	CNTN1	-8
TMEM59L.1	3.70667e-40	-0.347145	0.288	0.386	1.01485e-35	TRUE	TMEM59L	-8
ATP9A.1	1.55501e-64	-0.347199	0.151	0.278	4.25746e-60	TRUE	ATP9A	-8
HIST1H1E.1	1.47177e-16	-0.347956	0.347	0.415	4.02956e-12	TRUE	HIST1H1E	-4
ATP5F1A.1	4.494e-75	-0.348188	0.582	0.718	1.23041e-70	TRUE	ATP5F1A	-8
HMGCS1.1	4.75164e-54	-0.348202	0.475	0.605	1.30095e-49	TRUE	HMGCS1	-8
BHLHE22.1	5.80111e-29	-0.349019	0.149	0.227	1.58829e-24	TRUE	BHLHE22	-8
RBMX.1	1.61285e-64	-0.349689	0.518	0.647	4.41583e-60	TRUE	RBMX	-8
TTLL7.1	4.62466e-57	-0.351319	0.19	0.317	1.26619e-52	TRUE	TTLL7	-8
GNAS.1	1.19791e-148	-0.353102	0.926	0.961	3.27975e-144	TRUE	GNAS	-8
NPDC1.1	2.67285e-57	-0.353587	0.328	0.459	7.31799e-53	TRUE	NPDC1	-8
H2AFY.1	3.49237e-67	-0.353779	0.537	0.665	9.56176e-63	TRUE	H2AFY	-8
GTF2I.1	3.82109e-100	-0.355308	0.696	0.834	1.04618e-95	TRUE	GTF2I	-8
CLASP2.1	1.79552e-63	-0.356742	0.314	0.452	4.91594e-59	TRUE	CLASP2	-8
ARGLU1.1	7.49248e-73	-0.356882	0.7	0.796	2.05137e-68	TRUE	ARGLU1	-8
CENPV.1	1.63789e-72	-0.357198	0.582	0.707	4.48438e-68	TRUE	CENPV	-8
TANC2.1	2.81014e-53	-0.357914	0.216	0.336	7.69389e-49	TRUE	TANC2	-8
ZC2HC1A.1	2.31075e-63	-0.359554	0.337	0.476	6.32659e-59	TRUE	ZC2HC1A	-8
FARP1.1	1.26393e-65	-0.360005	0.377	0.526	3.4605e-61	TRUE	FARP1	-8
CKB.1	3.83681e-89	-0.360098	0.837	0.913	1.05048e-84	TRUE	CKB	-8
CTXN1.1	1.85162e-75	-0.36402	0.244	0.4	5.06956e-71	TRUE	CTXN1	-8
DNER.1	5.40692e-50	-0.364212	0.246	0.363	1.48036e-45	TRUE	DNER	-8
NECAB1.1	1.91624e-42	-0.365166	0.062	0.14	5.24648e-38	TRUE	NECAB1	-8
TMEM108.1	2.79503e-63	-0.365411	0.085	0.196	7.65251e-59	TRUE	TMEM108	-8
SEPTIN11.1	2.42711e-75	-0.36577	0.561	0.697	6.64518e-71	TRUE	SEPTIN11	-8
DAAM1.1	7.18828e-59	-0.366259	0.5	0.616	1.96808e-54	TRUE	DAAM1	-8
TMSB4X.1	2.57893e-76	-0.366274	0.984	0.992	7.06085e-72	TRUE	TMSB4X	-8
SH3BP5.1	1.54068e-54	-0.366726	0.297	0.42	4.21824e-50	TRUE	SH3BP5	-8
PCP4.1	9.06007e-15	-0.367402	0.1	0.145	2.48056e-10	TRUE	PCP4	-4
EEF1A2.1	3.89552e-51	-0.368372	0.305	0.421	1.06655e-46	TRUE	EEF1A2	-8
HDGFL3.1	1.34707e-71	-0.368904	0.451	0.593	3.68813e-67	TRUE	HDGFL3	-8
NEO1.1	1.51617e-59	-0.369044	0.172	0.295	4.15113e-55	TRUE	NEO1	-8
JPT1.1	7.7601e-122	-0.369782	0.863	0.922	2.12464e-117	TRUE	JPT1	-8
TMEM35A.1	1.20818e-62	-0.370382	0.315	0.452	3.30786e-58	TRUE	TMEM35A	-8
SOX4.1	3.39767e-104	-0.370901	0.914	0.955	9.30249e-100	TRUE	SOX4	-8
DLG2.1	7.26134e-60	-0.371732	0.123	0.24	1.98808e-55	TRUE	DLG2	-8
NR2F2.1	3.22128e-17	-0.372018	0.352	0.418	8.81954e-13	TRUE	NR2F2	-5
GPC2.1	4.08133e-62	-0.372061	0.212	0.344	1.11743e-57	TRUE	GPC2	-8
CEP170.1	2.59042e-68	-0.372962	0.528	0.659	7.09231e-64	TRUE	CEP170	-8
R3HDM1.1	1.84163e-45	-0.374882	0.166	0.269	5.0422e-41	TRUE	R3HDM1	-8
TTYH1.1	9.46438e-22	-0.375541	0.318	0.39	2.59125e-17	TRUE	TTYH1	-7
TOP2B.1	5.38491e-83	-0.376366	0.427	0.59	1.47434e-78	TRUE	TOP2B	-8
PIK3R1.1	3.93036e-36	-0.376736	0.308	0.404	1.07609e-31	TRUE	PIK3R1	-8
KIF1B.1	5.74585e-74	-0.376932	0.514	0.651	1.57316e-69	TRUE	KIF1B	-8
CBX5.1	3.17203e-77	-0.379121	0.545	0.678	8.68471e-73	TRUE	CBX5	-8
CALM3.1	1.84209e-76	-0.380316	0.653	0.751	5.04345e-72	TRUE	CALM3	-8
ARHGAP21.1	6.96984e-73	-0.381095	0.547	0.682	1.90827e-68	TRUE	ARHGAP21	-8
CKS1B.1	2.41227e-25	-0.381106	0.155	0.222	6.60456e-21	TRUE	CKS1B	-8
SEMA3A.1	4.68553e-78	-0.381199	0.1	0.233	1.28285e-73	TRUE	SEMA3A	-8
AKT3.1	1.47685e-60	-0.382097	0.32	0.455	4.04348e-56	TRUE	AKT3	-8
THRA.1	7.88418e-63	-0.383023	0.404	0.535	2.15861e-58	TRUE	THRA	-8
CSRNP3.1	8.29786e-48	-0.383167	0.271	0.384	2.27187e-43	TRUE	CSRNP3	-8
CNN3.1	5.04792e-50	-0.383256	0.389	0.508	1.38207e-45	TRUE	CNN3	-8
PPFIA2.1	1.14663e-53	-0.38646	0.174	0.29	3.13935e-49	TRUE	PPFIA2	-8
BZW2.1	2.32483e-70	-0.386957	0.289	0.436	6.36515e-66	TRUE	BZW2	-8
NDUFA11.1	4.04134e-84	-0.387661	0.512	0.662	1.10648e-79	TRUE	NDUFA11	-9
[truncated: 197 more rows]

## Sheet: STRING.stress.Samarasignhe
#term ID	term description	observed gene count	background gene count	strength	false discovery rate	matching proteins in your network (IDs)	matching proteins in your network (labels)
GO:0010941	Regulation of cell death	11	1696	0.93	2.7e-05	9606.ENSP00000252506,9606.ENSP00000305422,9606.ENSP00000306010,9606.ENSP00000307305,9606.ENSP00000357625,9606.ENSP00000360025,9606.ENSP00000384849,9606.ENSP00000409555,9606.ENSP00000419088,9606.ENSP00000448665,9606.ENSP00000478570	GADD45G,CEBPB,ARF4,DDIT4,BNIP3,GADD45A,CDKN1A,HERPUD1,FAM162A,DDIT3,VEGFA
GO:0042981	Regulation of apoptotic process	10	1550	0.93	0.00013	9606.ENSP00000252506,9606.ENSP00000305422,9606.ENSP00000306010,9606.ENSP00000357625,9606.ENSP00000360025,9606.ENSP00000384849,9606.ENSP00000409555,9606.ENSP00000419088,9606.ENSP00000448665,9606.ENSP00000478570	GADD45G,CEBPB,ARF4,BNIP3,GADD45A,CDKN1A,HERPUD1,FAM162A,DDIT3,VEGFA
GO:0097193	Intrinsic apoptotic signaling pathway	5	151	1.64	0.00027	9606.ENSP00000305422,9606.ENSP00000307305,9606.ENSP00000357625,9606.ENSP00000384849,9606.ENSP00000448665	CEBPB,DDIT4,BNIP3,CDKN1A,DDIT3
GO:0006915	Apoptotic process	8	918	1.06	0.0003	9606.ENSP00000252506,9606.ENSP00000305422,9606.ENSP00000307305,9606.ENSP00000357625,9606.ENSP00000360025,9606.ENSP00000384849,9606.ENSP00000419088,9606.ENSP00000448665	GADD45G,CEBPB,DDIT4,BNIP3,GADD45A,CDKN1A,FAM162A,DDIT3
GO:0010942	Positive regulation of cell death	7	719	1.1	0.0008	9606.ENSP00000252506,9606.ENSP00000307305,9606.ENSP00000357625,9606.ENSP00000360025,9606.ENSP00000384849,9606.ENSP00000419088,9606.ENSP00000448665	GADD45G,DDIT4,BNIP3,GADD45A,CDKN1A,FAM162A,DDIT3
GO:0033554	Cellular response to stress	9	1725	0.83	0.0014	9606.ENSP00000305422,9606.ENSP00000307305,9606.ENSP00000357625,9606.ENSP00000360025,9606.ENSP00000384849,9606.ENSP00000409555,9606.ENSP00000419088,9606.ENSP00000448665,9606.ENSP00000478570	CEBPB,DDIT4,BNIP3,GADD45A,CDKN1A,HERPUD1,FAM162A,DDIT3,VEGFA
GO:1900745	Positive regulation of p38mapk cascade	3	26	2.18	0.0017	9606.ENSP00000252506,9606.ENSP00000360025,9606.ENSP00000478570	GADD45G,GADD45A,VEGFA
GO:0036003	Positive regulation of transcription from rna polymerase ii promoter in response to stress	3	31	2.1	0.0023	9606.ENSP00000305422,9606.ENSP00000448665,9606.ENSP00000478570	CEBPB,DDIT3,VEGFA
GO:0120161	Regulation of cold-induced thermogenesis	4	144	1.56	0.0038	9606.ENSP00000252506,9606.ENSP00000305422,9606.ENSP00000448665,9606.ENSP00000478570	GADD45G,CEBPB,DDIT3,VEGFA
GO:0043068	Positive regulation of programmed cell death	6	666	1.07	0.0053	9606.ENSP00000252506,9606.ENSP00000357625,9606.ENSP00000360025,9606.ENSP00000384849,9606.ENSP00000419088,9606.ENSP00000448665	GADD45G,BNIP3,GADD45A,CDKN1A,FAM162A,DDIT3
GO:0070482	Response to oxygen levels	5	379	1.24	0.0058	9606.ENSP00000307305,9606.ENSP00000357625,9606.ENSP00000384849,9606.ENSP00000419088,9606.ENSP00000478570	DDIT4,BNIP3,CDKN1A,FAM162A,VEGFA
GO:0009628	Response to abiotic stimulus	7	1147	0.9	0.0078	9606.ENSP00000233809,9606.ENSP00000307305,9606.ENSP00000357625,9606.ENSP00000360025,9606.ENSP00000384849,9606.ENSP00000419088,9606.ENSP00000478570	IGFBP2,DDIT4,BNIP3,GADD45A,CDKN1A,FAM162A,VEGFA
GO:2000377	Regulation of reactive oxygen species metabolic process	4	188	1.44	0.008	9606.ENSP00000306010,9606.ENSP00000357625,9606.ENSP00000360025,9606.ENSP00000384849	ARF4,BNIP3,GADD45A,CDKN1A
GO:0009966	Regulation of signal transduction	10	3107	0.62	0.0096	9606.ENSP00000233809,9606.ENSP00000252506,9606.ENSP00000307305,9606.ENSP00000356529,9606.ENSP00000357625,9606.ENSP00000360025,9606.ENSP00000409555,9606.ENSP00000419088,9606.ENSP00000448665,9606.ENSP00000478570	IGFBP2,GADD45G,DDIT4,RGS16,BNIP3,GADD45A,HERPUD1,FAM162A,DDIT3,VEGFA
GO:0044093	Positive regulation of molecular function	8	1842	0.75	0.0134	9606.ENSP00000252506,9606.ENSP00000306010,9606.ENSP00000356529,9606.ENSP00000360025,9606.ENSP00000384849,9606.ENSP00000419088,9606.ENSP00000448665,9606.ENSP00000478570	GADD45G,ARF4,RGS16,GADD45A,CDKN1A,FAM162A,DDIT3,VEGFA
GO:0048583	Regulation of response to stimulus	11	4114	0.54	0.0134	9606.ENSP00000233809,9606.ENSP00000252506,9606.ENSP00000305422,9606.ENSP00000307305,9606.ENSP00000356529,9606.ENSP00000357625,9606.ENSP00000360025,9606.ENSP00000409555,9606.ENSP00000419088,9606.ENSP00000448665,9606.ENSP00000478570	IGFBP2,GADD45G,CEBPB,DDIT4,RGS16,BNIP3,GADD45A,HERPUD1,FAM162A,DDIT3,VEGFA
GO:0043066	Negative regulation of apoptotic process	6	893	0.94	0.0188	9606.ENSP00000305422,9606.ENSP00000306010,9606.ENSP00000357625,9606.ENSP00000384849,9606.ENSP00000409555,9606.ENSP00000478570	CEBPB,ARF4,BNIP3,CDKN1A,HERPUD1,VEGFA
GO:0031325	Positive regulation of cellular metabolic process	10	3413	0.58	0.0188	9606.ENSP00000252506,9606.ENSP00000305422,9606.ENSP00000306010,9606.ENSP00000357625,9606.ENSP00000360025,9606.ENSP00000384849,9606.ENSP00000409555,9606.ENSP00000419088,9606.ENSP00000448665,9606.ENSP00000478570	GADD45G,CEBPB,ARF4,BNIP3,GADD45A,CDKN1A,HERPUD1,FAM162A,DDIT3,VEGFA
GO:0050896	Response to stimulus	14	8046	0.36	0.019	9606.ENSP00000233809,9606.ENSP00000305422,9606.ENSP00000306010,9606.ENSP00000307305,9606.ENSP00000356529,9606.ENSP00000357625,9606.ENSP00000360025,9606.ENSP00000366525,9606.ENSP00000367123,9606.ENSP00000384849,9606.ENSP00000409555,9606.ENSP00000419088,9606.ENSP00000448665,9606.ENSP00000478570	IGFBP2,CEBPB,ARF4,DDIT4,RGS16,BNIP3,GADD45A,FTL,SLC3A2,CDKN1A,HERPUD1,FAM162A,DDIT3,VEGFA
GO:0006950	Response to stress	10	3485	0.57	0.02	9606.ENSP00000305422,9606.ENSP00000306010,9606.ENSP00000307305,9606.ENSP00000357625,9606.ENSP00000360025,9606.ENSP00000384849,9606.ENSP00000409555,9606.ENSP00000419088,9606.ENSP00000448665,9606.ENSP00000478570	CEBPB,ARF4,DDIT4,BNIP3,GADD45A,CDKN1A,HERPUD1,FAM162A,DDIT3,VEGFA
GO:0036499	PERK-mediated unfolded protein response	2	12	2.34	0.0221	9606.ENSP00000409555,9606.ENSP00000448665	HERPUD1,DDIT3
GO:1990440	Positive regulation of transcription from rna polymerase ii promoter in response to endoplasmic reticulum stress	2	12	2.34	0.0221	9606.ENSP00000305422,9606.ENSP00000448665	CEBPB,DDIT3
GO:0000185	Activation of mapkkk activity	2	13	2.3	0.0221	9606.ENSP00000252506,9606.ENSP00000360025	GADD45G,GADD45A
GO:0120162	Positive regulation of cold-induced thermogenesis	3	97	1.61	0.0221	9606.ENSP00000252506,9606.ENSP00000305422,9606.ENSP00000478570	GADD45G,CEBPB,VEGFA
GO:0043085	Positive regulation of catalytic activity	7	1489	0.79	0.0221	9606.ENSP00000252506,9606.ENSP00000306010,9606.ENSP00000356529,9606.ENSP00000360025,9606.ENSP00000384849,9606.ENSP00000419088,9606.ENSP00000478570	GADD45G,ARF4,RGS16,GADD45A,CDKN1A,FAM162A,VEGFA
GO:0048522	Positive regulation of cellular process	12	5579	0.45	0.0221	9606.ENSP00000233809,9606.ENSP00000252506,9606.ENSP00000305422,9606.ENSP00000306010,9606.ENSP00000307305,9606.ENSP00000357625,9606.ENSP00000360025,9606.ENSP00000384849,9606.ENSP00000409555,9606.ENSP00000419088,9606.ENSP00000448665,9606.ENSP00000478570	IGFBP2,GADD45G,CEBPB,ARF4,DDIT4,BNIP3,GADD45A,CDKN1A,HERPUD1,FAM162A,DDIT3,VEGFA
GO:0070887	Cellular response to chemical stimulus	9	2919	0.6	0.0272	9606.ENSP00000233809,9606.ENSP00000305422,9606.ENSP00000307305,9606.ENSP00000357625,9606.ENSP00000384849,9606.ENSP00000409555,9606.ENSP00000419088,9606.ENSP00000448665,9606.ENSP00000478570	IGFBP2,CEBPB,DDIT4,BNIP3,CDKN1A,HERPUD1,FAM162A,DDIT3,VEGFA
GO:0071850	Mitotic cell cycle arrest	2	16	2.21	0.0281	9606.ENSP00000360025,9606.ENSP00000384849	GADD45A,CDKN1A
GO:0048584	Positive regulation of response to stimulus	8	2257	0.66	0.0316	9606.ENSP00000252506,9606.ENSP00000305422,9606.ENSP00000357625,9606.ENSP00000360025,9606.ENSP00000409555,9606.ENSP00000419088,9606.ENSP00000448665,9606.ENSP00000478570	GADD45G,CEBPB,BNIP3,GADD45A,HERPUD1,FAM162A,DDIT3,VEGFA
GO:0043065	Positive regulation of apoptotic process	5	660	0.99	0.0319	9606.ENSP00000252506,9606.ENSP00000357625,9606.ENSP00000360025,9606.ENSP00000419088,9606.ENSP00000448665	GADD45G,BNIP3,GADD45A,FAM162A,DDIT3
GO:0072331	Signal transduction by p53 class mediator	3	123	1.5	0.0334	9606.ENSP00000307305,9606.ENSP00000360025,9606.ENSP00000384849	DDIT4,GADD45A,CDKN1A
GO:0001666	Response to hypoxia	4	342	1.18	0.0334	9606.ENSP00000307305,9606.ENSP00000357625,9606.ENSP00000419088,9606.ENSP00000478570	DDIT4,BNIP3,FAM162A,VEGFA
GO:0009605	Response to external stimulus	8	2310	0.65	0.0334	9606.ENSP00000233809,9606.ENSP00000305422,9606.ENSP00000307305,9606.ENSP00000357625,9606.ENSP00000360025,9606.ENSP00000384849,9606.ENSP00000448665,9606.ENSP00000478570	IGFBP2,CEBPB,DDIT4,BNIP3,GADD45A,CDKN1A,DDIT3,VEGFA
GO:0007165	Signal transduction	11	4876	0.47	0.0334	9606.ENSP00000233809,9606.ENSP00000305422,9606.ENSP00000306010,9606.ENSP00000307305,9606.ENSP00000356529,9606.ENSP00000357625,9606.ENSP00000360025,9606.ENSP00000384849,9606.ENSP00000409555,9606.ENSP00000448665,9606.ENSP00000478570	IGFBP2,CEBPB,ARF4,DDIT4,RGS16,BNIP3,GADD45A,CDKN1A,HERPUD1,DDIT3,VEGFA
GO:0048523	Negative regulation of cellular process	11	4874	0.47	0.0334	9606.ENSP00000233809,9606.ENSP00000305422,9606.ENSP00000306010,9606.ENSP00000307305,9606.ENSP00000356529,9606.ENSP00000357625,9606.ENSP00000360025,9606.ENSP00000384849,9606.ENSP00000409555,9606.ENSP00000448665,9606.ENSP00000478570	IGFBP2,CEBPB,ARF4,DDIT4,RGS16,BNIP3,GADD45A,CDKN1A,HERPUD1,DDIT3,VEGFA
GO:0050790	Regulation of catalytic activity	8	2386	0.64	0.0367	9606.ENSP00000252506,9606.ENSP00000306010,9606.ENSP00000356529,9606.ENSP00000360025,9606.ENSP00000384849,9606.ENSP00000409555,9606.ENSP00000419088,9606.ENSP00000478570	GADD45G,ARF4,RGS16,GADD45A,CDKN1A,HERPUD1,FAM162A,VEGFA
GO:0055093	Response to hyperoxia	2	22	2.07	0.037	9606.ENSP00000357625,9606.ENSP00000384849	BNIP3,CDKN1A
GO:0032147	Activation of protein kinase activity	4	376	1.14	0.039	9606.ENSP00000252506,9606.ENSP00000360025,9606.ENSP00000384849,9606.ENSP00000478570	GADD45G,GADD45A,CDKN1A,VEGFA
GO:0007050	Cell cycle arrest	3	141	1.44	0.0395	9606.ENSP00000360025,9606.ENSP00000384849,9606.ENSP00000448665	GADD45A,CDKN1A,DDIT3
GO:0080135	Regulation of cellular response to stress	5	739	0.95	0.0399	9606.ENSP00000252506,9606.ENSP00000360025,9606.ENSP00000409555,9606.ENSP00000448665,9606.ENSP00000478570	GADD45G,GADD45A,HERPUD1,DDIT3,VEGFA
GO:0051173	Positive regulation of nitrogen compound metabolic process	9	3239	0.56	0.0413	9606.ENSP00000252506,9606.ENSP00000305422,9606.ENSP00000306010,9606.ENSP00000360025,9606.ENSP00000384849,9606.ENSP00000409555,9606.ENSP00000419088,9606.ENSP00000448665,9606.ENSP00000478570	GADD45G,CEBPB,ARF4,GADD45A,CDKN1A,HERPUD1,FAM162A,DDIT3,VEGFA
GO:0033135	Regulation of peptidyl-serine phosphorylation	3	146	1.43	0.0414	9606.ENSP00000307305,9606.ENSP00000360025,9606.ENSP00000478570	DDIT4,GADD45A,VEGFA
GO:0051384	Response to glucocorticoid	3	147	1.43	0.0415	9606.ENSP00000233809,9606.ENSP00000307305,9606.ENSP00000384849	IGFBP2,DDIT4,CDKN1A
GO:2001233	Regulation of apoptotic signaling pathway	4	409	1.11	0.0482	9606.ENSP00000357625,9606.ENSP00000409555,9606.ENSP00000419088,9606.ENSP00000448665	BNIP3,HERPUD1,FAM162A,DDIT3
GO:0033137	Negative regulation of peptidyl-serine phosphorylation	2	28	1.97	0.0496	9606.ENSP00000307305,9606.ENSP00000360025	DDIT4,GADD45A
GO:0090200	Positive regulation of release of cytochrome c from mitochondria	2	28	1.97	0.0496	9606.ENSP00000357625,9606.ENSP00000419088	BNIP3,FAM162A

## Sheet: DGEA.Pellegrini.Choroid.Plexus
	p_val	avg_log2FC	pct.1	pct.2	p_val_adj	cluster	gene	combined.score
MGP-MGP	0	#NUM!	0.955	0.111	0	ChP stroma	MGP-MGP	#NUM!
SMIM14-SMIM14	1.96679e-42	387.066	0.212	0.331	4.70258e-38	Neural prog	SMIM14-SMIM14	8514
CRYAB-CRYAB	1.32599e-07	320.884	0.137	0.118	0.00317045	Neural prog	CRYAB-CRYAB	1244
MED11-MED11	1.91657e-123	289.241	0.125	0.278	4.58251e-119	Neural prog	MED11-MED11	6362
PLCG2-PLCG2	6.71002e-90	266.062	0.324	0.238	1.60437e-85	Neural prog	PLCG2-PLCG2	5853
TIMM8A-TIMM8A	7.62711e-58	213.29	0.07	0.149	1.82364e-53	Neural prog	TIMM8A-TIMM8A	4692
KIF1B-KIF1B	1.09096e-181	212.196	0.712	0.5	2.60849e-177	Neural prog	KIF1B-KIF1B	4668
CST3-CST3	1.14501e-259	203.571	0.945	0.91	2.73773e-255	Neural prog	CST3-CST3	4478
SNAP29-SNAP29	1.047e-140	198.507	0.109	0.267	2.50337e-136	Neural prog	SNAP29-SNAP29	4367
AP4M1-AP4M1	9.68931e-41	178.057	0.104	0.18	2.31672e-36	Neural prog	AP4M1-AP4M1	3917
GNB5-GNB5	1.4452e-68	152.4	0.119	0.229	3.45547e-64	Neural prog	GNB5-GNB5	3352
ITM2A-ITM2A	0	148.359	0.828	0.124	0	ChP stroma	ITM2A-ITM2A	3263
CYB5D2-CYB5D2	4.43558e-47	147.761	0.098	0.179	1.06055e-42	Neural prog	CYB5D2-CYB5D2	3250
BCYRN1-BCYRN1	4.07435e-06	146.318	0.182	0.171	0.0974176	Neural prog	BCYRN1-BCYRN1	350
FABP7-FABP7	0	144.872	0.896	0.401	0	Neural prog	FABP7-FABP7	3187
ENDOV-ENDOV	1.42924e-25	141.495	0.213	0.308	3.41732e-21	Neural prog	ENDOV-ENDOV	3091
C1orf61-C1orf61	0	128.979	0.643	0.166	0	Neural prog	C1orf61-C1orf61	2837
SNUPN-SNUPN	9.62385e-110	113.359	0.108	0.244	2.30106e-105	Neural prog	SNUPN-SNUPN	2494
CRABP1-CRABP1	3.27776e-16	110.251	0.209	0.168	7.83712e-12	Neural prog	CRABP1-CRABP1	1376
LMNA-LMNA	4.69956e-103	110.25	0.386	0.488	1.12366e-98	Neural prog	LMNA-LMNA	2425
PEG10-PEG10	0	101.062	0.834	0.64	0	Neurons	PEG10-PEG10	2223
TMEM116-TMEM116	1.86524e-48	85.7247	0.081	0.156	4.4598e-44	Neural prog	TMEM116-TMEM116	1886
GPM6B-GPM6B	0	77.0686	0.686	0.359	0	Neural prog	GPM6B-GPM6B	1695
A2M-A2M	0	77.0061	0.558	0.026	0	ChP stroma	A2M-A2M	1694
CYTL1-CYTL1	7.89368e-172	76.9639	0.369	0.048	1.88738e-167	ChP stroma	CYTL1-CYTL1	1693
SLC38A6-SLC38A6	3.64404e-85	74.8245	0.067	0.169	8.71291e-81	Neural prog	SLC38A6-SLC38A6	1646
GALM-GALM	7.1444e-72	73.4351	0.045	0.125	1.70823e-67	Neural prog	GALM-GALM	1615
LAPTM4B-LAPTM4B	1.67202e-09	72.5179	0.916	0.793	3.99781e-05	Neural prog	LAPTM4B-LAPTM4B	419
ATF7IP-ATF7IP	5.46777e-122	71.2263	0.19	0.367	1.30734e-117	Neural prog	ATF7IP-ATF7IP	1567
CALB2-CALB2	0	71.0092	0.302	0.02	0	Neurons	CALB2-CALB2	1562
CENPF-CENPF	1.24265e-29	69.825	0.147	0.219	2.97118e-25	Neural prog	CENPF-CENPF	1536
NPPA-NPPA	0	69.6889	0.156	0.013	0	Neurons	NPPA-NPPA	1533
TRMT2A-TRMT2A	1.04733e-72	69.1032	0.059	0.146	2.50417e-68	Neural prog	TRMT2A-TRMT2A	1520
MAP1B-MAP1B	0	69.0447	1	0.913	0	Neurons	MAP1B-MAP1B	1519
CP-CP	3.40768e-33	68.4461	0.473	0.238	8.14777e-29	Imm ChP/hem	CP-CP	1506
ESYT2-ESYT2	4.23619e-59	66.9698	0.062	0.139	1.01287e-54	Neural prog	ESYT2-ESYT2	1473
PSMG1-PSMG1	2.19267e-222	65.4174	0.108	0.315	5.24269e-218	Neural prog	PSMG1-PSMG1	1439
HSPA1A-HSPA1A	5.23691e-39	64.0842	0.337	0.313	1.25215e-34	Neural prog	HSPA1A-HSPA1A	1410
CAPS-CAPS	7.64117e-155	61.8983	0.689	0.215	1.827e-150	Mat ChP	CAPS-CAPS	1362
METRN-METRN	2.44877e-15	61.5224	0.955	0.87	5.85501e-11	Neural prog	METRN-METRN	714
APLP2-APLP2	6.52195e-19	61.3841	0.94	0.88	1.5594e-14	Imm ChP/hem	APLP2-APLP2	932
HIST1H4C-HIST1H4C	1.20384e-34	55.4282	0.93	0.797	2.87837e-30	Neural prog	HIST1H4C-HIST1H4C	1219
AKAP12-AKAP12	6.90543e-94	55.2874	0.823	0.572	1.65109e-89	Neural prog	AKAP12-AKAP12	1216
DCX-DCX	0	55.2789	0.989	0.346	0	Neurons	DCX-DCX	1216
CCDC74B-CCDC74B	3.68879e-169	54.307	0.036	0.175	8.81989e-165	Neural prog	CCDC74B-CCDC74B	1195
RGS3-RGS3	1.30028e-52	53.6304	0.093	0.176	3.10898e-48	Neural prog	RGS3-RGS3	1180
SOX11-SOX11	0	53.2739	0.993	0.679	0	Neurons	SOX11-SOX11	1172
ENC1-ENC1	0	52.0548	0.774	0.209	0	Neurons	ENC1-ENC1	1145
H1FX-H1FX	1.37198e-50	50.8552	0.979	0.88	3.28041e-46	Neural prog	H1FX-H1FX	1119
CAMK1D-CAMK1D	4.95914e-90	50.454	0.089	0.202	1.18573e-85	Neural prog	CAMK1D-CAMK1D	1110
HES5-HES5	7.96063e-90	49.4429	0.183	0.1	1.90339e-85	Neural prog	HES5-HES5	1088
KBTBD7-KBTBD7	2.35926e-25	45.9699	0.095	0.15	5.64099e-21	Neural prog	KBTBD7-KBTBD7	994
RBP1-RBP1	2.7743e-74	45.5494	0.988	0.889	6.63335e-70	Imm ChP/hem	RBP1-RBP1	1002
C2orf40-C2orf40	0	45.5468	0.801	0.152	0	Mat ChP	C2orf40-C2orf40	1002
APOD-APOD	0	44.4992	0.445	0.012	0	ChP stroma	APOD-APOD	979
CLU-CLU	6.72261e-50	44.3378	0.94	0.844	1.60738e-45	Neural prog	CLU-CLU	975
PCP4-PCP4	3.00358e-105	44.1041	0.954	0.708	7.18156e-101	Mat ChP	PCP4-PCP4	970
SOD3-SOD3	5.69236e-99	43.4781	0.505	0.147	1.36104e-94	Mat ChP	SOD3-SOD3	956
NR2F2-NR2F2	8.90505e-225	41.5247	0.725	0.586	2.1292e-220	Neurons	NR2F2-NR2F2	913
FAM126A-FAM126A	5.35178e-64	41.005	0.276	0.159	1.27961e-59	Neurons	FAM126A-FAM126A	902
DCT-DCT	2.85735e-21	38.5464	0.319	0.153	6.83192e-17	Imm ChP/hem	DCT-DCT	676
LMO3-LMO3	0	38.3367	0.457	0.119	0	Neurons	LMO3-LMO3	843
NEUROD6-NEUROD6	0	38.0367	0.532	0.035	0	Neurons	NEUROD6-NEUROD6	837
BGN-BGN	0	37.184	0.797	0.11	0	ChP stroma	BGN-BGN	818
TSR1-TSR1	1.66317e-26	36.7863	0.172	0.25	3.97664e-22	Neural prog	TSR1-TSR1	809
MARCKSL1-MARCKSL1	2.42607e-51	36.5946	0.996	0.899	5.80074e-47	Neural prog	MARCKSL1-MARCKSL1	805
CBR1-CBR1	5.53758e-98	36.2124	0.678	0.268	1.32404e-93	Mat ChP	CBR1-CBR1	797
SCGN-SCGN	0	36.1513	0.172	0.015	0	Neurons	SCGN-SCGN	795
ASCL1-ASCL1	1.41017e-14	35.2304	0.139	0.108	3.37171e-10	Neural prog	ASCL1-ASCL1	382
SMS-SMS	6.48151e-241	35.2212	0.877	0.603	1.54973e-236	Neural prog	SMS-SMS	775
GLOD4-GLOD4	1.54312e-22	33.5197	0.695	0.576	3.68959e-18	Neural prog	GLOD4-GLOD4	631
PABPC1-PABPC1	2.45797e-60	32.5524	0.986	0.941	5.877e-56	ChP stroma	PABPC1-PABPC1	716
CTB-12O2.1-CTB-12O2.1	1.13408e-186	31.5941	0.154	0.007	2.71159e-182	Imm ChP/hem	CTB-12O2.1-CTB-12O2.1	695
SPARCL1-SPARCL1	9.23641e-133	30.9024	0.053	0.182	2.20843e-128	Neural prog	SPARCL1-SPARCL1	680
VEGFA-VEGFA	4.28963e-262	30.9022	0.779	0.5	1.02565e-257	Neural prog	VEGFA-VEGFA	680
DDX54-DDX54	7.74354e-79	30.4965	0.117	0.231	1.85148e-74	Neural prog	DDX54-DDX54	671
MSX1-MSX1	1.18844e-15	29.459	0.464	0.445	2.84156e-11	Neural prog	MSX1-MSX1	351
TAC1-TAC1	9.3545e-46	29.3759	0.172	0.034	2.23666e-41	ChP stroma	TAC1-TAC1	646
EFNB3-EFNB3	2.69968e-57	29.0073	0.109	0.209	6.45495e-53	Neural prog	EFNB3-EFNB3	638
IGFBP6-IGFBP6	7.8246e-57	28.687	0.418	0.152	1.87086e-52	Mat ChP	IGFBP6-IGFBP6	631
HNRNPDL-HNRNPDL	2.48892e-35	27.9169	0.988	0.91	5.951e-31	Neural prog	HNRNPDL-HNRNPDL	614
HOXB-AS3-HOXB-AS3	2.67219e-286	27.6941	0.126	0.024	6.3892e-282	Neural prog	HOXB-AS3-HOXB-AS3	609
CCL2-CCL2	5.17757e-92	27.586	0.287	0.05	1.23796e-87	ChP stroma	CCL2-CCL2	607
GOLGA8A-GOLGA8A	2.84175e-72	27.4877	0.375	0.321	6.79463e-68	Neural prog	GOLGA8A-GOLGA8A	605
PTGDS-PTGDS	1.62921e-95	26.7847	0.75	0.309	3.89544e-91	Imm ChP/hem	PTGDS-PTGDS	589
DLX6-AS1-DLX6-AS1	0	26.6935	0.32	0.029	0	Neurons	DLX6-AS1-DLX6-AS1	587
KCNQ1OT1-KCNQ1OT1	7.70721e-18	26.6865	0.952	0.848	1.84279e-13	ChP stroma	KCNQ1OT1-KCNQ1OT1	377
NFIB-NFIB	0	26.4121	0.833	0.405	0	Neurons	NFIB-NFIB	581
C5orf49-C5orf49	7.69829e-100	25.7848	0.751	0.355	1.84066e-95	Mat ChP	C5orf49-C5orf49	567
CHL1-CHL1	0	25.4509	0.639	0.23	0	Neurons	CHL1-CHL1	560
RP11-356K23.1-RP11-356K23.1	1.1275e-94	25.3881	0.441	0.126	2.69585e-90	Mat ChP	RP11-356K23.1-RP11-356K23.1	558
ITGB1-ITGB1	3.18307e-95	25.036	0.932	0.742	7.61072e-91	ChP stroma	ITGB1-ITGB1	551
CAMK2N1-CAMK2N1	0	25.0257	0.882	0.296	0	Neurons	CAMK2N1-CAMK2N1	550
PTPRZ1-PTPRZ1	2.31616e-284	25.0118	0.353	0.173	5.53794e-280	Neural prog	PTPRZ1-PTPRZ1	550
HTR2C-HTR2C	8.85685e-249	24.9515	0.92	0.388	2.11767e-244	Mat ChP	HTR2C-HTR2C	549
HMP19-HMP19	0	24.6694	0.82	0.103	0	Neurons	HMP19-HMP19	543
FAM150B-FAM150B	0	24.1527	0.242	0.009	0	ChP stroma	FAM150B-FAM150B	531
MT3-MT3	7.93976e-59	24.1382	0.216	0.145	1.8984e-54	Neural prog	MT3-MT3	531
YME1L1-YME1L1	1.72752e-142	24.0077	0.697	0.535	4.1305e-138	Neural prog	YME1L1-YME1L1	528
HOPX-HOPX	1.1057e-115	23.9404	0.269	0.042	2.64374e-111	Mat ChP	HOPX-HOPX	527
CXADR-CXADR	0	23.7488	0.863	0.692	0	Neurons	CXADR-CXADR	522
RALYL-RALYL	3.43901e-49	23.5027	0.057	0.127	8.22267e-45	Neural prog	RALYL-RALYL	517
AK1-AK1	6.53827e-116	23.4262	0.881	0.615	1.5633e-111	Mat ChP	AK1-AK1	515
RSPO3-RSPO3	7.50989e-188	23.4161	0.063	0.228	1.79561e-183	Neural prog	RSPO3-RSPO3	515
FAM107A-FAM107A	3.61442e-35	23.3325	0.124	0.08	8.64207e-31	Neural prog	FAM107A-FAM107A	513
PRDX4-PRDX4	9.75351e-05	23.314	0.97	0.857	1	Neural prog	PRDX4-PRDX4	24
GPX1-GPX1	0	23.175	0.963	0.945	0	Neural prog	GPX1-GPX1	510
MMP14-MMP14	0	23.1134	0.752	0.125	0	ChP stroma	MMP14-MMP14	508
PHLDA1-PHLDA1	1.11964e-131	22.695	0.337	0.163	2.67707e-127	Neurons	PHLDA1-PHLDA1	499
HES6-HES6	1.25946e-54	22.2462	0.329	0.261	3.01138e-50	Neural prog	HES6-HES6	489
RCOR2-RCOR2	2.46896e-102	22.1864	0.383	0.208	5.90329e-98	Neurons	RCOR2-RCOR2	488
TSHZ2-TSHZ2	0.000377266	21.9598	0.135	0.163	1	Neurons	TSHZ2-TSHZ2	9
GPM6A-GPM6A	0	21.7956	0.965	0.56	0	Neurons	GPM6A-GPM6A	479
SEMA6B-SEMA6B	6.64755e-59	21.6393	0.038	0.105	1.58943e-54	Neural prog	SEMA6B-SEMA6B	476
HOXB5-HOXB5	0	21.616	0.501	0.074	0	Neurons	HOXB5-HOXB5	475
PPIB-PPIB	8.46873e-22	21.3649	0.986	0.969	2.02487e-17	ChP stroma	PPIB-PPIB	386
MXRA5-MXRA5	0	20.5681	0.735	0.083	0	ChP stroma	MXRA5-MXRA5	452
HPGD-HPGD	0	20.4274	0.708	0.098	0	Mat ChP	HPGD-HPGD	449
DNER-DNER	0	20.2421	0.547	0.217	0	Neurons	DNER-DNER	445
GSTM3-GSTM3	3.03898e-49	20.0857	0.801	0.595	7.26621e-45	Mat ChP	GSTM3-GSTM3	442
TAF4B-TAF4B	4.21606e-154	19.8309	0.009	0.119	1.00806e-149	Neural prog	TAF4B-TAF4B	436
PCOLCE-PCOLCE	0	19.7441	0.848	0.138	0	ChP stroma	PCOLCE-PCOLCE	434
SOX2-SOX2	0	19.5471	0.655	0.378	0	Neural prog	SOX2-SOX2	430
PEA15-PEA15	1.70217e-76	19.5392	0.298	0.228	4.0699e-72	Neural prog	PEA15-PEA15	430
NDUFB11-NDUFB11	3.27583e-12	19.5305	0.973	0.991	7.83251e-08	Imm ChP/hem	NDUFB11-NDUFB11	166
MEIS2-MEIS2	0	19.4659	0.545	0.159	0	Neurons	MEIS2-MEIS2	428
ASAH1-ASAH1	3.36061e-13	19.4127	0.696	0.601	8.03522e-09	Imm ChP/hem	ASAH1-ASAH1	184
NOVA1-NOVA1	4.26796e-253	19.2904	0.59	0.397	1.02047e-248	Neural prog	NOVA1-NOVA1	424
IGFBP5-IGFBP5	1.86327e-52	19.2816	0.547	0.761	4.45508e-48	Neurons	IGFBP5-IGFBP5	424
ARL13B-ARL13B	3.71542e-16	18.8357	0.191	0.261	8.88356e-12	Neurons	ARL13B-ARL13B	234
LINC00461-LINC00461	0	18.7587	0.509	0.153	0	Neural prog	LINC00461-LINC00461	413
RAB13-RAB13	9.89763e-15	18.3138	0.733	0.635	2.36652e-10	Neural prog	RAB13-RAB13	202
SEC63-SEC63	2.46984e-50	18.2757	0.709	0.567	5.90539e-46	Neural prog	SEC63-SEC63	402
HMGB3-HMGB3	2.39559e-162	18.2389	0.809	0.557	5.72786e-158	Neural prog	HMGB3-HMGB3	401
TCEAL3-TCEAL3	3.17945e-256	18.1912	0.89	0.631	7.60205e-252	Neural prog	TCEAL3-TCEAL3	400
CTSC-CTSC	9.43445e-232	18.0403	0.8	0.2	2.25578e-227	ChP stroma	CTSC-CTSC	397
ATP1A2-ATP1A2	7.59464e-127	17.8314	0.457	0.106	1.81588e-122	Mat ChP	ATP1A2-ATP1A2	392
RTN4-RTN4	0	17.8275	0.999	0.959	0	Neurons	RTN4-RTN4	392
FIGF-FIGF	0	17.6574	0.169	0.004	0	ChP stroma	FIGF-FIGF	388
BCL11A-BCL11A	0	17.5825	0.495	0.139	0	Neurons	BCL11A-BCL11A	387
TMEM158-TMEM158	8.18301e-23	17.4585	0.174	0.135	1.95656e-18	Neural prog	TMEM158-TMEM158	333
HOXC4-HOXC4	0	17.3477	0.235	0.034	0	Neurons	HOXC4-HOXC4	382
NCAN-NCAN	2.90219e-27	17.3251	0.105	0.067	6.93913e-23	Neural prog	NCAN-NCAN	381
RFX4-RFX4	3.48129e-125	17.0249	0.142	0.057	8.32375e-121	Neural prog	RFX4-RFX4	374
HLA-B-HLA-B	1.22731e-43	16.7182	0.093	0.169	2.93449e-39	Neural prog	HLA-B-HLA-B	368
HOXB9-HOXB9	5.81668e-242	16.4873	0.15	0.026	1.39077e-237	Neurons	HOXB9-HOXB9	363
DDIT4-DDIT4	1.98745e-259	16.4741	0.898	0.599	4.75198e-255	Neural prog	DDIT4-DDIT4	362
EDN3-EDN3	0	16.4726	0.468	0.012	0	ChP stroma	EDN3-EDN3	362
ACAT2-ACAT2	1.73962e-76	16.468	0.654	0.47	4.15943e-72	Neural prog	ACAT2-ACAT2	362
C1orf35-C1orf35	4.11306e-30	16.4667	0.275	0.394	9.83432e-26	Neural prog	C1orf35-C1orf35	362
EPB41L3-EPB41L3	4.89691e-09	16.4088	0.202	0.164	0.000117085	Neurons	EPB41L3-EPB41L3	87
NELL2-NELL2	3.15776e-240	16.3718	0.132	0.365	7.55021e-236	Neural prog	NELL2-NELL2	360
RAD21-RAD21	3.8563e-20	16.1963	0.912	0.734	9.22041e-16	Neural prog	RAD21-RAD21	266
MT1M-MT1M	0	16.1661	0.137	0.004	0	Mat ChP	MT1M-MT1M	356
HNRNPA3-HNRNPA3	5.70183e-07	16.0388	0.989	0.937	0.0136331	Neural prog	HNRNPA3-HNRNPA3	52
SMC4-SMC4	2.57944e-12	16.0097	0.158	0.205	6.16745e-08	Neural prog	SMC4-SMC4	137
TMEM190-TMEM190	3.00783e-152	16.0029	0.251	0.03	7.19172e-148	Mat ChP	TMEM190-TMEM190	352
GNG4-GNG4	0	15.8233	0.732	0.134	0	Neurons	GNG4-GNG4	348
OLFML3-OLFML3	0	15.7818	0.749	0.074	0	ChP stroma	OLFML3-OLFML3	347
KCNN3-KCNN3	0.000138115	15.7774	0.095	0.116	1	Neural prog	KCNN3-KCNN3	14
TOMM40-TOMM40	3.39845e-24	15.7681	0.329	0.431	8.12569e-20	Neural prog	TOMM40-TOMM40	323
RP11-397G17.1-RP11-397G17.1	0	15.6943	0.115	0.004	0	Neurons	RP11-397G17.1-RP11-397G17.1	345
MAP3K11-MAP3K11	4.45888e-09	15.4855	0.132	0.173	0.000106612	Neural prog	MAP3K11-MAP3K11	83
DNAJB11-DNAJB11	1.52626e-52	15.387	0.304	0.439	3.64929e-48	Neural prog	DNAJB11-DNAJB11	338
STC2-STC2	1.15728e-13	15.2835	0.292	0.154	2.76706e-09	Imm ChP/hem	STC2-STC2	152
PCCA-PCCA	2.95115e-20	15.2736	0.333	0.168	7.05621e-16	Mat ChP	PCCA-PCCA	252
PLBD1-PLBD1	1.845e-209	15.2291	0.628	0.137	4.4114e-205	Mat ChP	PLBD1-PLBD1	335
GTF3A-GTF3A	6.75591e-09	15.2249	0.672	0.571	0.000161534	Neural prog	GTF3A-GTF3A	79
IMP3-IMP3	0.000526076	15.1424	0.402	0.458	1	Neural prog	IMP3-IMP3	4
NOP10-NOP10	4.28572e-08	14.9905	0.948	0.847	0.00102472	Neural prog	NOP10-NOP10	65
RAMP2-RAMP2	2.62462e-176	14.9572	0.738	0.202	6.27547e-172	ChP stroma	RAMP2-RAMP2	329
SYT4-SYT4	0	14.9452	0.426	0.097	0	Neurons	SYT4-SYT4	329
NFIA-NFIA	1.08799e-36	14.9286	0.603	0.661	2.60139e-32	Neurons	NFIA-NFIA	328
EIF5B-EIF5B	8.70223e-22	14.9283	0.92	0.792	2.0807e-17	Neural prog	EIF5B-EIF5B	270
YWHAE-YWHAE	8.48579e-09	14.8997	0.999	0.985	0.000202895	Neural prog	YWHAE-YWHAE	76
LINC00632-LINC00632	0	14.8937	0.664	0.423	0	Neural prog	LINC00632-LINC00632	328
AQP1-AQP1	8.88959e-91	14.825	0.438	0.123	2.1255e-86	Mat ChP	AQP1-AQP1	326
ARHGEF9-ARHGEF9	7.75279e-05	14.3838	0.251	0.312	1	Neural prog	ARHGEF9-ARHGEF9	16
GAP43-GAP43	0	14.3698	0.898	0.388	0	Neurons	GAP43-GAP43	316
AC004540.4-AC004540.4	2.24071e-09	14.3094	0.056	0.183	5.35754e-05	ChP stroma	AC004540.4-AC004540.4	81
NTRK2-NTRK2	2.35863e-61	14.1971	0.16	0.282	5.63949e-57	Neural prog	NTRK2-NTRK2	312
GRB2-GRB2	7.27725e-15	14.1001	0.513	0.476	1.73999e-10	Neural prog	GRB2-GRB2	157
ADCY1-ADCY1	1.6556e-78	14.0754	0.18	0.078	3.95855e-74	Neurons	ADCY1-ADCY1	310
PNISR-PNISR	7.27787e-27	13.9546	0.977	0.929	1.74014e-22	Neural prog	PNISR-PNISR	307
TRMT112-TRMT112	3.71726e-13	13.9334	0.979	0.943	8.88798e-09	Neural prog	TRMT112-TRMT112	131
LY6H-LY6H	4.21765e-15	13.8111	0.473	0.308	1.00844e-10	Imm ChP/hem	LY6H-LY6H	157
NPPC-NPPC	9.67244e-84	13.7138	0.172	0.021	2.31268e-79	ChP stroma	NPPC-NPPC	302
SRRM4-SRRM4	1.25437e-28	13.678	0.184	0.135	2.99919e-24	Neural prog	SRRM4-SRRM4	301
HMGB2-HMGB2	1.65501e-223	13.6669	0.679	0.415	3.95713e-219	Neural prog	HMGB2-HMGB2	301
PMPCA-PMPCA	1.09831e-134	13.6489	0.138	0.307	2.62605e-130	Neural prog	PMPCA-PMPCA	300
LXN-LXN	6.73062e-32	13.627	0.259	0.088	1.60929e-27	ChP stroma	LXN-LXN	300
SHMT2-SHMT2	7.46835e-47	13.626	0.178	0.28	1.78568e-42	Neural prog	SHMT2-SHMT2	300
HES1-HES1	1.77059e-08	13.5901	0.232	0.298	0.000423347	Neural prog	HES1-HES1	65
SH3BP4-SH3BP4	3.13205e-135	13.5568	0.055	0.185	7.48873e-131	Neural prog	SH3BP4-SH3BP4	298
NMB-NMB	3.84274e-05	13.5294	0.18	0.274	0.918799	ChP stroma	NMB-NMB	19
SLC39A10-SLC39A10	3.50747e-07	13.5068	0.464	0.344	0.00838637	Imm ChP/hem	SLC39A10-SLC39A10	47
CCNI-CCNI	0	13.4972	0.998	0.983	0	Neurons	CCNI-CCNI	297
ANGPTL4-ANGPTL4	9.89983e-15	13.4769	0.184	0.074	2.36705e-10	Imm ChP/hem	ANGPTL4-ANGPTL4	148
STAT1-STAT1	9.81549e-13	13.4654	0.279	0.145	2.34688e-08	ChP stroma	STAT1-STAT1	121
SEC61G-SEC61G	4.37216e-49	13.3408	0.976	0.966	1.04538e-44	Neurons	SEC61G-SEC61G	293
CELF4-CELF4	0	13.3164	0.659	0.157	0	Neurons	CELF4-CELF4	293
FGFR3-FGFR3	2.37519e-91	13.31	0.177	0.097	5.67907e-87	Neural prog	FGFR3-FGFR3	293
KIDINS220-KIDINS220	0	13.31	0.915	0.578	0	Neurons	KIDINS220-KIDINS220	293
RNMT-RNMT	8.33604e-112	13.1517	0.889	0.71	1.99315e-107	Neural prog	RNMT-RNMT	289
MARCKS-MARCKS	1.16597e-194	13.1419	0.998	0.871	2.78783e-190	Neural prog	MARCKS-MARCKS	289
ERBB4-ERBB4	2.17049e-146	13.1383	0.288	0.127	5.18965e-142	Neurons	ERBB4-ERBB4	289
MDFI-MDFI	9.92055e-107	13.0783	0.041	0.213	2.372e-102	Neurons	MDFI-MDFI	288
TUBB2B-TUBB2B	0	13.0703	1	0.731	0	Neurons	TUBB2B-TUBB2B	288
PTPRD-PTPRD	1.70476e-164	13.0407	0.119	0.304	4.07609e-160	Neural prog	PTPRD-PTPRD	287
HSD17B2-HSD17B2	3.42513e-254	13.01	0.699	0.149	8.18948e-250	Mat ChP	HSD17B2-HSD17B2	286
RP11-395G23.3-RP11-395G23.3	2.12534e-213	13.0009	0.339	0.129	5.08169e-209	Neurons	RP11-395G23.3-RP11-395G23.3	286
CHMP7-CHMP7	1.79524e-28	12.9441	0.078	0.132	4.29242e-24	Neural prog	CHMP7-CHMP7	285
PAK3-PAK3	0	12.9139	0.815	0.207	0	Neurons	PAK3-PAK3	284
SMARCA5-SMARCA5	5.95968e-06	12.8534	0.927	0.782	0.142496	Neural prog	SMARCA5-SMARCA5	29
LRRC17-LRRC17	1.80488e-168	12.7909	0.665	0.152	4.31546e-164	ChP stroma	LRRC17-LRRC17	281
CYP26B1-CYP26B1	1.85685e-62	12.5787	0.175	0.027	4.43973e-58	ChP stroma	CYP26B1-CYP26B1	277
SNHG10-SNHG10	1.52132e-14	12.5646	0.079	0.116	3.63748e-10	Neural prog	SNHG10-SNHG10	136
USP8-USP8	5.69231e-58	12.5301	0.26	0.413	1.36103e-53	Neural prog	USP8-USP8	276
LPIN1-LPIN1	2.7357e-52	12.4412	0.093	0.178	6.54105e-48	Neural prog	LPIN1-LPIN1	274
ALDH1A3-ALDH1A3	2.1459e-211	12.3936	0.22	0.013	5.13084e-207	Imm ChP/hem	ALDH1A3-ALDH1A3	273
KLHL35-KLHL35	0	12.3794	0.502	0.059	0	Neurons	KLHL35-KLHL35	272
HOXB2-HOXB2	0	12.3258	0.258	0.07	0	Neural prog	HOXB2-HOXB2	271
MT-ATP8-MT-ATP8	5.50522e-62	12.3021	0.129	0.235	1.3163e-57	Neural prog	MT-ATP8-MT-ATP8	271
TRMT6-TRMT6	1.20593e-59	12.2157	0.114	0.213	2.88339e-55	Neural prog	TRMT6-TRMT6	269
KIF1A-KIF1A	5.0474e-223	12.1899	0.802	0.548	1.20683e-218	Neural prog	KIF1A-KIF1A	268
SNHG25-SNHG25	2.75229e-32	12.1386	0.474	0.448	6.58073e-28	Neural prog	SNHG25-SNHG25	267
SERPINI1-SERPINI1	9.51588e-286	12.0619	0.21	0.044	2.27525e-281	Neurons	SERPINI1-SERPINI1	265
PMEPA1-PMEPA1	6.97257e-184	12.0463	0.707	0.174	1.66714e-179	ChP stroma	PMEPA1-PMEPA1	265
TCEAL2-TCEAL2	8.57604e-298	11.9887	0.747	0.515	2.05053e-293	Neurons	TCEAL2-TCEAL2	264
SGOL2-SGOL2	6.53211e-07	11.954	0.079	0.102	0.0156183	Neural prog	SGOL2-SGOL2	38
TCF4-TCF4	0	11.9494	0.872	0.556	0	Neurons	TCF4-TCF4	263
CCND2-CCND2	3.50539e-31	11.8191	0.524	0.68	8.38139e-27	Neurons	CCND2-CCND2	260
SNAP25-SNAP25	0	11.4985	0.528	0.069	0	Neurons	SNAP25-SNAP25	253
FEZF2-FEZF2	5.31819e-141	11.4756	0.247	0.095	1.27158e-136	Neurons	FEZF2-FEZF2	252
NCCRP1-NCCRP1	2.83061e-76	11.4227	0.142	0.015	6.76799e-72	Imm ChP/hem	NCCRP1-NCCRP1	251
MRPL52-MRPL52	1.21923e-15	11.2006	0.892	0.78	2.91517e-11	Neural prog	MRPL52-MRPL52	133
C1S-C1S	1.00207e-238	11.124	0.439	0.049	2.39594e-234	ChP stroma	C1S-C1S	245
RBPJ-RBPJ	9.62615e-21	11.1178	0.869	0.709	2.30161e-16	Neural prog	RBPJ-RBPJ	189
SORBS2-SORBS2	1.14021e-39	11.0607	0.191	0.304	2.72624e-35	Neural prog	SORBS2-SORBS2	243
LEPR-LEPR	3.92686e-18	10.8456	0.211	0.09	9.38912e-14	ChP stroma	LEPR-LEPR	156
TIMP3-TIMP3	1.60457e-57	10.8271	0.541	0.213	3.83652e-53	ChP stroma	TIMP3-TIMP3	238
SEPT7-SEPT7	5.23387e-48	10.8016	0.995	0.95	1.25142e-43	Neural prog	SEPT7-SEPT7	238
CPXM2-CPXM2	1.99211e-278	10.7588	0.482	0.06	4.76313e-274	Mat ChP	CPXM2-CPXM2	237
MYL9-MYL9	1.10647e-19	10.7569	0.515	0.272	2.64558e-15	ChP stroma	MYL9-MYL9	172
ITIH5-ITIH5	1.76246e-73	10.7352	0.242	0.044	4.21403e-69	ChP stroma	ITIH5-ITIH5	236
FBLN2-FBLN2	2.42728e-19	10.7256	0.138	0.041	5.80362e-15	ChP stroma	FBLN2-FBLN2	167
BTG1-BTG1	0	10.7046	0.975	0.751	0	Neural prog	BTG1-BTG1	235
HSPB1-HSPB1	1.68196e-134	10.7041	0.959	0.905	4.02157e-130	Neural prog	HSPB1-HSPB1	235
PRSS23-PRSS23	3.401e-63	10.6255	0.065	0.146	8.13179e-59	Neural prog	PRSS23-PRSS23	234
WSB1-WSB1	0	10.6173	0.967	0.779	0	Neural prog	WSB1-WSB1	234
SNHG7-SNHG7	4.1534e-115	10.5934	0.682	0.508	9.93077e-111	Neural prog	SNHG7-SNHG7	233
PDIA6-PDIA6	3.22133e-22	10.5915	0.957	0.885	7.70219e-18	Neural prog	PDIA6-PDIA6	196
PSMA5-PSMA5	5.94761e-34	10.5909	0.853	0.685	1.42207e-29	Neural prog	PSMA5-PSMA5	233
TSPAN13-TSPAN13	0	10.5666	0.788	0.218	0	Neurons	TSPAN13-TSPAN13	232
MTRNR2L8-MTRNR2L8	1.22496e-49	10.5493	0.134	0.231	2.92887e-45	Neural prog	MTRNR2L8-MTRNR2L8	232
LINC01551-LINC01551	0	10.5122	0.26	0.05	0	Neural prog	LINC01551-LINC01551	231
SSBP1-SSBP1	4.12667e-10	10.3076	0.962	0.892	9.86686e-06	Neural prog	SSBP1-SSBP1	66
EPB41L4A-AS1-EPB41L4A-AS1	4.06716e-70	10.2857	0.78	0.58	9.72458e-66	Neural prog	EPB41L4A-AS1-EPB41L4A-AS1	226
NEUROD2-NEUROD2	2.62039e-79	10.1973	0.146	0.07	6.26535e-75	Neural prog	NEUROD2-NEUROD2	224
EEF1A2-EEF1A2	0	10.1869	0.655	0.139	0	Neurons	EEF1A2-EEF1A2	224
CDK6-CDK6	6.59995e-165	10.1828	0.093	0.261	1.57805e-160	Neural prog	CDK6-CDK6	224
GRIN2B-GRIN2B	0	10.1071	0.459	0.048	0	Neurons	GRIN2B-GRIN2B	222
KNOP1-KNOP1	2.56319e-260	10.1037	0.772	0.533	6.12858e-256	Neural prog	KNOP1-KNOP1	222
SEC11C-SEC11C	0	10.0856	0.887	0.693	0	Neurons	SEC11C-SEC11C	222
CDO1-CDO1	2.44311e-40	10.0067	0.795	0.59	5.84149e-36	Mat ChP	CDO1-CDO1	220
TKT-TKT	1.95135e-06	10.0056	0.78	0.735	0.0466567	Imm ChP/hem	TKT-TKT	27
PRPF4B-PRPF4B	3.29016e-119	9.94037	0.844	0.65	7.86677e-115	Neural prog	PRPF4B-PRPF4B	219
BLOC1S5-BLOC1S5	5.19734e-51	9.86541	0.075	0.15	1.24268e-46	Neural prog	BLOC1S5-BLOC1S5	217
C16orf87-C16orf87	5.35766e-69	9.863	0.222	0.364	1.28102e-64	Neural prog	C16orf87-C16orf87	217
PARP14-PARP14	2.27256e-40	9.80951	0.287	0.087	5.4337e-36	ChP stroma	PARP14-PARP14	216
LMO4-LMO4	7.77392e-05	9.79753	0.596	0.626	1	Neurons	LMO4-LMO4	11
CYCS-CYCS	0.00022336	9.76884	0.949	0.832	1	Neural prog	CYCS-CYCS	6
SLF1-SLF1	1.06061e-132	9.76799	0.406	0.217	2.53592e-128	Neurons	SLF1-SLF1	215
TCP1-TCP1	6.32984e-115	9.74191	0.91	0.703	1.51347e-110	Neural prog	TCP1-TCP1	214
TXNIP-TXNIP	0	9.72011	0.869	0.53	0	Neural prog	TXNIP-TXNIP	214
CAMTA1-CAMTA1	5.8757e-18	9.71347	0.894	0.738	1.40488e-13	Neural prog	CAMTA1-CAMTA1	138
DHRS7-DHRS7	6.22589e-147	9.70732	0.209	0.408	1.48861e-142	Neural prog	DHRS7-DHRS7	214
MORF4L2-MORF4L2	6.84918e-176	9.66294	0.989	0.902	1.63764e-171	Neural prog	MORF4L2-MORF4L2	213
STT3B-STT3B1	1.70154e-09	9.63339	0.468	0.312	4.06839e-05	ChP stroma	STT3B-STT3B	56
FBN1-FBN1	3.65371e-132	9.62098	0.71	0.218	8.73602e-128	ChP stroma	FBN1-FBN1	212
ADGRL3-ADGRL3	2.03378e-78	9.61619	0.41	0.263	4.86277e-74	Neurons	ADGRL3-ADGRL3	212
DAAM1-DAAM1	9.48972e-37	9.59037	0.831	0.657	2.26899e-32	Neural prog	DAAM1-DAAM1	211
N4BP2L2-N4BP2L2	5.91254e-102	9.56343	0.944	0.822	1.41369e-97	Neural prog	N4BP2L2-N4BP2L2	210
GBAS-GBAS	3.67606e-09	9.43527	0.704	0.621	8.78945e-05	Neural prog	GBAS-GBAS	51
ITIH2-ITIH2	0	9.43267	0.239	0.001	0	ChP stroma	ITIH2-ITIH2	207
POU3F4-POU3F4	2.57955e-154	9.419	0.178	0.052	6.16771e-150	Neurons	POU3F4-POU3F4	207
SMIM1-SMIM1	1.28498e-06	9.38223	0.289	0.194	0.0307238	Imm ChP/hem	SMIM1-SMIM1	27
ATL1-ATL1	0	9.33204	0.584	0.114	0	Neurons	ATL1-ATL1	205
CCDC3-CCDC3	4.81732e-20	9.32267	0.138	0.041	1.15182e-15	ChP stroma	CCDC3-CCDC3	152
TFEC-TFEC	4.22186e-12	9.32004	0.166	0.068	1.00945e-07	Imm ChP/hem	TFEC-TFEC	78
RIOK3-RIOK3	1.20014e-78	9.2908	0.226	0.381	2.86954e-74	Neural prog	RIOK3-RIOK3	204
CKS2-CKS2	3.19366e-07	9.27162	0.256	0.315	0.00763603	Neural prog	CKS2-CKS2	32
ADGRV1-ADGRV1	1.06425e-12	9.26998	0.216	0.288	2.54462e-08	Neural prog	ADGRV1-ADGRV1	83
HMGN2-HMGN2	1.43125e-29	9.26198	0.993	0.935	3.42212e-25	Neural prog	HMGN2-HMGN2	204
CARHSP1-CARHSP1	1.01133e-33	9.25717	0.684	0.659	2.4181e-29	Neurons	CARHSP1-CARHSP1	204
RSRC2-RSRC2	2.42723e-125	9.24904	0.929	0.726	5.80351e-121	Neural prog	RSRC2-RSRC2	203
SLC1A3-SLC1A3	6.73984e-71	9.24861	0.2	0.125	1.6115e-66	Neural prog	SLC1A3-SLC1A3	203
NGFR-NGFR	0	9.24254	0.344	0.019	0	ChP stroma	NGFR-NGFR	203
CTSD-CTSD	3.44962e-09	9.23059	0.66	0.556	8.24804e-05	Imm ChP/hem	CTSD-CTSD	50
PFKFB3-PFKFB3	8.76747e-05	9.22464	0.119	0.144	1	Neural prog	PFKFB3-PFKFB3	10
PGAP1-PGAP1	1.60002e-13	9.22045	0.201	0.267	3.82565e-09	Neural prog	PGAP1-PGAP1	90
LRRC4C-LRRC4C	2.47055e-05	9.20876	0.09	0.112	0.590708	Neural prog	LRRC4C-LRRC4C	15
ARPP19-ARPP19	4.85797e-126	9.20372	0.802	0.59	1.16154e-121	Neural prog	ARPP19-ARPP19	202
PLRG1-PLRG1	4.56578e-63	9.19044	0.201	0.329	1.09168e-58	Neural prog	PLRG1-PLRG1	202
SLC3A2-SLC3A2	4.77021e-289	9.14502	0.523	0.828	1.14056e-284	Neurons	SLC3A2-SLC3A2	201
BAALC-BAALC	3.59996e-65	9.11375	0.078	0.168	8.6075e-61	Neural prog	BAALC-BAALC	200
ATP5I-ATP5I	6.6862e-82	9.08046	0.983	0.967	1.59867e-77	Neural prog	ATP5I-ATP5I	200
IER5-IER5	1.01593e-32	9.06895	0.212	0.164	2.4291e-28	Neural prog	IER5-IER5	199
PRKX-PRKX	0	9.06584	0.551	0.159	0	Neurons	PRKX-PRKX	199
CADM1-CADM1	3.28069e-63	9.05196	0.616	0.558	7.84413e-59	Neurons	CADM1-CADM1	199
ZBTB18-ZBTB18	0	8.99064	0.497	0.115	0	Neurons	ZBTB18-ZBTB18	198
KHDRBS3-KHDRBS3	0	8.98977	0.59	0.11	0	Neurons	KHDRBS3-KHDRBS3	198
HOXA5-HOXA5	3.37605e-237	8.9791	0.117	0.016	8.07215e-233	Neurons	HOXA5-HOXA5	198
RSF1-RSF1	1.72073e-08	8.95564	0.902	0.752	0.000411427	Neural prog	RSF1-RSF1	43
TOP1-TOP1	5.00867e-14	8.94749	0.938	0.836	1.19757e-09	Neural prog	TOP1-TOP1	92
RPL7L1-RPL7L1	1.07997e-153	8.92328	0.872	0.634	2.5822e-149	Neural prog	RPL7L1-RPL7L1	196
HIST2H2AC-HIST2H2AC	9.06874e-34	8.88085	0.106	0.176	2.16834e-29	Neural prog	HIST2H2AC-HIST2H2AC	195
POLR2A-POLR2A	4.67628e-50	8.84749	0.241	0.378	1.1181e-45	Neural prog	POLR2A-POLR2A	195
ILF2-ILF2	2.46524e-06	8.83455	0.939	0.783	0.0589438	Neural prog	ILF2-ILF2	23
SSR3-SSR3	0.000200203	8.80794	0.881	0.73	1	Neural prog	SSR3-SSR3	6
NOP58-NOP58	9.54509e-35	8.78348	0.231	0.341	2.28223e-30	Neural prog	NOP58-NOP58	193
CAPN6-CAPN6	0	8.75452	0.487	0.028	0	ChP stroma	CAPN6-CAPN6	193
ESF1-ESF1	7.5668e-170	8.74349	0.713	0.523	1.80922e-165	Neural prog	ESF1-ESF1	192
MRPS31-MRPS31	1.48092e-121	8.67973	0.178	0.35	3.54089e-117	Neural prog	MRPS31-MRPS31	191
ANP32E-ANP32E	7.73187e-40	8.63485	0.859	0.647	1.84869e-35	Neural prog	ANP32E-ANP32E	190
C9orf78-C9orf78	1.83568e-07	8.62553	0.408	0.465	0.0043891	Neural prog	C9orf78-C9orf78	32
CDC42EP4-CDC42EP4	2.66801e-21	8.60044	0.169	0.132	6.37922e-17	Neural prog	CDC42EP4-CDC42EP4	151
TSPAN10-TSPAN10	3.82939e-13	8.58857	0.205	0.098	9.15607e-09	Imm ChP/hem	TSPAN10-TSPAN10	81
LRP1-LRP1	2.19973e-147	8.56875	0.803	0.279	5.25956e-143	ChP stroma	LRP1-LRP1	188
HNRNPH1-HNRNPH1	8.91702e-66	8.54703	0.878	0.688	2.13206e-61	Neural prog	HNRNPH1-HNRNPH1	188
DDX52-DDX52	5.88366e-77	8.52697	0.226	0.379	1.40678e-72	Neural prog	DDX52-DDX52	188
PSMB6-PSMB6	4.94657e-16	8.52544	0.972	0.915	1.18272e-11	Neural prog	PSMB6-PSMB6	105
LAMTOR4-LAMTOR4	1.04625e-122	8.49519	0.943	0.891	2.50157e-118	Neural prog	LAMTOR4-LAMTOR4	187
DCDC2-DCDC2	1.34174e-83	8.48786	0.468	0.148	3.20809e-79	Mat ChP	DCDC2-DCDC2	187
E2F4-E2F4	7.02876e-29	8.48233	0.104	0.165	1.68058e-24	Neural prog	E2F4-E2F4	187
EIF4B-EIF4B	2.51424e-37	8.45985	0.93	0.838	6.01155e-33	Neural prog	EIF4B-EIF4B	186
NDUFA3-NDUFA3	9.34982e-88	8.44588	0.896	0.821	2.23554e-83	Neural prog	NDUFA3-NDUFA3	186
ARPC5L-ARPC5L	8.52513e-13	8.42618	0.581	0.518	2.03836e-08	Neural prog	ARPC5L-ARPC5L	76
ORMDL1-ORMDL1	0.000390654	8.40115	0.626	0.708	1	Mat ChP	ORMDL1-ORMDL1	3
CTD-2371O3.3-CTD-2371O3.3	7.73394e-60	8.34076	0.118	0.062	1.84918e-55	Neural prog	CTD-2371O3.3-CTD-2371O3.3	183
LSM4-LSM4	2.26957e-56	8.32547	0.959	0.9	5.42653e-52	Neural prog	LSM4-LSM4	183
FXYD6-FXYD6	0	8.31808	0.852	0.637	0	Neurons	FXYD6-FXYD6	183
PCNT-PCNT	1.41022e-30	8.28528	0.087	0.145	3.37183e-26	Neural prog	PCNT-PCNT	182
ATOX1-ATOX1	2.74179e-187	8.28284	0.922	0.892	6.55563e-183	Neural prog	ATOX1-ATOX1	182
RABEP1-RABEP1	5.8297e-97	8.24013	0.242	0.421	1.39388e-92	Neural prog	RABEP1-RABEP1	181
RTN1-RTN1	0	8.20863	0.966	0.192	0	Neurons	RTN1-RTN1	181
NRCAM-NRCAM	0	8.20567	0.337	0.058	0	Neurons	NRCAM-NRCAM	180
POLR2L-POLR2L	1.70044e-279	8.20446	0.962	0.938	4.06575e-275	Neural prog	POLR2L-POLR2L	180
SPRYD7-SPRYD7	1.59063e-26	8.18951	0.128	0.194	3.80321e-22	Neural prog	SPRYD7-SPRYD7	180
FAM133B-FAM133B	0	8.13142	0.876	0.602	0	Neural prog	FAM133B-FAM133B	179
NDUFAB1-NDUFAB1	1.47064e-09	8.0968	0.938	0.95	3.5163e-05	Mat ChP	NDUFAB1-NDUFAB1	47
HOXA4-HOXA4	4.99004e-244	8.08398	0.117	0.015	1.19312e-239	Neurons	HOXA4-HOXA4	178
PAFAH1B3-PAFAH1B3	0	8.04728	0.978	0.779	0	Neurons	PAFAH1B3-PAFAH1B3	177
DPY19L1-DPY19L1	4.03076e-18	8.04302	0.084	0.145	9.63756e-14	Neurons	DPY19L1-DPY19L1	116
CISD1-CISD1	0.000383828	8.04297	0.787	0.667	1	Neural prog	CISD1-CISD1	3
PNRC1-PNRC1	1.78024e-20	8.0411	0.887	0.708	4.25655e-16	Neural prog	PNRC1-PNRC1	135
LIMCH1-LIMCH1	4.7708e-279	8.02257	0.297	0.085	1.1407e-274	Neurons	LIMCH1-LIMCH1	176
AFF4-AFF4	8.26553e-07	7.999	0.325	0.414	0.0197629	Neural prog	AFF4-AFF4	25
FGF13-FGF13	0	7.98394	0.533	0.094	0	Neurons	FGF13-FGF13	176
CNN3-CNN3	8.52627e-84	7.98071	0.927	0.851	2.03863e-79	Neural prog	CNN3-CNN3	176
ATP6AP2-ATP6AP2	4.08522e-199	7.94977	0.842	0.781	9.76776e-195	Neurons	ATP6AP2-ATP6AP2	175
RARRES1-RARRES1	2.4582e-73	7.94169	0.186	0.026	5.87755e-69	ChP stroma	RARRES1-RARRES1	175
DNAJC2-DNAJC2	1.14198e-79	7.92811	0.215	0.372	2.73048e-75	Neural prog	DNAJC2-DNAJC2	174
EIF5A-EIF5A	9.00425e-06	7.92562	0.963	0.858	0.215292	Neural prog	EIF5A-EIF5A	16
C21orf58-C21orf58	1.61094e-60	7.92383	0.105	0.201	3.85175e-56	Neural prog	C21orf58-C21orf58	174
MFAP2-MFAP2	3.5955e-82	7.91869	0.856	0.579	8.59685e-78	ChP stroma	MFAP2-MFAP2	174
FBLN1-FBLN1	7.7595e-84	7.91337	0.879	0.572	1.8553e-79	ChP stroma	FBLN1-FBLN1	174
HMGA1-HMGA1	7.55359e-33	7.90015	0.223	0.546	1.80606e-28	ChP stroma	HMGA1-HMGA1	174
TAGLN2-TAGLN2	3.16072e-159	7.88515	0.175	0.367	7.55728e-155	Neural prog	TAGLN2-TAGLN2	173
DDX46-DDX46	4.40724e-59	7.88134	0.942	0.809	1.05377e-54	Neural prog	DDX46-DDX46	173
NAP1L3-NAP1L3	0	7.88008	0.684	0.191	0	Neurons	NAP1L3-NAP1L3	173
LYRM2-LYRM2	7.11381e-37	7.8775	0.858	0.679	1.70091e-32	Neural prog	LYRM2-LYRM2	173
RAMP1-RAMP1	1.82735e-13	7.87306	0.178	0.075	4.36918e-09	Imm ChP/hem	RAMP1-RAMP1	77
MYCBP2-MYCBP2	0	7.84783	0.781	0.406	0	Neurons	MYCBP2-MYCBP2	173
REV3L-REV3L	0.000711055	7.83203	0.487	0.442	1	ChP stroma	REV3L-REV3L	1
B2M-B2M	2.68033e-11	7.8192	0.942	0.826	6.40866e-07	Neural prog	B2M-B2M	59
FLNC-FLNC	0.000889788	7.81614	0.09	0.109	1	Neural prog	FLNC-FLNC	0
ARRDC3-ARRDC3	5.79969e-11	7.8082	0.278	0.264	1.38671e-06	Neural prog	ARRDC3-ARRDC3	57
NDUFB2-NDUFB2	5.4274e-123	7.77406	0.983	0.964	1.29769e-118	Neural prog	NDUFB2-NDUFB2	171
PRRC2C-PRRC2C	0.000116451	7.76508	0.966	0.918	1	Neural prog	PRRC2C-PRRC2C	7
PI15-PI15	0	7.75743	0.315	0.013	0	ChP stroma	PI15-PI15	171
THSD7A-THSD7A	6.83518e-161	7.75068	0.345	0.151	1.63429e-156	Neurons	THSD7A-THSD7A	170
TUBB2A-TUBB2A	0	7.73687	0.98	0.505	0	Neurons	TUBB2A-TUBB2A	170
EPHA5-EPHA5	0	7.72192	0.342	0.026	0	Neurons	EPHA5-EPHA5	170
COL9A3-COL9A3	1.98703e-31	7.71136	0.327	0.129	4.751e-27	ChP stroma	COL9A3-COL9A3	170
WWTR1-WWTR1	1.573e-142	7.70204	0.699	0.204	3.76104e-138	ChP stroma	WWTR1-WWTR1	169
NTRK3-NTRK3	0	7.702	0.296	0.055	0	Neurons	NTRK3-NTRK3	169
CCDC88A-CCDC88A	0	7.66002	0.783	0.508	0	Neurons	CCDC88A-CCDC88A	168
NKAIN4-NKAIN4	0.000270201	7.65686	0.196	0.23	1	Neural prog	NKAIN4-NKAIN4	4
MORC4-MORC4	6.55801e-56	7.63521	0.477	0.186	1.56802e-51	Mat ChP	MORC4-MORC4	168
UPF3B-UPF3B	1.09592e-72	7.62524	0.213	0.355	2.62035e-68	Neural prog	UPF3B-UPF3B	168
IGFBP7-IGFBP7	1.2045e-149	7.62524	0.984	0.766	2.87996e-145	Mat ChP	IGFBP7-IGFBP7	168
LTBP1-LTBP1	6.95914e-49	7.62028	0.118	0.206	1.66393e-44	Neural prog	LTBP1-LTBP1	168
TNFRSF14-TNFRSF14	6.25803e-137	7.6147	0.184	0.014	1.4963e-132	Imm ChP/hem	TNFRSF14-TNFRSF14	167
WDR61-WDR61	2.3174e-135	7.5659	0.176	0.359	5.54089e-131	Neural prog	WDR61-WDR61	166
SOX5-SOX5	1.198e-251	7.56509	0.342	0.121	2.86441e-247	Neurons	SOX5-SOX5	166
LAMA4-LAMA4	0	7.55728	0.541	0.044	0	ChP stroma	LAMA4-LAMA4	166
FOXP1-FOXP1	6.71859e-49	7.5533	0.135	0.262	1.60642e-44	Neurons	FOXP1-FOXP1	166
LAGE3-LAGE3	1.95347e-07	7.55288	0.803	0.678	0.00467074	Neural prog	LAGE3-LAGE3	28
S1PR3-S1PR3	0	7.54649	0.468	0.033	0	ChP stroma	S1PR3-S1PR3	166
ARPC5-ARPC5	2.22745e-09	7.51827	0.91	0.742	5.32583e-05	Neural prog	ARPC5-ARPC5	42
SLC5A3-SLC5A3	2.11225e-38	7.50952	0.815	0.624	5.05039e-34	Mat ChP	SLC5A3-SLC5A3	165
HOXB-AS1-HOXB-AS1	0	7.50422	0.167	0.023	0	Neural prog	HOXB-AS1-HOXB-AS1	165
COL14A1-COL14A1	0	7.48654	0.53	0.048	0	ChP stroma	COL14A1-COL14A1	165
ANLN-ANLN	7.17982e-09	7.46802	0.121	0.054	0.000171669	ChP stroma	ANLN-ANLN	38
UFC1-UFC1	8.85151e-15	7.45968	0.808	0.776	2.1164e-10	Mat ChP	UFC1-UFC1	82
ELAVL4-ELAVL4	0	7.45409	0.848	0.116	0	Neurons	ELAVL4-ELAVL4	164
VAPA-VAPA	2.24607e-30	7.43001	0.933	0.784	5.37035e-26	Neural prog	VAPA-VAPA	163
IGF2BP2-IGF2BP2	6.09678e-24	7.4261	0.606	0.522	1.45774e-19	Neural prog	IGF2BP2-IGF2BP2	150
GNB1-GNB1	9.88208e-15	7.40963	0.883	0.726	2.3628e-10	Neural prog	GNB1-GNB1	82
SUB1-SUB1	0.000831047	7.37359	0.991	0.969	1	Neural prog	SUB1-SUB1	1
RERE-RERE	3.34405e-151	7.32897	0.804	0.603	7.99561e-147	Neural prog	RERE-RERE	161
RP11-498P14.5-RP11-498P14.5	4.8803e-53	7.30676	0.062	0.134	1.16688e-48	Neural prog	RP11-498P14.5-RP11-498P14.5	161
GPR143-GPR143	2.10238e-25	7.27976	0.301	0.125	5.02679e-21	Imm ChP/hem	GPR143-GPR143	158
VAMP2-VAMP2	0	7.24541	0.946	0.762	0	Neurons	VAMP2-VAMP2	159
CDR1-AS-CDR1-AS	4.92403e-28	7.2339	0.167	0.245	1.17734e-23	Neural prog	CDR1-AS-CDR1-AS	159
CRMP1-CRMP1	0	7.22679	0.928	0.212	0	Neurons	CRMP1-CRMP1	159
NDNF-NDNF	1.07903e-139	7.22585	0.482	0.096	2.57996e-135	ChP stroma	NDNF-NDNF	159
EWSR1-EWSR1	9.39893e-45	7.20996	0.731	0.587	2.24729e-40	Neural prog	EWSR1-EWSR1	159
MLLT3-MLLT3	1.78292e-21	7.19835	0.156	0.224	4.26295e-17	Neural prog	MLLT3-MLLT3	128
GHITM-GHITM	1.77524e-05	7.1759	0.856	0.734	0.42446	Neural prog	GHITM-GHITM	13
ARID4B-ARID4B	7.44362e-96	7.16796	0.799	0.612	1.77977e-91	Neural prog	ARID4B-ARID4B	158
PLAC9-PLAC9	3.76442e-174	7.16792	0.769	0.214	9.00073e-170	ChP stroma	PLAC9-PLAC9	158
RAB31-RAB31	1.48248e-06	7.16396	0.081	0.112	0.0354461	Neurons	RAB31-RAB31	20
AMD1-AMD1	3.06583e-45	7.16286	0.249	0.384	7.3304e-41	Neural prog	AMD1-AMD1	158
FHL2-FHL2	7.5397e-242	7.16012	0.434	0.047	1.80274e-237	ChP stroma	FHL2-FHL2	157
AP1S2-AP1S2	0	7.15517	0.792	0.593	0	Neurons	AP1S2-AP1S2	157
PBXIP1-PBXIP1	2.52533e-97	7.13723	0.71	0.296	6.03807e-93	Mat ChP	PBXIP1-PBXIP1	157
KMT2A-KMT2A	7.36858e-204	7.13334	0.877	0.628	1.76183e-199	Neural prog	KMT2A-KMT2A	157
CFAP97-CFAP97	6.72197e-22	7.13318	0.675	0.56	1.60722e-17	Neural prog	CFAP97-CFAP97	130
YWHAQ-YWHAQ	0	7.11951	0.992	0.925	0	Neurons	YWHAQ-YWHAQ	157
ISLR2-ISLR2	0	7.11863	0.316	0.034	0	Neurons	ISLR2-ISLR2	157
ST18-ST18	0	7.10649	0.213	0.022	0	Neurons	ST18-ST18	156
TBX3-TBX3	6.77063e-228	7.07233	0.496	0.062	1.61886e-223	ChP stroma	TBX3-TBX3	156
KDM3A-KDM3A	6.22418e-07	7.01627	0.232	0.292	0.014882	Neural prog	KDM3A-KDM3A	22
EFEMP1-EFEMP1	0.000150537	7.00636	0.203	0.139	1	ChP stroma	EFEMP1-EFEMP1	6
C11orf31-C11orf31	1.62348e-43	7.0059	0.972	0.933	3.88175e-39	Neural prog	C11orf31-C11orf31	154
CHD3-CHD3	0	6.99637	0.802	0.365	0	Neurons	CHD3-CHD3	154
UBE2V2-UBE2V2	1.73334e-43	6.9726	0.886	0.706	4.14441e-39	Neural prog	UBE2V2-UBE2V2	153
EFNB1-EFNB1	4.35291e-104	6.97091	0.251	0.152	1.04078e-99	Neural prog	EFNB1-EFNB1	153
CNIH2-CNIH2	6.0549e-191	6.96635	0.589	0.322	1.44773e-186	Neurons	CNIH2-CNIH2	153
AJAP1-AJAP1	2.90196e-15	6.96524	0.169	0.065	6.93859e-11	Imm ChP/hem	AJAP1-AJAP1	80
SLC16A9-SLC16A9	9.1493e-19	6.9578	0.358	0.183	2.1876e-14	Imm ChP/hem	SLC16A9-SLC16A9	105
TMEM161B-AS1-TMEM161B-AS1	0	6.92442	0.753	0.245	0	Neurons	TMEM161B-AS1-TMEM161B-AS1	152
NAA16-NAA16	9.69614e-16	6.92101	0.125	0.174	2.31835e-11	Neural prog	NAA16-NAA16	83
PPA1-PPA1	8.88595e-68	6.91556	0.931	0.736	2.12463e-63	Neural prog	PPA1-PPA1	152
TRAPPC2L-TRAPPC2L	1.1683e-08	6.84782	0.829	0.718	0.00027934	Neural prog	TRAPPC2L-TRAPPC2L	34
ZFR-ZFR	9.46863e-51	6.84709	0.762	0.594	2.26395e-46	Neural prog	ZFR-ZFR	151
AIF1L-AIF1L	0.000131871	6.83647	0.112	0.099	1	Neural prog	AIF1L-AIF1L	6
CFI-CFI1	1.96056e-96	6.83444	0.512	0.14	4.68769e-92	Imm ChP/hem	CFI-CFI	150
NOL7-NOL7	2.62246e-08	6.81988	0.932	0.794	0.000627031	Neural prog	NOL7-NOL7	31
PLA2G16-PLA2G16	3.11022e-203	6.81279	0.09	0.281	7.43654e-199	Neural prog	PLA2G16-PLA2G16	150
TRIAP1-TRIAP1	3.96795e-73	6.80531	0.176	0.31	9.48738e-69	Neural prog	TRIAP1-TRIAP1	150
PHF14-PHF14	8.4213e-122	6.80196	0.876	0.678	2.01353e-117	Neural prog	PHF14-PHF14	150
PFDN2-PFDN21	0.000256796	6.77713	0.768	0.815	1	Imm ChP/hem	PFDN2-PFDN2	4
FXYD1-FXYD1	2.40978e-161	6.77665	0.826	0.323	5.76178e-157	Mat ChP	FXYD1-FXYD1	149
MMP24-AS1-MMP24-AS1	1.95702e-09	6.75199	0.72	0.612	4.67924e-05	Imm ChP/hem	MMP24-AS1-MMP24-AS1	39
RNF165-RNF165	0	6.7303	0.682	0.189	0	Neurons	RNF165-RNF165	148
PDE4DIP-PDE4DIP	5.55854e-170	6.72663	0.458	0.234	1.32905e-165	Neurons	PDE4DIP-PDE4DIP	148
RAP1A-RAP1A	1.20247e-22	6.69792	0.482	0.272	2.8751e-18	ChP stroma	RAP1A-RAP1A	127
SF1-SF1	1.92947e-159	6.69666	0.875	0.671	4.61337e-155	Neural prog	SF1-SF1	147
RSRP1-RSRP1	3.41484e-10	6.68954	0.313	0.411	8.16488e-06	Neural prog	RSRP1-RSRP1	43
NUFIP2-NUFIP2	1.45877e-28	6.66614	0.28	0.405	3.48792e-24	Neural prog	NUFIP2-NUFIP2	147
PSMC1-PSMC1	2.90532e-19	6.64938	0.851	0.68	6.94661e-15	Neural prog	PSMC1-PSMC1	103
BHLHE22-BHLHE22	0	6.64496	0.422	0.049	0	Neurons	BHLHE22-BHLHE22	146
MIAT-MIAT	7.33062e-10	6.63647	0.313	0.296	1.75275e-05	Neural prog	MIAT-MIAT	41
DYNC2H1-DYNC2H1	6.64378e-40	6.62726	0.546	0.273	1.58853e-35	Mat ChP	DYNC2H1-DYNC2H1	146
ARPP21-ARPP21	2.91315e-30	6.60651	0.105	0.066	6.96533e-26	Neural prog	ARPP21-ARPP21	145
MIDN-MIDN	2.71119e-61	6.59524	0.244	0.384	6.48247e-57	Neural prog	MIDN-MIDN	145
MAP4-MAP4	5.65741e-33	6.58689	0.756	0.606	1.35269e-28	Neural prog	MAP4-MAP4	145
GRIA1-GRIA1	0	6.56867	0.293	0.033	0	Neurons	GRIA1-GRIA1	144
CHD7-CHD7	9.19861e-94	6.56398	0.528	0.353	2.19939e-89	Neurons	CHD7-CHD7	144
TFDP2-TFDP2	2.6839e-08	6.55467	0.424	0.466	0.000641722	Neural prog	TFDP2-TFDP2	30
TSHZ1-TSHZ1	0	6.54788	0.462	0.135	0	Neurons	TSHZ1-TSHZ1	144
ANXA5-ANXA5	6.46982e-53	6.53796	0.941	0.819	1.54693e-48	ChP stroma	ANXA5-ANXA5	144
PURA-PURA	2.01371e-06	6.51789	0.221	0.273	0.0481478	Neural prog	PURA-PURA	18
TGFBI-TGFBI	0	6.51156	0.865	0.054	0	ChP stroma	TGFBI-TGFBI	143
IGF1-IGF1	3.38937e-182	6.49544	0.47	0.073	8.10398e-178	ChP stroma	IGF1-IGF1	143
RAX-RAX	1.19118e-89	6.4912	0.178	0.02	2.84812e-85	Imm ChP/hem	RAX-RAX	143
EBF3-EBF3	1.25687e-232	6.48764	0.175	0.037	3.00517e-228	Neurons	EBF3-EBF3	143
PKDCC-PKDCC	3.80583e-91	6.47353	0.408	0.097	9.09973e-87	ChP stroma	PKDCC-PKDCC	142
GRIA2-GRIA2	0	6.46764	0.642	0.075	0	Neurons	GRIA2-GRIA2	142
PPP1R1B-PPP1R1B	8.28163e-40	6.46313	0.048	0.103	1.98014e-35	Neural prog	PPP1R1B-PPP1R1B	142
PROX1-PROX1	4.4425e-97	6.45865	0.112	0.032	1.0622e-92	Neurons	PROX1-PROX1	142
NSMCE3-NSMCE3	4.89246e-32	6.45202	0.247	0.362	1.16979e-27	Neural prog	NSMCE3-NSMCE3	142
LMNB2-LMNB2	3.60463e-12	6.44695	0.304	0.172	8.61868e-08	ChP stroma	LMNB2-LMNB2	54
GPBP1-GPBP1	3.11565e-144	6.442	0.895	0.691	7.44952e-140	Neural prog	GPBP1-GPBP1	142
EBNA1BP2-EBNA1BP2	1.81714e-05	6.41573	0.615	0.545	0.434478	Neural prog	EBNA1BP2-EBNA1BP2	11
TAF7-TAF7	3.27114e-74	6.39757	0.952	0.814	7.8213e-70	Neural prog	TAF7-TAF7	141
FBXW11-FBXW11	6.31133e-50	6.39625	0.205	0.322	1.50904e-45	Neural prog	FBXW11-FBXW11	141
MFAP4-MFAP4	2.62998e-102	6.38954	0.044	0.144	6.28827e-98	Neural prog	MFAP4-MFAP4	141
ADGRG1-ADGRG1	3.7731e-44	6.38638	0.204	0.144	9.02149e-40	Neural prog	ADGRG1-ADGRG1	140
WHSC1L1-WHSC1L1	1.62e-168	6.37667	0.906	0.707	3.87343e-164	Neural prog	WHSC1L1-WHSC1L1	140
ENO1-ENO1	3.56721e-20	6.3718	0.99	0.968	8.5292e-16	Neural prog	ENO1-ENO1	105
CD81-CD81	1.81947e-133	6.36795	0.982	0.965	4.35036e-129	Neural prog	CD81-CD81	140
RSL24D1-RSL24D1	1.69688e-80	6.3668	0.941	0.745	4.05723e-76	Neural prog	RSL24D1-RSL24D1	140
AES-AES	0	6.35913	0.895	0.747	0	Neurons	AES-AES	140
CLEC11A-CLEC11A	2.84626e-43	6.351	0.721	0.4	6.80542e-39	ChP stroma	CLEC11A-CLEC11A	140
ARX-ARX	7.2456e-66	6.34143	0.172	0.098	1.73242e-61	Neural prog	ARX-ARX	139
AC004158.3-AC004158.3	0	6.33793	0.402	0.025	0	Neurons	AC004158.3-AC004158.3	139
C19orf25-C19orf25	1.07567e-07	6.33086	0.319	0.335	0.00257192	Neural prog	C19orf25-C19orf25	25
NFIX-NFIX	4.60383e-157	6.33054	0.318	0.137	1.10078e-152	Neurons	NFIX-NFIX	139
ADGRA2-ADGRA2	0	6.30862	0.713	0.044	0	ChP stroma	ADGRA2-ADGRA2	139
GTF2H5-GTF2H5	5.8456e-24	6.29736	0.91	0.753	1.39768e-19	Neural prog	GTF2H5-GTF2H5	127
HOXB4-HOXB4	4.34966e-302	6.29396	0.22	0.068	1.04e-297	Neural prog	HOXB4-HOXB4	138
NPC2-NPC2	1.23642e-17	6.2869	0.927	0.841	2.95627e-13	ChP stroma	NPC2-NPC2	87
SPAG9-SPAG9	7.68415e-133	6.28583	0.77	0.578	1.83728e-128	Neural prog	SPAG9-SPAG9	138
ARHGAP21-ARHGAP21	0	6.27013	0.767	0.327	0	Neurons	ARHGAP21-ARHGAP21	138
KMT2C-KMT2C	6.12594e-08	6.26276	0.277	0.35	0.00146471	Neural prog	KMT2C-KMT2C	26
BCL11B-BCL11B	0	6.2481	0.494	0.077	0	Neurons	BCL11B-BCL11B	137
BCAS2-BCAS2	7.03715e-44	6.24403	0.669	0.543	1.68258e-39	Neural prog	BCAS2-BCAS2	137
EFNB2-EFNB2	1.71875e-196	6.23432	0.493	0.246	4.10953e-192	Neurons	EFNB2-EFNB2	137
CD302-CD302	0.000422001	6.23041	0.123	0.073	1	Imm ChP/hem	CD302-CD302	2
CSRNP3-CSRNP3	0	6.22548	0.563	0.224	0	Neurons	CSRNP3-CSRNP3	137
TFPI-TFPI	3.37605e-54	6.21696	0.301	0.078	8.07213e-50	ChP stroma	TFPI-TFPI	137
C21orf62-C21orf621	1.24661e-05	6.21627	0.193	0.12	0.298064	Imm ChP/hem	C21orf62-C21orf62	12
SMARCA2-SMARCA2	1.57134e-85	6.20405	0.354	0.206	3.75708e-81	Neurons	SMARCA2-SMARCA2	136
DNAJC3-DNAJC3	1.49258e-22	6.19238	0.217	0.307	3.56875e-18	Neurons	DNAJC3-DNAJC3	117
PCDHB2-PCDHB2	4.02154e-35	6.17243	0.47	0.212	9.61551e-31	ChP stroma	PCDHB2-PCDHB2	136
CLDN2-CLDN2	0	6.17224	0.463	0.027	0	Mat ChP	CLDN2-CLDN2	136
EGFR-EGFR	1.83312e-249	6.1664	0.465	0.053	4.38299e-245	ChP stroma	EGFR-EGFR	136
SHFM1-SHFM1	9.9594e-11	6.15739	0.957	0.939	2.38129e-06	Mat ChP	SHFM1-SHFM1	43
KRR1-KRR1	2.46091e-14	6.1089	0.381	0.46	5.88405e-10	Neural prog	KRR1-KRR1	65
ZMAT2-ZMAT2	1.24655e-05	6.09698	0.441	0.537	0.29805	Mat ChP	ZMAT2-ZMAT2	12
SALL1-SALL1	1.27876e-262	6.09686	0.12	0.023	3.05751e-258	Neural prog	SALL1-SALL1	134
PCDH18-PCDH18	0	6.08914	0.696	0.096	0	ChP stroma	PCDH18-PCDH18	134
LMO2-LMO2	6.76238e-53	6.08352	0.184	0.096	1.61689e-48	Neurons	LMO2-LMO2	134
NDUFA6-NDUFA6	7.32516e-09	6.06567	0.926	0.819	0.000175145	Neural prog	NDUFA6-NDUFA6	31
KIAA2026-KIAA2026	1.0687e-61	6.06435	0.188	0.315	2.55526e-57	Neural prog	KIAA2026-KIAA2026	133
GOLGA3-GOLGA3	9.38302e-44	6.04363	0.172	0.275	2.24348e-39	Neural prog	GOLGA3-GOLGA3	133
ASPM-ASPM	0.000494596	6.04333	0.152	0.1	1	ChP stroma	ASPM-ASPM	2
TMEM258-TMEM258	5.29991e-15	6.04139	0.976	0.934	1.26721e-10	Neural prog	TMEM258-TMEM258	68
COPB2-COPB2	1.66005e-22	6.04074	0.752	0.608	3.96918e-18	Neural prog	COPB2-COPB2	113
VSNL1-VSNL1	2.11645e-257	6.03285	0.123	0.016	5.06043e-253	Neurons	VSNL1-VSNL1	133
TMEM203-TMEM203	2.71458e-142	6.03282	0.191	0.384	6.49057e-138	Neural prog	TMEM203-TMEM203	133
MARCH6-MARCH6	1.04703e-172	6.02241	0.725	0.561	2.50344e-168	Neurons	MARCH6-MARCH6	132
HSPA4L-HSPA4L	6.70394e-16	6.01505	0.18	0.242	1.60291e-11	Neural prog	HSPA4L-HSPA4L	73
ANP32A-ANP32A	2.23345e-29	5.99873	0.887	0.69	5.34018e-25	Neural prog	ANP32A-ANP32A	132
QKI-QKI	0	5.98273	0.855	0.569	0	Neural prog	QKI-QKI	132
GTF2I-GTF2I	4.4118e-13	5.98155	0.958	0.894	1.05486e-08	Neural prog	GTF2I-GTF2I	56
BTF3L4-BTF3L4	3.46464e-19	5.9632	0.87	0.711	8.28396e-15	Neural prog	BTF3L4-BTF3L4	92
C20orf85-C20orf85	7.45203e-122	5.95343	0.411	0.091	1.78178e-117	Mat ChP	C20orf85-C20orf85	131
NCOA7-NCOA7	2.01545e-120	5.92481	0.586	0.159	4.81894e-116	ChP stroma	NCOA7-NCOA7	130
RP11-454P21.1-RP11-454P21.1	0	5.92151	0.345	0.01	0	Mat ChP	RP11-454P21.1-RP11-454P21.1	130
PAX6-PAX6	6.324e-90	5.91514	0.756	0.501	1.51207e-85	Neural prog	PAX6-PAX6	130
PPIG-PPIG	0.000126897	5.91123	0.928	0.799	1	Neural prog	PPIG-PPIG	5
PLEKHH2-PLEKHH21	1.85149e-187	5.90968	0.501	0.082	4.42692e-183	ChP stroma	PLEKHH2-PLEKHH2	130
SLC26A7-SLC26A7	3.98451e-198	5.893	0.301	0.028	9.52697e-194	ChP stroma	SLC26A7-SLC26A7	130
C12orf57-C12orf57	2.87465e-286	5.87326	0.972	0.912	6.87329e-282	Neurons	C12orf57-C12orf57	129
SEC31A-SEC31A	5.54879e-31	5.86214	0.598	0.506	1.32672e-26	Neural prog	SEC31A-SEC31A	129
NRP2-NRP2	8.84134e-287	5.85641	0.465	0.184	2.11397e-282	Neurons	NRP2-NRP2	129
SQLE-SQLE	1.20251e-59	5.85283	0.934	0.756	2.87519e-55	Neural prog	SQLE-SQLE	129
ATG12-ATG12	9.20969e-21	5.84064	0.271	0.374	2.20204e-16	Neural prog	ATG12-ATG12	99
CCDC144NL-AS1-CCDC144NL-AS1	9.24139e-36	5.83514	0.228	0.342	2.20962e-31	Neural prog	CCDC144NL-AS1-CCDC144NL-AS1	128
ATXN2-ATXN2	1.54302e-23	5.82754	0.618	0.538	3.68935e-19	Neural prog	ATXN2-ATXN2	115
SPECC1-SPECC1	4.15762e-07	5.81483	0.162	0.204	0.00994087	Neural prog	SPECC1-SPECC1	20
SHISA6-SHISA6	0	5.81456	0.121	0.009	0	Neurons	SHISA6-SHISA6	128
SCD5-SCD5	1.20375e-246	5.81195	0.536	0.256	2.87816e-242	Neurons	SCD5-SCD5	128
SCRT2-SCRT2	0	5.80198	0.33	0.017	0	Neurons	SCRT2-SCRT2	128
IFT22-IFT22	9.47979e-57	5.79585	0.9	0.748	2.26662e-52	Mat ChP	IFT22-IFT22	127
ZC3H13-ZC3H13	1.54508e-137	5.78998	0.773	0.691	3.69429e-133	Neurons	ZC3H13-ZC3H13	127
TMX4-TMX4	3.26984e-61	5.78047	0.482	0.339	7.81819e-57	Neurons	TMX4-TMX4	127
MPHOSPH8-MPHOSPH8	2.89454e-193	5.76457	0.843	0.621	6.92085e-189	Neural prog	MPHOSPH8-MPHOSPH8	127
KCTD12-KCTD121	6.93764e-255	5.76418	0.749	0.149	1.65879e-250	ChP stroma	KCTD12-KCTD12	127
NUDCD2-NUDCD2	2.32549e-08	5.76129	0.496	0.478	0.000556025	Neural prog	NUDCD2-NUDCD2	27
DHRS3-DHRS3	3.99e-21	5.76014	0.177	0.14	9.54008e-17	Neural prog	DHRS3-DHRS3	100
SLA-SLA	0	5.7246	0.21	0.005	0	Neurons	SLA-SLA	126
SHTN1-SHTN1	1.61041e-242	5.71393	0.658	0.41	3.85048e-238	Neurons	SHTN1-SHTN1	126
TRIM44-TRIM44	3.12348e-86	5.70159	0.779	0.603	7.46825e-82	Neural prog	TRIM44-TRIM44	125
ARL4D-ARL4D	5.44732e-68	5.70084	0.275	0.15	1.30246e-63	Neurons	ARL4D-ARL4D	125
SOX6-SOX6	9.02684e-16	5.68842	0.192	0.164	2.15832e-11	Neural prog	SOX6-SOX6	69
DCTN5-DCTN5	1.66741e-65	5.68281	0.195	0.328	3.98679e-61	Neural prog	DCTN5-DCTN5	125
ZFPM2-ZFPM2	0	5.65947	0.309	0.029	0	Neurons	ZFPM2-ZFPM2	124
PFN2-PFN2	1.94688e-07	5.65246	0.894	0.741	0.004655	Neural prog	PFN2-PFN2	21
SNRNP200-SNRNP200	1.52392e-48	5.63435	0.687	0.558	3.64369e-44	Neural prog	SNRNP200-SNRNP200	124
NCKAP1-NCKAP1	3.22764e-66	5.63336	0.237	0.387	7.7173e-62	Neural prog	NCKAP1-NCKAP1	124
TMEM47-TMEM47	3.63404e-23	5.62946	0.274	0.25	8.68899e-19	Neural prog	TMEM47-TMEM47	109
CDK1-CDK1	5.65979e-17	5.62711	0.085	0.125	1.35326e-12	Neural prog	CDK1-CDK1	75
CPXM1-CPXM1	2.13045e-155	5.61469	0.69	0.181	5.0939e-151	ChP stroma	CPXM1-CPXM1	124
PDE7A-PDE7A	5.31733e-19	5.60985	0.165	0.233	1.27137e-14	Neural prog	PDE7A-PDE7A	86
SLC25A26-SLC25A26	1.14493e-23	5.60292	0.106	0.161	2.73752e-19	Neural prog	SLC25A26-SLC25A26	112
EPC1-EPC1	4.41613e-58	5.60027	0.525	0.449	1.0559e-53	Neural prog	EPC1-EPC1	123
MIF-MIF	1.10376e-05	5.57996	0.97	0.95	0.263908	Imm ChP/hem	MIF-MIF	11
HEG1-HEG1	6.41967e-12	5.57628	0.076	0.108	1.53494e-07	Neural prog	HEG1-HEG1	46
NDFIP1-NDFIP1	2.22072e-237	5.55584	0.852	0.771	5.30975e-233	Neurons	NDFIP1-NDFIP1	122
EIF2S3-EIF2S3	0.000119256	5.55118	0.386	0.416	1	Neural prog	EIF2S3-EIF2S3	5
SUGT1-SUGT1	2.03718e-105	5.54713	0.844	0.645	4.8709e-101	Neural prog	SUGT1-SUGT1	122
RP11-295M3.4-RP11-295M3.4	3.3227e-111	5.53967	0.575	0.184	7.94458e-107	Mat ChP	RP11-295M3.4-RP11-295M3.4	122
PYURF-PYURF	9.37386e-30	5.52411	0.881	0.703	2.24129e-25	Neural prog	PYURF-PYURF	122
ATP1B2-ATP1B2	9.08308e-63	5.52011	0.164	0.284	2.17176e-58	Neural prog	ATP1B2-ATP1B2	121
ADAMTS6-ADAMTS6	5.29194e-47	5.50721	0.45	0.177	1.2653e-42	Mat ChP	ADAMTS6-ADAMTS6	121
SEC61B-SEC61B	5.44035e-10	5.47557	0.991	0.98	1.30079e-05	Neural prog	SEC61B-SEC61B	34
MAGED1-MAGED1	0.000146435	5.47231	0.849	0.705	1	Neural prog	MAGED1-MAGED1	5
TENM3-TENM3	1.11792e-23	5.46458	0.117	0.198	2.67295e-19	Neurons	TENM3-TENM3	109
MLF2-MLF2	4.3682e-27	5.46113	0.943	0.855	1.04444e-22	Neural prog	MLF2-MLF2	120
AASDH-AASDH	3.29953e-26	5.45968	0.142	0.212	7.88917e-22	Neural prog	AASDH-AASDH	120
SESN2-SESN2	1.12462e-12	5.45109	0.089	0.125	2.68896e-08	Neural prog	SESN2-SESN2	49
HMGCR-HMGCR	0	5.45009	0.719	0.328	0	Neurons	HMGCR-HMGCR	120
PLPP3-PLPP3	9.14487e-82	5.44413	0.594	0.216	2.18654e-77	ChP stroma	PLPP3-PLPP3	120
FKBP10-FKBP10	7.41985e-274	5.43943	0.086	0.309	1.77409e-269	Neural prog	FKBP10-FKBP10	120
EPB41L2-EPB41L2	7.58688e-163	5.43884	0.721	0.199	1.81402e-158	ChP stroma	EPB41L2-EPB41L2	120
RNF113A-RNF113A	9.94987e-11	5.43866	0.107	0.143	2.37901e-06	Neural prog	RNF113A-RNF113A	38
GALNT11-GALNT11	1.12804e-70	5.4344	0.685	0.35	2.69714e-66	Mat ChP	GALNT11-GALNT11	120
RFC1-RFC1	2.28091e-58	5.42119	0.744	0.575	5.45366e-54	Neural prog	RFC1-RFC1	119
ARGLU1-ARGLU1	2.54891e-104	5.41805	0.964	0.846	6.09444e-100	Neural prog	ARGLU1-ARGLU1	119
TMEM14A-TMEM14A	3.06722e-47	5.41448	0.644	0.366	7.33373e-43	Mat ChP	TMEM14A-TMEM14A	119
MAZ-MAZ	1.93097e-55	5.41275	0.835	0.651	4.61695e-51	Neural prog	MAZ-MAZ	119
BDP1-BDP1	7.81605e-162	5.40958	0.7	0.516	1.86882e-157	Neural prog	BDP1-BDP1	119
NID1-NID1	0	5.40489	0.6	0.036	0	ChP stroma	NID1-NID1	119
SLC1A2-SLC1A2	4.087e-39	5.40074	0.126	0.077	9.77201e-35	Neural prog	SLC1A2-SLC1A2	119
SPTLC2-SPTLC2	5.99672e-25	5.39986	0.397	0.205	1.43382e-20	Mat ChP	SPTLC2-SPTLC2	115
GOLIM4-GOLIM4	1.30651e-111	5.39318	0.183	0.348	3.12386e-107	Neural prog	GOLIM4-GOLIM4	119
MAPT-MAPT	0	5.36958	0.836	0.146	0	Neurons	MAPT-MAPT	118
DDT-DDT	4.78854e-14	5.36853	0.888	0.731	1.14494e-09	Neural prog	DDT-DDT	55
ZADH2-ZADH2	1.81844e-25	5.36036	0.271	0.19	4.34789e-21	Neurons	ZADH2-ZADH2	117
CTC-444N24.11-CTC-444N24.11	6.59236e-05	5.35099	0.161	0.195	1	Neural prog	CTC-444N24.11-CTC-444N24.11	6
CTNNBIP1-CTNNBIP11	9.49982e-07	5.34441	0.341	0.233	0.0227141	ChP stroma	CTNNBIP1-CTNNBIP1	16
DMD-DMD	1.7596e-32	5.31926	0.113	0.182	4.20719e-28	Neural prog	DMD-DMD	117
NEO1-NEO1	9.41634e-60	5.31577	0.33	0.207	2.25145e-55	Neurons	NEO1-NEO1	117
PPP2R2B-PPP2R2B	8.84059e-231	5.3129	0.487	0.237	2.11378e-226	Neurons	PPP2R2B-PPP2R2B	117
CTD-2186M15.3-CTD-2186M15.3	5.33433e-43	5.31288	0.083	0.155	1.27544e-38	Neural prog	CTD-2186M15.3-CTD-2186M15.3	117
MAL2-MAL2	1.61168e-25	5.3036	0.066	0.138	3.85352e-21	Neurons	MAL2-MAL2	116
RDH10-RDH10	1.92458e-56	5.2989	0.437	0.15	4.60168e-52	Imm ChP/hem	RDH10-RDH10	117
HOXB6-HOXB6	0	5.26338	0.233	0.052	0	Neural prog	HOXB6-HOXB6	116
NECAP2-NECAP2	2.70988e-14	5.26322	0.188	0.252	6.47932e-10	Neural prog	NECAP2-NECAP2	56
USP1-USP1	4.21999e-14	5.24892	0.231	0.302	1.009e-09	Neural prog	USP1-USP1	54
PSMA3-PSMA3	5.31082e-13	5.23597	0.873	0.718	1.26982e-08	Neural prog	PSMA3-PSMA3	49
ZNF24-ZNF24	3.55849e-57	5.23356	0.265	0.414	8.50835e-53	Neural prog	ZNF24-ZNF24	115
HMX1-HMX1	4.71931e-104	5.23238	0.154	0.013	1.12839e-99	Imm ChP/hem	HMX1-HMX1	115
SEZ6L2-SEZ6L2	0	5.22043	0.72	0.316	0	Neurons	SEZ6L2-SEZ6L2	115
RP11-382A20.3-RP11-382A20.3	4.97598e-86	5.16699	0.835	0.627	1.18976e-81	Neural prog	RP11-382A20.3-RP11-382A20.3	114
XRN2-XRN2	8.71669e-05	5.14653	0.83	0.718	1	Neural prog	XRN2-XRN2	5
TMEM98-TMEM98	1.31749e-05	5.13816	0.858	0.809	0.315011	Imm ChP/hem	TMEM98-TMEM98	10
GOLM1-GOLM1	4.33347e-59	5.12905	0.733	0.562	1.03613e-54	Neural prog	GOLM1-GOLM1	113
CGNL1-CGNL1	6.2221e-122	5.12025	0.507	0.128	1.4877e-117	Mat ChP	CGNL1-CGNL1	113
URI1-URI1	6.47611e-25	5.11895	0.706	0.583	1.54844e-20	Neural prog	URI1-URI1	108
ADD3-ADD3	2.63019e-84	5.11183	0.715	0.296	6.28878e-80	ChP stroma	ADD3-ADD3	112
PSMD11-PSMD11	5.40922e-39	5.10825	0.7	0.569	1.29334e-34	Neural prog	PSMD11-PSMD11	112
RP11-83A24.2-RP11-83A24.2	2.99159e-05	5.0845	0.177	0.218	0.71529	Neural prog	RP11-83A24.2-RP11-83A24.2	8
KIAA0895L-KIAA0895L	3.61034e-10	5.07756	0.132	0.173	8.63233e-06	Neural prog	KIAA0895L-KIAA0895L	33
BAG5-BAG5	2.795e-24	5.06791	0.232	0.33	6.68285e-20	Neural prog	BAG5-BAG5	104
PKD1-PKD1	0.000402825	5.05373	0.143	0.171	1	Neural prog	PKD1-PKD1	2
XPA-XPA	1.44079e-37	5.04821	0.252	0.376	3.44492e-33	Neural prog	XPA-XPA	111
RANBP6-RANBP6	1.59547e-22	5.0422	0.154	0.224	3.81478e-18	Neural prog	RANBP6-RANBP6	95
FOCAD-FOCAD	1.22407e-93	5.03442	0.543	0.179	2.92676e-89	Mat ChP	FOCAD-FOCAD	111
GCC2-GCC2	0.000319149	5.02615	0.56	0.64	1	Imm ChP/hem	GCC2-GCC2	2
CWC15-CWC15	2.97397e-64	5.02607	0.884	0.689	7.11076e-60	Neural prog	CWC15-CWC15	111
NRXN1-NRXN1	9.87032e-294	5.0222	0.386	0.181	2.35999e-289	Neural prog	NRXN1-NRXN1	110
POU3F3-POU3F3	3.25839e-145	5.01814	0.231	0.117	7.79081e-141	Neural prog	POU3F3-POU3F3	110
GALNT10-GALNT10	1.55643e-20	5.01317	0.458	0.259	3.72142e-16	Imm ChP/hem	GALNT10-GALNT10	84
COBLL1-COBLL1	1.36446e-40	5.00237	0.455	0.187	3.26242e-36	Imm ChP/hem	COBLL1-COBLL1	110
FIS1-FIS1	2.67852e-146	4.99982	0.942	0.906	6.40435e-142	Neural prog	FIS1-FIS1	110
TBCC-TBCC	1.12485e-14	4.9982	0.163	0.222	2.68952e-10	Neural prog	TBCC-TBCC	55
SON-SON	1.17037e-98	4.99425	0.984	0.926	2.79835e-94	Neural prog	SON-SON	110
SNRPA1-SNRPA1	7.30224e-30	4.98115	0.599	0.506	1.74597e-25	Neural prog	SNRPA1-SNRPA1	110
SNRPD3-SNRPD3	6.85746e-30	4.97195	0.954	0.884	1.63962e-25	Neural prog	SNRPD3-SNRPD3	109
UBN1-UBN1	4.64047e-102	4.96866	0.202	0.373	1.10954e-97	Neural prog	UBN1-UBN1	109
ZNF428-ZNF428	3.8509e-13	4.96113	0.985	0.929	9.20751e-09	Neural prog	ZNF428-ZNF428	47
DDX5-DDX5	1.64353e-64	4.94762	0.992	0.941	3.92969e-60	Neural prog	DDX5-DDX5	109
TMEM259-TMEM259	3.00696e-19	4.94437	0.249	0.346	7.18964e-15	Neural prog	TMEM259-TMEM259	77
LUC7L3-LUC7L3	1.0515e-254	4.93671	0.983	0.899	2.51413e-250	Neural prog	LUC7L3-LUC7L3	109
RALBP1-RALBP1	2.519e-16	4.9343	0.431	0.487	6.02293e-12	Neural prog	RALBP1-RALBP1	62
HOXB7-HOXB7	0	4.92637	0.226	0.064	0	Neural prog	HOXB7-HOXB7	108
FBN2-FBN2	8.87035e-152	4.90422	0.687	0.193	2.1209e-147	ChP stroma	FBN2-FBN2	108
U2SURP-U2SURP	5.99237e-10	4.89146	0.897	0.753	1.43278e-05	Neural prog	U2SURP-U2SURP	30
TTC3-TTC3	0	4.88899	0.997	0.917	0	Neurons	TTC3-TTC3	108
PPP2CB-PPP2CB	3.87623e-55	4.8803	0.652	0.524	9.26808e-51	Neural prog	PPP2CB-PPP2CB	107
TDP1-TDP1	3.73124e-32	4.88014	0.053	0.103	8.92139e-28	Neural prog	TDP1-TDP1	107
MPC1-MPC1	3.7691e-28	4.86516	0.748	0.576	9.01191e-24	Neural prog	MPC1-MPC1	107
H2AFV-H2AFV	1.64957e-75	4.86026	0.918	0.709	3.94413e-71	Neural prog	H2AFV-H2AFV	107
CCDC102B-CCDC102B	1.02794e-54	4.85779	0.301	0.08	2.45781e-50	ChP stroma	CCDC102B-CCDC102B	107
DAZAP2-DAZAP2	5.47661e-51	4.85694	0.225	0.353	1.30946e-46	Neural prog	DAZAP2-DAZAP2	107
HIST1H1E-HIST1H1E	5.74624e-37	4.85552	0.134	0.216	1.37393e-32	Neural prog	HIST1H1E-HIST1H1E	107
TUBA1A-TUBA1A	0	4.85469	1	0.989	0	Neurons	TUBA1A-TUBA1A	107
YIPF4-YIPF4	2.55721e-28	4.84451	0.28	0.401	6.11429e-24	Neural prog	YIPF4-YIPF4	107
SLC23A2-SLC23A2	3.59938e-68	4.84204	0.432	0.143	8.60612e-64	Mat ChP	SLC23A2-SLC23A2	107
PCDH19-PCDH19	4.73387e-187	4.83732	0.173	0.043	1.13187e-182	Neurons	PCDH19-PCDH19	106
EXOC3-AS1-EXOC3-AS1	3.31069e-31	4.82624	0.119	0.191	7.91586e-27	Neural prog	EXOC3-AS1-EXOC3-AS1	106
UBA1-UBA11	4.92381e-12	4.82559	0.584	0.436	1.17728e-07	Imm ChP/hem	UBA1-UBA1	40
CCDC107-CCDC107	2.46913e-26	4.81104	0.642	0.545	5.90369e-22	Neural prog	CCDC107-CCDC107	106
DGUOK-DGUOK	1.01421e-07	4.80093	0.901	0.753	0.00242496	Neural prog	DGUOK-DGUOK	19
NARF-NARF	8.96854e-25	4.80014	0.589	0.512	2.14438e-20	Neural prog	NARF-NARF	101
ATP6V0A1-ATP6V0A1	1.01405e-38	4.77904	0.196	0.304	2.42461e-34	Neural prog	ATP6V0A1-ATP6V0A1	105
PUM3-PUM3	5.33359e-12	4.77803	0.221	0.291	1.27526e-07	Neural prog	PUM3-PUM3	40
IDH1-IDH1	7.18083e-80	4.77747	0.23	0.392	1.71694e-75	Neural prog	IDH1-IDH1	105
SFSWAP-SFSWAP	2.55376e-64	4.77407	0.198	0.329	6.10604e-60	Neural prog	SFSWAP-SFSWAP	105
CMTR2-CMTR2	5.03498e-09	4.77026	0.152	0.196	0.000120386	Neural prog	CMTR2-CMTR2	25
VEZT-VEZT	5.33899e-10	4.76511	0.258	0.33	1.27655e-05	Neural prog	VEZT-VEZT	30
LMNB1-LMNB1	2.65197e-15	4.76108	0.19	0.255	6.34085e-11	Neural prog	LMNB1-LMNB1	55
FBLN1-FBLN11	3.1934e-43	4.74083	0.765	0.573	7.63543e-39	Mat ChP	FBLN1-FBLN1	104
SYNCRIP-SYNCRIP	9.85194e-108	4.72642	0.86	0.647	2.3556e-103	Neural prog	SYNCRIP-SYNCRIP	104
PCSK1N-PCSK1N	4.15968e-48	4.7216	0.974	0.796	9.94579e-44	Neural prog	PCSK1N-PCSK1N	104
PRDM2-PRDM2	1.72002e-23	4.69943	0.215	0.302	4.11256e-19	Neural prog	PRDM2-PRDM2	93
CALB1-CALB1	3.34929e-219	4.68787	0.01	0.159	8.00815e-215	Neural prog	CALB1-CALB1	103
NKAIN3-NKAIN3	4.32113e-34	4.68531	0.16	0.113	1.03318e-29	Neural prog	NKAIN3-NKAIN3	103
PNPLA8-PNPLA8	6.96877e-19	4.68356	0.237	0.326	1.66623e-14	Neural prog	PNPLA8-PNPLA8	71
SSNA1-SSNA1	8.27466e-19	4.68025	0.493	0.712	1.97847e-14	ChP stroma	SSNA1-SSNA1	71
C3orf14-C3orf14	0	4.6784	0.709	0.261	0	Neurons	C3orf14-C3orf14	103
ZNF91-ZNF91	1.43102e-07	4.67776	0.306	0.391	0.00342158	Neural prog	ZNF91-ZNF91	18
NHLH2-NHLH2	5.622e-257	4.67742	0.195	0.041	1.34422e-252	Neurons	NHLH2-NHLH2	103
NCOR1-NCOR1	9.04076e-13	4.6694	0.813	0.668	2.16164e-08	Neural prog	NCOR1-NCOR1	42
C1orf123-C1orf123	4.89558e-137	4.66487	0.18	0.361	1.17053e-132	Neural prog	C1orf123-C1orf123	103
ZIC4-ZIC4	8.30616e-286	4.66261	0.041	0.396	1.986e-281	Neurons	ZIC4-ZIC4	103
TRAM1-TRAM1	1.61117e-06	4.65364	0.6	0.488	0.0385231	ChP stroma	TRAM1-TRAM1	13
LAMP5-LAMP5	0	4.63707	0.143	0.015	0	Neurons	LAMP5-LAMP5	102
IMMP1L-IMMP1L	3.39139e-138	4.61923	0.183	0.365	8.10882e-134	Neural prog	IMMP1L-IMMP1L	102
COBLL1-COBLL11	7.54618e-205	4.61025	0.726	0.182	1.80429e-200	Mat ChP	COBLL1-COBLL1	101
DKK3-DKK3	1.20183e-15	4.60875	0.213	0.29	2.87358e-11	Neural prog	DKK3-DKK3	55
MYADM-MYADM	6.53258e-24	4.59911	0.417	0.207	1.56194e-19	ChP stroma	MYADM-MYADM	93
EMCN-EMCN	0	4.59849	0.389	0.009	0	ChP stroma	EMCN-EMCN	101
SSR1-SSR1	2.46785e-42	4.5982	0.258	0.39	5.90063e-38	Neural prog	SSR1-SSR1	101
GCK-GCK	8.5307e-16	4.59708	0.102	0.029	2.03969e-11	Imm ChP/hem	GCK-GCK	55
PIFO-PIFO	1.40072e-83	4.59131	0.817	0.478	3.34912e-79	Mat ChP	PIFO-PIFO	101
PRELID1-PRELID1	1.0835e-24	4.57733	0.967	0.917	2.59065e-20	Neural prog	PRELID1-PRELID1	96
SIKE1-SIKE1	1.43593e-41	4.57121	0.217	0.335	3.43332e-37	Neural prog	SIKE1-SIKE1	101
PLCB1-PLCB1	4.28415e-60	4.56678	0.251	0.14	1.02434e-55	Neurons	PLCB1-PLCB1	100
EIF4G2-EIF4G2	0	4.56223	0.995	0.971	0	Neurons	EIF4G2-EIF4G2	100
MRTO4-MRTO4	1.23867e-66	4.55948	0.201	0.334	2.96167e-62	Neural prog	MRTO4-MRTO4	100
LINC00643-LINC00643	1.23881e-51	4.55702	0.185	0.04	2.96199e-47	Mat ChP	LINC00643-LINC00643	100
BRD2-BRD2	8.87908e-41	4.54711	0.526	0.466	2.12299e-36	Neural prog	BRD2-BRD2	100
CECR2-CECR2	1.21332e-06	4.53878	0.128	0.159	0.0290105	Neural prog	CECR2-CECR2	13
UBA2-UBA2	2.50649e-53	4.53741	0.735	0.574	5.99302e-49	Neural prog	UBA2-UBA2	100
PREPL-PREPL	2.93892e-69	4.5369	0.212	0.359	7.02696e-65	Neural prog	PREPL-PREPL	100
CBX5-CBX5	3.07368e-30	4.51544	0.949	0.898	7.34916e-26	Neural prog	CBX5-CBX5	99
DDX24-DDX24	2.20828e-106	4.51138	0.963	0.889	5.28e-102	Neural prog	DDX24-DDX24	99
TIPRL-TIPRL	1.24433e-69	4.50784	0.679	0.541	2.97519e-65	Neural prog	TIPRL-TIPRL	99
CASC5-CASC5	0.000329425	4.50282	0.107	0.062	1	ChP stroma	CASC5-CASC5	2
TMEM35-TMEM35	0	4.49839	0.731	0.135	0	Neurons	TMEM35-TMEM35	99
RBBP7-RBBP71	1.66013e-77	4.4888	0.831	0.517	3.96937e-73	ChP stroma	RBBP7-RBBP7	99
PRMT2-PRMT2	1.8701e-92	4.4793	0.859	0.691	4.4714e-88	Neural prog	PRMT2-PRMT2	99
ELAVL3-ELAVL3	0	4.46428	0.907	0.175	0	Neurons	ELAVL3-ELAVL3	98
RNASEH2B-RNASEH2B	6.0203e-16	4.45857	0.131	0.181	1.43945e-11	Neural prog	RNASEH2B-RNASEH2B	54
NRXN2-NRXN2	0	4.45784	0.524	0.15	0	Neurons	NRXN2-NRXN2	98
RP11-51J9.5-RP11-51J9.5	5.95846e-25	4.45742	0.124	0.086	1.42467e-20	Neural prog	RP11-51J9.5-RP11-51J9.5	95
MAP3K2-MAP3K2	2.61999e-43	4.44408	0.166	0.264	6.26439e-39	Neural prog	MAP3K2-MAP3K2	98
HM13-HM13	4.11169e-102	4.43507	0.779	0.59	9.83104e-98	Neural prog	HM13-HM13	98
PLXNA2-PLXNA2	0	4.42976	0.416	0.066	0	Neurons	PLXNA2-PLXNA2	97
CCDC39-CCDC39	1.38316e-90	4.42411	0.534	0.174	3.30713e-86	Mat ChP	CCDC39-CCDC39	97
TMEM59L-TMEM59L	0	4.42307	0.581	0.138	0	Neurons	TMEM59L-TMEM59L	97
VTA1-VTA1	4.62788e-81	4.41727	0.2	0.345	1.10653e-76	Neural prog	VTA1-VTA1	97
ATF6B-ATF6B	7.97008e-15	4.41128	0.208	0.279	1.90565e-10	Neural prog	ATF6B-ATF6B	49
SFPQ-SFPQ	2.84869e-93	4.39493	0.962	0.82	6.81121e-89	Neural prog	SFPQ-SFPQ	97
DDX3X-DDX3X	2.14729e-196	4.39394	0.813	0.591	5.13417e-192	Neural prog	DDX3X-DDX3X	97
TOB1-TOB1	5.18661e-16	4.38881	0.158	0.218	1.24012e-11	Neural prog	TOB1-TOB1	54
CD302-CD3021	3.48619e-130	4.37527	0.372	0.07	8.33548e-126	Mat ChP	CD302-CD302	96
NSMF-NSMF	2.442e-39	4.36077	0.284	0.187	5.83883e-35	Neurons	NSMF-NSMF	96
ZNF22-ZNF22	1.18319e-113	4.36011	0.833	0.614	2.82901e-109	Neural prog	ZNF22-ZNF22	96
SCOC-SCOC	3.60655e-25	4.35927	0.875	0.701	8.62326e-21	Neural prog	SCOC-SCOC	93
RBMX-RBMX	6.24767e-20	4.35919	0.91	0.746	1.49382e-15	Neural prog	RBMX-RBMX	71
PSMD4-PSMD4	7.33552e-21	4.35277	0.86	0.7	1.75392e-16	Neural prog	PSMD4-PSMD4	75
ECE2-ECE2	3.48223e-45	4.34553	0.048	0.108	8.32601e-41	Neural prog	ECE2-ECE2	96
CCSAP-CCSAP	0	4.34135	0.513	0.144	0	Neurons	CCSAP-CCSAP	95
ATP2A2-ATP2A2	3.93621e-124	4.3356	0.185	0.36	9.41148e-120	Neural prog	ATP2A2-ATP2A2	95
SEC61A2-SEC61A2	3.62826e-10	4.32605	0.105	0.141	8.67518e-06	Neural prog	SEC61A2-SEC61A2	28
KLHL23-KLHL23	0	4.32492	0.725	0.336	0	Neurons	KLHL23-KLHL23	95
TMTC1-TMTC1	3.10554e-34	4.31208	0.229	0.066	7.42535e-30	Imm ChP/hem	TMTC1-TMTC1	95
SEPT3-SEPT3	0	4.30722	0.685	0.116	0	Neurons	SEPT3-SEPT3	95
CCDC66-CCDC66	9.99693e-64	4.30167	0.224	0.369	2.39027e-59	Neural prog	CCDC66-CCDC66	95
TDG-TDG	5.51342e-86	4.29758	0.22	0.381	1.31826e-81	Neural prog	TDG-TDG	95
PCNA-PCNA1	1.90858e-05	4.29532	0.406	0.294	0.456341	ChP stroma	PCNA-PCNA	7
SLC16A9-SLC16A91	2.46007e-40	4.29376	0.422	0.182	5.88202e-36	Mat ChP	SLC16A9-SLC16A9	94
EMX2-EMX2	6.81432e-21	4.29371	0.192	0.259	1.6293e-16	Neural prog	EMX2-EMX2	74
GADD45GIP1-GADD45GIP1	1.05986e-81	4.285	0.956	0.918	2.53412e-77	Neural prog	GADD45GIP1-GADD45GIP1	94
PRIM1-PRIM1	1.61549e-08	4.28181	0.077	0.102	0.000386262	Neural prog	PRIM1-PRIM1	21
COA5-COA5	1.84523e-141	4.27997	0.178	0.364	4.41194e-137	Neural prog	COA5-COA5	94
KPNA4-KPNA4	4.01757e-39	4.27838	0.272	0.399	9.60602e-35	Neural prog	KPNA4-KPNA4	94
FNDC5-FNDC5	2.4201e-17	4.27753	0.117	0.182	5.78645e-13	Neurons	FNDC5-FNDC5	58
CTNNAL1-CTNNAL1	4.62403e-28	4.2775	0.575	0.531	1.10561e-23	Neural prog	CTNNAL1-CTNNAL1	94
NPTXR-NPTXR	0	4.27732	0.421	0.069	0	Neurons	NPTXR-NPTXR	94
RSBN1-RSBN1	2.09305e-05	4.27083	0.283	0.349	0.500448	Neural prog	RSBN1-RSBN1	7
IGFBP4-IGFBP4	0	4.27079	0.814	0.136	0	ChP stroma	IGFBP4-IGFBP4	94
C7orf73-C7orf73	1.90567e-18	4.27039	0.926	0.83	4.55646e-14	Neural prog	C7orf73-C7orf73	63
IDH2-IDH2	7.65961e-45	4.26184	0.781	0.587	1.83141e-40	Mat ChP	IDH2-IDH2	94
BUB3-BUB3	2.47691e-29	4.25814	0.271	0.388	5.92229e-25	Neural prog	BUB3-BUB3	94
DBT-DBT	5.09647e-31	4.25783	0.096	0.159	1.21857e-26	Neural prog	DBT-DBT	94
ANKRA2-ANKRA2	1.19738e-14	4.24302	0.128	0.177	2.86294e-10	Neural prog	ANKRA2-ANKRA2	46
CNR1-CNR1	0	4.23501	0.349	0.029	0	Neurons	CNR1-CNR1	93
MN1-MN1	3.60232e-128	4.23095	0.183	0.061	8.61315e-124	Neurons	MN1-MN1	93
CMAS-CMAS	4.37598e-145	4.22464	0.205	0.401	1.0463e-140	Neural prog	CMAS-CMAS	93
EMILIN1-EMILIN1	0	4.21737	0.797	0.071	0	ChP stroma	EMILIN1-EMILIN1	93
GMDS-GMDS	2.53334e-267	4.21286	0.606	0.088	6.05723e-263	ChP stroma	GMDS-GMDS	93
UPF3A-UPF3A	3.07845e-31	4.21171	0.844	0.696	7.36057e-27	Neural prog	UPF3A-UPF3A	93
PHF23-PHF23	1.19386e-200	4.20857	0.137	0.345	2.85452e-196	Neural prog	PHF23-PHF23	93
OCIAD1-OCIAD1	1.99216e-65	4.20158	0.943	0.889	4.76327e-61	Neural prog	OCIAD1-OCIAD1	92
HNRNPR-HNRNPR	3.85901e-46	4.18633	0.983	0.861	9.2269e-42	Neural prog	HNRNPR-HNRNPR	92
H2AFY-H2AFY	1.01329e-22	4.18568	0.946	0.852	2.42277e-18	Neural prog	H2AFY-H2AFY	80
KIAA1715-KIAA1715	3.11431e-62	4.18238	0.408	0.268	7.44631e-58	Neurons	KIAA1715-KIAA1715	92
EEA1-EEA1	6.44214e-39	4.17782	0.203	0.309	1.54031e-34	Neural prog	EEA1-EEA1	92
ZC3H6-ZC3H6	1.11345e-15	4.17747	0.209	0.28	2.66225e-11	Neural prog	ZC3H6-ZC3H6	50
PODXL2-PODXL2	0	4.17129	0.778	0.215	0	Neurons	PODXL2-PODXL2	92
NSUN6-NSUN6	1.73284e-13	4.1657	0.17	0.146	4.14321e-09	Neural prog	NSUN6-NSUN6	41
FNBP1L-FNBP1L	4.99654e-45	4.16363	0.861	0.661	1.19467e-40	Neural prog	FNBP1L-FNBP1L	92
NRIP1-NRIP1	2.70425e-06	4.16134	0.361	0.26	0.0646587	Imm ChP/hem	NRIP1-NRIP1	11
BST2-BST2	2.08135e-40	4.14915	0.403	0.153	4.97652e-36	ChP stroma	BST2-BST2	91
COLGALT2-COLGALT2	4.28415e-41	4.14327	0.232	0.059	1.02434e-36	Imm ChP/hem	COLGALT2-COLGALT2	91
VRK1-VRK1	3.58413e-62	4.14243	0.271	0.152	8.56964e-58	Neurons	VRK1-VRK1	91
DTWD1-DTWD1	1.72831e-22	4.14227	0.187	0.264	4.13239e-18	Neural prog	DTWD1-DTWD1	78
TMEM41A-TMEM41A	1.98959e-55	4.13444	0.094	0.18	4.7571e-51	Neural prog	TMEM41A-TMEM41A	91
ANKRD12-ANKRD12	6.59291e-227	4.12989	0.897	0.65	1.57636e-222	Neural prog	ANKRD12-ANKRD12	91
PRMT1-PRMT1	4.24897e-89	4.1285	0.943	0.866	1.01593e-84	Neural prog	PRMT1-PRMT1	91
ST8SIA1-ST8SIA1	3.573e-42	4.1203	0.081	0.15	8.54305e-38	Neural prog	ST8SIA1-ST8SIA1	91
CEP170-CEP170	0	4.10597	0.929	0.476	0	Neurons	CEP170-CEP170	90
CALCRL-CALCRL	0	4.10395	0.335	0.018	0	ChP stroma	CALCRL-CALCRL	90
ATP5G1-ATP5G1	6.45766e-70	4.10085	0.94	0.888	1.54403e-65	Neural prog	ATP5G1-ATP5G1	90
YAF2-YAF2	2.59547e-28	4.09468	0.176	0.257	6.20577e-24	Neural prog	YAF2-YAF2	90
FAM118A-FAM118A	1.34068e-25	4.0936	0.191	0.148	3.20558e-21	Neural prog	FAM118A-FAM118A	90
EIF1AX-EIF1AX	2.17796e-14	4.09133	0.958	0.82	5.20751e-10	Neural prog	EIF1AX-EIF1AX	44
SCRG1-SCRG1	7.34947e-195	4.08997	0.142	0.043	1.75726e-190	Neural prog	SCRG1-SCRG1	90
C2orf47-C2orf47	2.11491e-99	4.0876	0.065	0.174	5.05675e-95	Neural prog	C2orf47-C2orf47	90
FOXG1-FOXG11	0	4.07706	0.736	0.076	0	Neurons	FOXG1-FOXG1	90
GXYLT1-GXYLT1	4.88953e-89	4.07226	0.074	0.179	1.16909e-84	Neural prog	GXYLT1-GXYLT1	90
OLA1-OLA1	1.68674e-124	4.07114	0.736	0.638	4.03299e-120	Neurons	OLA1-OLA1	90
CDC37L1-CDC37L1	2.32798e-36	4.06749	0.153	0.239	5.56619e-32	Neural prog	CDC37L1-CDC37L1	89
NEU1-NEU1	1.94927e-116	4.06737	0.158	0.322	4.6607e-112	Neural prog	NEU1-NEU1	89
NAT9-NAT9	8.88148e-09	4.0645	0.134	0.173	0.000212356	Neural prog	NAT9-NAT9	21
KIAA1109-KIAA1109	1.53807e-129	4.06284	0.473	0.27	3.67751e-125	Neurons	KIAA1109-KIAA1109	89
TMEM183A-TMEM183A	2.42155e-177	4.04011	0.193	0.41	5.78993e-173	Neural prog	TMEM183A-TMEM183A	89
LIG1-LIG1	4.43418e-38	4.03977	0.082	0.147	1.06021e-33	Neural prog	LIG1-LIG1	89
MAD2L2-MAD2L2	2.83981e-144	4.0377	0.21	0.408	6.78998e-140	Neural prog	MAD2L2-MAD2L2	89
SURF4-SURF41	0.000352185	4.03591	0.431	0.327	1	Imm ChP/hem	SURF4-SURF4	2
MTIF3-MTIF3	5.52031e-188	4.03172	0.195	0.423	1.31991e-183	Neural prog	MTIF3-MTIF3	89
SEMA6A-SEMA6A	6.32763e-09	4.02553	0.288	0.234	0.000151294	Neurons	SEMA6A-SEMA6A	21
GPATCH2L-GPATCH2L	2.44202e-07	4.0217	0.305	0.391	0.00583886	Neural prog	GPATCH2L-GPATCH2L	15
WRB-WRB	8.686e-16	4.01421	0.76	0.666	2.07682e-11	Mat ChP	WRB-WRB	48
DDX18-DDX18	0	4.01148	0.857	0.59	0	Neural prog	DDX18-DDX18	88
DOK6-DOK6	4.60021e-123	4.00925	0.241	0.099	1.09991e-118	Neurons	DOK6-DOK6	88
MAGOH-MAGOH	1.58404e-34	4.00447	0.718	0.579	3.78745e-30	Neural prog	MAGOH-MAGOH	88
SLC7A8-SLC7A8	8.64616e-09	4.00072	0.417	0.274	0.00020673	ChP stroma	SLC7A8-SLC7A8	20
RTF1-RTF11	0	4.00066	0.94	0.844	0	Neurons	RTF1-RTF1	88
PKN2-PKN2	1.79389e-08	3.99991	0.518	0.49	0.000428919	Neural prog	PKN2-PKN2	19
GOLT1B-GOLT1B	9.11981e-05	3.9957	0.144	0.174	1	Neural prog	GOLT1B-GOLT1B	4
FRG1-FRG1	1.16054e-36	3.98232	0.261	0.385	2.77485e-32	Neural prog	FRG1-FRG1	88
PRR4-PRR4	8.75349e-08	3.9795	0.208	0.266	0.00209296	Neural prog	PRR4-PRR4	16
ARHGAP18-ARHGAP18	4.57888e-89	3.97005	0.489	0.158	1.09481e-84	Mat ChP	ARHGAP18-ARHGAP18	87
DHPS-DHPS	1.81791e-70	3.96693	0.251	0.406	4.34662e-66	Neural prog	DHPS-DHPS	87
PIAS2-PIAS2	3.296e-30	3.95239	0.249	0.363	7.88074e-26	Neural prog	PIAS2-PIAS2	87
IAH1-IAH1	1.22281e-46	3.94926	0.216	0.337	2.92373e-42	Neural prog	IAH1-IAH1	87
ENSA-ENSA	4.03354e-22	3.94454	0.833	0.738	9.64421e-18	Neural prog	ENSA-ENSA	73
OS9-OS9	5.96127e-245	3.93903	0.176	0.423	1.42534e-240	Neural prog	OS9-OS9	87
FUNDC2-FUNDC2	5.58604e-20	3.93719	0.682	0.575	1.33562e-15	Neural prog	FUNDC2-FUNDC2	64
NELFE-NELFE	1.20702e-16	3.93155	0.433	0.485	2.88598e-12	Neural prog	NELFE-NELFE	51
ST6GAL2-ST6GAL2	2.25147e-223	3.93134	0.269	0.083	5.38327e-219	Neurons	ST6GAL2-ST6GAL2	86
CHMP4A-CHMP4A	2.95924e-87	3.92505	0.232	0.403	7.07554e-83	Neural prog	CHMP4A-CHMP4A	86
THRA-THRA1	0	3.92299	0.761	0.288	0	Neurons	THRA-THRA	86
UBE2R2-UBE2R2	1.94596e-05	3.92288	0.844	0.694	0.46528	Neural prog	UBE2R2-UBE2R2	7
CCDC14-CCDC14	1.69508e-06	3.92246	0.408	0.297	0.0405294	ChP stroma	CCDC14-CCDC14	11
UBE3A-UBE3A	1.09478e-26	3.91615	0.578	0.504	2.61763e-22	Neural prog	UBE3A-UBE3A	86
PCDHGB6-PCDHGB6	0	3.91571	0.547	0.195	0	Neurons	PCDHGB6-PCDHGB6	86
UG0898H09-UG0898H09	2.07364e-55	3.91296	0.115	0.061	4.95807e-51	Neural prog	UG0898H09-UG0898H09	86
KCTD12-KCTD12	8.63553e-13	3.9048	0.109	0.161	2.06476e-08	Neurons	KCTD12-KCTD12	35
PSMD2-PSMD2	6.32157e-17	3.904	0.835	0.671	1.51149e-12	Neural prog	PSMD2-PSMD2	52
CHCHD7-CHCHD7	1.19788e-21	3.89753	0.182	0.258	2.86413e-17	Neural prog	CHCHD7-CHCHD7	70
DLG1-DLG1	4.7897e-34	3.89673	0.169	0.275	1.14522e-29	Neurons	DLG1-DLG1	86
TMEM160-TMEM160	3.34176e-110	3.89633	0.894	0.83	7.99014e-106	Neural prog	TMEM160-TMEM160	86
DCAF7-DCAF7	1.41385e-23	3.8924	0.596	0.514	3.38051e-19	Neural prog	DCAF7-DCAF7	77
TCEAL4-TCEAL4	1.93813e-12	3.89019	0.957	0.871	4.63408e-08	Neural prog	TCEAL4-TCEAL4	34
GPALPP1-GPALPP1	6.33942e-54	3.88983	0.158	0.266	1.51576e-49	Neural prog	GPALPP1-GPALPP1	86
RRAGC-RRAGC	1.29601e-12	3.88922	0.205	0.269	3.09877e-08	Neural prog	RRAGC-RRAGC	35
MITD1-MITD1	5.02683e-59	3.88556	0.135	0.239	1.20192e-54	Neural prog	MITD1-MITD1	85
ATP11C-ATP11C	7.64739e-125	3.88097	0.763	0.29	1.82849e-120	Mat ChP	ATP11C-ATP11C	85
DDR1-DDR1	1.32521e-58	3.84352	0.258	0.406	3.16858e-54	Neural prog	DDR1-DDR1	85
UBE2D2-UBE2D2	0.000952617	3.84086	0.935	0.81	1	Neural prog	UBE2D2-UBE2D2	0
ZCCHC11-ZCCHC11	1.13542e-119	3.83786	0.838	0.644	2.71479e-115	Neural prog	ZCCHC11-ZCCHC11	84
PDE1A-PDE1A	0	3.8299	0.335	0.036	0	Neurons	PDE1A-PDE1A	84
SATB1-SATB1	2.50899e-13	3.8222	0.22	0.17	5.99899e-09	Neurons	SATB1-SATB1	37
DHX36-DHX36	4.16873e-46	3.82171	0.904	0.757	9.96743e-42	Neural prog	DHX36-DHX36	84
VBP1-VBP1	2.28587e-92	3.81367	0.802	0.6	5.46551e-88	Neural prog	VBP1-VBP1	84
RSBN1L-RSBN1L	7.38174e-85	3.8108	0.681	0.544	1.76497e-80	Neural prog	RSBN1L-RSBN1L	84
PSD3-PSD3	1.20223e-16	3.80664	0.274	0.213	2.87453e-12	Neurons	PSD3-PSD3	49
BOD1L1-BOD1L1	1.86448e-135	3.80628	0.879	0.685	4.45798e-131	Neural prog	BOD1L1-BOD1L1	84
PSMD12-PSMD12	0.000184007	3.80568	0.519	0.493	1	Neural prog	PSMD12-PSMD12	3
SHOC2-SHOC2	1.2791e-27	3.8038	0.175	0.255	3.05833e-23	Neural prog	SHOC2-SHOC2	84
RDH11-RDH11	3.56647e-113	3.79783	0.693	0.519	8.52742e-109	Neural prog	RDH11-RDH11	84
AKT3-AKT31	0	3.79706	0.538	0.197	0	Neurons	AKT3-AKT3	84
MYEOV2-MYEOV2	1.8157e-16	3.79291	0.969	0.916	4.34134e-12	Neural prog	MYEOV2-MYEOV2	48
RP11-758H9.2-RP11-758H9.2	8.97301e-47	3.79062	0.158	0.102	2.14545e-42	Neural prog	RP11-758H9.2-RP11-758H9.2	83
NR2F1-AS1-NR2F1-AS1	3.87944e-29	3.78901	0.2	0.152	9.27574e-25	Neural prog	NR2F1-AS1-NR2F1-AS1	83
RUFY2-RUFY2	0.000317424	3.76359	0.24	0.291	1	Neural prog	RUFY2-RUFY2	2
DYNC1LI2-DYNC1LI2	8.43713e-85	3.76114	0.786	0.598	2.01732e-80	Neural prog	DYNC1LI2-DYNC1LI2	83
EID2-EID2	3.1041e-41	3.7593	0.188	0.292	7.4219e-37	Neural prog	EID2-EID2	83
ERICH5-ERICH5	1.63758e-162	3.75249	0.217	0.016	3.91546e-158	Imm ChP/hem	ERICH5-ERICH5	83
RNF8-RNF8	2.03729e-72	3.74607	0.176	0.307	4.87115e-68	Neural prog	RNF8-RNF8	82
NRDC-NRDC	7.93307e-82	3.74375	0.712	0.561	1.8968e-77	Neural prog	NRDC-NRDC	82
RABGAP1L-RABGAP1L	5.30746e-06	3.71923	0.298	0.202	0.126901	Imm ChP/hem	RABGAP1L-RABGAP1L	8
RPAIN-RPAIN	1.32359e-53	3.71277	0.925	0.765	3.16471e-49	Neural prog	RPAIN-RPAIN	82
PDAP1-PDAP1	2.56331e-48	3.71268	0.929	0.842	6.12887e-44	Neural prog	PDAP1-PDAP1	82
KCNJ13-KCNJ13	1.52095e-90	3.70817	0.637	0.229	3.63658e-86	Mat ChP	KCNJ13-KCNJ13	82
PLXNA4-PLXNA4	0	3.68494	0.214	0.03	0	Neurons	PLXNA4-PLXNA4	81
PCMTD1-PCMTD1	1.5398e-70	3.68401	0.193	0.328	3.68166e-66	Neural prog	PCMTD1-PCMTD1	81
ACBD5-ACBD5	6.75245e-40	3.67959	0.174	0.268	1.61451e-35	Neural prog	ACBD5-ACBD5	81
PTPRN2-PTPRN2	2.62554e-58	3.67894	0.438	0.158	6.27767e-54	Mat ChP	PTPRN2-PTPRN2	81
SLC22A17-SLC22A17	2.94723e-69	3.67426	0.795	0.505	7.04682e-65	Mat ChP	SLC22A17-SLC22A17	81
DCLK1-DCLK1	2.11423e-62	3.66408	0.235	0.159	5.05512e-58	Neural prog	DCLK1-DCLK1	81
CLDN11-CLDN11	0	3.65689	0.566	0.029	0	ChP stroma	CLDN11-CLDN11	80
COL8A2-COL8A21	4.19551e-191	3.64839	0.408	0.052	1.00315e-186	ChP stroma	COL8A2-COL8A2	80
RBMS1-RBMS1	4.36884e-10	3.64733	0.428	0.292	1.04459e-05	Imm ChP/hem	RBMS1-RBMS1	23
USP16-USP16	3.32989e-35	3.64337	0.338	0.449	7.96176e-31	Neural prog	USP16-USP16	80
GTF2B-GTF2B	2.8054e-86	3.6413	0.163	0.304	6.70772e-82	Neural prog	GTF2B-GTF2B	80
KIAA0101-KIAA0101	2.57948e-07	3.6308	0.113	0.139	0.00616754	Neural prog	KIAA0101-KIAA0101	13
SRFBP1-SRFBP1	2.2149e-29	3.6308	0.204	0.299	5.29583e-25	Neural prog	SRFBP1-SRFBP1	80
ARIH2-ARIH2	4.84902e-77	3.62147	0.166	0.298	1.1594e-72	Neural prog	ARIH2-ARIH2	80
SPG7-SPG7	3.45212e-73	3.61609	0.179	0.317	8.25401e-69	Neural prog	SPG7-SPG7	80
ATCAY-ATCAY1	0	3.61592	0.692	0.108	0	Neurons	ATCAY-ATCAY	80
KLHDC10-KLHDC10	4.20452e-112	3.61477	0.135	0.285	1.0053e-107	Neural prog	KLHDC10-KLHDC10	80
RBM5-RBM5	4.3136e-58	3.61123	0.241	0.386	1.03138e-53	Neural prog	RBM5-RBM5	79
ILF3-ILF3	5.34563e-22	3.6057	0.916	0.756	1.27814e-17	Neural prog	ILF3-ILF3	66
SNX5-SNX5	2.22922e-80	3.60389	0.178	0.316	5.33007e-76	Neural prog	SNX5-SNX5	79
FAM195B-FAM195B	1.68157e-37	3.6036	0.881	0.691	4.02064e-33	Neural prog	FAM195B-FAM195B	79
ATG3-ATG3	4.13575e-92	3.59878	0.178	0.327	9.88857e-88	Neural prog	ATG3-ATG3	79
EDIL3-EDIL3	1.07778e-207	3.59446	0.274	0.089	2.57698e-203	Neurons	EDIL3-EDIL3	79
ZNF131-ZNF131	6.3799e-08	3.59318	0.219	0.277	0.00152543	Neural prog	ZNF131-ZNF131	15
PJA1-PJA1	3.53128e-13	3.58738	0.271	0.251	8.4433e-09	Neural prog	PJA1-PJA1	34
CMSS1-CMSS1	1.85864e-82	3.58685	0.158	0.291	4.44401e-78	Neural prog	CMSS1-CMSS1	79
PCMT1-PCMT1	8.82893e-29	3.58566	0.863	0.689	2.111e-24	Neural prog	PCMT1-PCMT1	79
MRPS21-MRPS21	1.78159e-91	3.58172	0.946	0.908	4.25979e-87	Neural prog	MRPS21-MRPS21	79
HP1BP3-HP1BP3	1.25344e-43	3.57024	0.89	0.712	2.99698e-39	Neural prog	HP1BP3-HP1BP3	79
WNK3-WNK3	2.55181e-18	3.56753	0.216	0.297	6.10139e-14	Neural prog	WNK3-WNK3	52
PHIP-PHIP	4.24672e-112	3.5645	0.702	0.527	1.01539e-107	Neural prog	PHIP-PHIP	78
ASXL1-ASXL1	5.20962e-11	3.56358	0.246	0.322	1.24562e-06	Neural prog	ASXL1-ASXL1	26
CHD9-CHD9	5.97745e-221	3.55976	0.887	0.668	1.42921e-216	Neural prog	CHD9-CHD9	78
SRPK2-SRPK2	1.25477e-42	3.55726	0.696	0.563	3.00017e-38	Neural prog	SRPK2-SRPK2	78
MED28-MED28	3.42186e-10	3.55623	0.636	0.548	8.18167e-06	Neural prog	MED28-MED28	23
RNH1-RNH1	5.98032e-47	3.55609	0.709	0.575	1.42989e-42	Neural prog	RNH1-RNH1	78
RP11-332H14.2-RP11-332H14.2	3.94539e-22	3.55456	0.19	0.153	9.43343e-18	Neural prog	RP11-332H14.2-RP11-332H14.2	65
RDX-RDX	1.41094e-05	3.54981	0.926	0.787	0.337356	Neural prog	RDX-RDX	7
VSTM2A-VSTM2A	0	3.54691	0.195	0.02	0	Neurons	VSTM2A-VSTM2A	78
ANKRD54-ANKRD54	8.21908e-41	3.54524	0.138	0.226	1.96518e-36	Neural prog	ANKRD54-ANKRD54	78
ATP6V0E2-ATP6V0E2	0	3.54405	0.747	0.306	0	Neurons	ATP6V0E2-ATP6V0E2	78
PGP-PGP	5.77021e-09	3.53773	0.594	0.527	0.000137966	Neural prog	PGP-PGP	19
COX7A2L-COX7A2L	2.11584e-44	3.53727	0.953	0.906	5.05897e-40	Neural prog	COX7A2L-COX7A2L	78
EIF3A-EIF3A	6.58018e-75	3.53183	0.923	0.841	1.57332e-70	Neural prog	EIF3A-EIF3A	78
HIPK2-HIPK2	4.33749e-123	3.5293	0.208	0.398	1.03709e-118	Neural prog	HIPK2-HIPK2	78
CLSTN2-CLSTN2	9.13972e-14	3.52909	0.126	0.183	2.18531e-09	Neurons	CLSTN2-CLSTN2	35
GSK3B-GSK3B	1.94521e-36	3.52603	0.213	0.319	4.65099e-32	Neural prog	GSK3B-GSK3B	78
ABRACL-ABRACL	4.89163e-162	3.52306	0.603	0.386	1.16959e-157	Neurons	ABRACL-ABRACL	77
PSMB1-PSMB1	8.97411e-31	3.5216	0.982	0.945	2.14571e-26	Neural prog	PSMB1-PSMB1	77
CELF1-CELF1	1.80234e-36	3.52119	0.271	0.395	4.3094e-32	Neural prog	CELF1-CELF1	77
CAMKV-CAMKV	0	3.51655	0.274	0.029	0	Neurons	CAMKV-CAMKV	77
SCP2-SCP2	5.04849e-07	3.5095	0.665	0.574	0.0120709	Neural prog	SCP2-SCP2	12
LINGO1-LINGO1	0	3.50744	0.499	0.194	0	Neurons	LINGO1-LINGO1	77
AUTS2-AUTS2	0	3.50441	0.663	0.232	0	Neurons	AUTS2-AUTS2	77
CCT7-CCT7	0.000894369	3.50008	0.944	0.809	1	Neural prog	CCT7-CCT7	0
BRD7-BRD7	1.66149e-30	3.49261	0.832	0.666	3.97261e-26	Neural prog	BRD7-BRD7	77
FDPS-FDPS	6.30862e-05	3.49118	0.899	0.745	1	Neural prog	FDPS-FDPS	4
PDGFRB-PDGFRB	1.25824e-187	3.48797	0.741	0.197	3.00845e-183	ChP stroma	PDGFRB-PDGFRB	77
KMT2E-KMT2E	9.53725e-79	3.48558	0.938	0.771	2.28036e-74	Neural prog	KMT2E-KMT2E	77
PHF20L1-PHF20L1	2.2101e-27	3.47953	0.603	0.514	5.28435e-23	Neural prog	PHF20L1-PHF20L1	77
SHISA8-SHISA8	2.83957e-40	3.47493	0.107	0.019	6.78941e-36	Mat ChP	SHISA8-SHISA8	76
SPATC1L-SPATC1L	1.29755e-198	3.46446	0.118	0.314	3.10245e-194	Neural prog	SPATC1L-SPATC1L	76
GNB2-GNB2	1.90364e-25	3.46379	0.838	0.672	4.5516e-21	Neural prog	GNB2-GNB2	75
CBFA2T2-CBFA2T2	4.05303e-162	3.45897	0.363	0.161	9.69079e-158	Neurons	CBFA2T2-CBFA2T2	76
TENM3-TENM31	6.92895e-05	3.45837	0.265	0.19	1	Imm ChP/hem	TENM3-TENM3	4
XPO1-XPO1	7.60284e-152	3.45316	0.823	0.605	1.81784e-147	Neural prog	XPO1-XPO1	76
BBS4-BBS4	1.75779e-211	3.45114	0.112	0.318	4.20286e-207	Neural prog	BBS4-BBS4	76
CREG2-CREG2	0	3.45081	0.129	0.011	0	Neurons	CREG2-CREG2	76
TTC9B-TTC9B1	0	3.45003	0.665	0.061	0	Neurons	TTC9B-TTC9B	76
ZNF322-ZNF322	1.05435e-41	3.4488	0.253	0.383	2.52095e-37	Neural prog	ZNF322-ZNF322	76
IRF2BPL-IRF2BPL	5.08818e-85	3.44774	0.158	0.294	1.21658e-80	Neural prog	IRF2BPL-IRF2BPL	76
VGLL4-VGLL4	6.84858e-17	3.44541	0.778	0.683	1.6375e-12	Neural prog	VGLL4-VGLL4	45
BPTF-BPTF	9.22975e-17	3.44512	0.92	0.849	2.20683e-12	Neural prog	BPTF-BPTF	45
GRID2-GRID2	6.42031e-27	3.44391	0.11	0.071	1.5351e-22	Neural prog	GRID2-GRID2	76
ZFHX3-ZFHX3	4.78324e-165	3.44341	0.107	0.37	1.14367e-160	Neurons	ZFHX3-ZFHX3	76
FTX-FTX	2.42397e-77	3.43955	0.228	0.149	5.79571e-73	Neural prog	FTX-FTX	76
HOXB3-HOXB31	0	3.4362	0.345	0.065	0	Neurons	HOXB3-HOXB3	76
SERINC1-SERINC11	0	3.43429	0.808	0.605	0	Neurons	SERINC1-SERINC1	76
APOA1BP-APOA1BP	1.86796e-13	3.43308	0.656	0.602	4.46628e-09	Neural prog	APOA1BP-APOA1BP	33
MLX-MLX	1.05647e-22	3.4328	0.164	0.238	2.52602e-18	Neural prog	MLX-MLX	65
TTC19-TTC19	3.50078e-54	3.42889	0.253	0.39	8.37036e-50	Neural prog	TTC19-TTC19	75
RPA3-RPA3	1.9821e-28	3.42655	0.353	0.442	4.7392e-24	Neural prog	RPA3-RPA3	75
PBRM1-PBRM1	5.86574e-21	3.4233	0.393	0.464	1.4025e-16	Neural prog	PBRM1-PBRM1	59
HOXB8-HOXB81	0	3.42323	0.457	0.063	0	Neurons	HOXB8-HOXB8	75
AKAP8L-AKAP8L	3.37626e-39	3.42103	0.25	0.372	8.07263e-35	Neural prog	AKAP8L-AKAP8L	75
BASP1-BASP1	0	3.41689	1	0.824	0	Neurons	BASP1-BASP1	75
CPLX2-CPLX2	0	3.41511	0.289	0.017	0	Neurons	CPLX2-CPLX2	75
NWD1-NWD1	1.06008e-195	3.41049	0.336	0.041	2.53465e-191	Mat ChP	NWD1-NWD1	75
UBAC1-UBAC1	1.20811e-139	3.40959	0.165	0.346	2.88859e-135	Neural prog	UBAC1-UBAC1	75
RBBP4-RBBP4	1.85813e-94	3.40779	0.878	0.68	4.4428e-90	Neural prog	RBBP4-RBBP4	75
IGDCC3-IGDCC3	1.13751e-57	3.40656	0.298	0.174	2.7198e-53	Neurons	IGDCC3-IGDCC3	75
MRPS18C-MRPS18C	7.23496e-44	3.40044	0.776	0.617	1.72988e-39	Neural prog	MRPS18C-MRPS18C	75
DBF4-DBF4	8.41721e-26	3.39407	0.132	0.197	2.01255e-21	Neural prog	DBF4-DBF4	75
TYMS-TYMS	6.03332e-83	3.39271	0.149	0.278	1.44257e-78	Neural prog	TYMS-TYMS	75
FAM89B-FAM89B	0	3.39104	0.75	0.326	0	Neurons	FAM89B-FAM89B	75
CLUAP1-CLUAP1	2.60207e-142	3.39065	0.262	0.448	6.22154e-138	Neural prog	CLUAP1-CLUAP1	75
SH3BP5-SH3BP5	0	3.39027	0.698	0.29	0	Neurons	SH3BP5-SH3BP5	75
RIC3-RIC3	5.1231e-37	3.38386	0.141	0.231	1.22493e-32	Neural prog	RIC3-RIC3	74
TTC14-TTC14	1.78783e-17	3.38151	0.301	0.416	4.27469e-13	Neural prog	TTC14-TTC14	46
KDR-KDR	9.76559e-97	3.37727	0.239	0.034	2.33495e-92	ChP stroma	KDR-KDR	74
HOTAIRM1-HOTAIRM1	7.37718e-185	3.37561	0.152	0.034	1.76388e-180	Neurons	HOTAIRM1-HOTAIRM1	74
UTP3-UTP3	9.67637e-07	3.37416	0.2	0.25	0.0231362	Neural prog	UTP3-UTP3	10
PAFAH1B1-PAFAH1B1	9.56646e-50	3.37233	0.87	0.7	2.28734e-45	Neural prog	PAFAH1B1-PAFAH1B1	74
PCLO-PCLO	3.50445e-21	3.36959	0.214	0.18	8.37914e-17	Neural prog	PCLO-PCLO	59
PITPNM1-PITPNM1	1.86509e-26	3.36921	0.368	0.178	4.45943e-22	Mat ChP	PITPNM1-PITPNM1	74
TPRN-TPRN	2.29594e-13	3.36741	0.223	0.105	5.48959e-09	Imm ChP/hem	TPRN-TPRN	32
CEBPZ-CEBPZ	5.45186e-22	3.36674	0.274	0.382	1.30354e-17	Neural prog	CEBPZ-CEBPZ	61
KIFAP3-KIFAP31	0	3.36339	0.797	0.5	0	Neurons	KIFAP3-KIFAP3	74
TNRC6C-TNRC6C	0.000375842	3.3492	0.199	0.24	1	Neural prog	TNRC6C-TNRC6C	1
MITF-MITF	6.83473e-12	3.34431	0.404	0.257	1.63418e-07	Imm ChP/hem	MITF-MITF	27
DYNC1I2-DYNC1I21	0	3.34198	0.937	0.753	0	Neurons	DYNC1I2-DYNC1I2	74
LDHA-LDHA	1.64548e-101	3.33801	0.669	0.823	3.93433e-97	Neurons	LDHA-LDHA	73
SKA2-SKA2	7.10355e-09	3.33684	0.572	0.511	0.000169846	Neural prog	SKA2-SKA2	17
NEGR1-NEGR1	0	3.33441	0.234	0.042	0	Neurons	NEGR1-NEGR1	73
GNG2-GNG2	0	3.33386	0.668	0.149	0	Neurons	GNG2-GNG2	73
CCNL2-CCNL2	2.28571e-71	3.33276	0.206	0.354	5.46513e-67	Neural prog	CCNL2-CCNL2	73
HTATSF1-HTATSF11	1.99518e-101	3.32637	0.704	0.593	4.77049e-97	Neurons	HTATSF1-HTATSF1	73
KATNBL1-KATNBL1	5.10588e-28	3.32335	0.245	0.351	1.22082e-23	Neural prog	KATNBL1-KATNBL1	73
FOLR1-FOLR1	1.19896e-154	3.32315	0.884	0.395	2.86672e-150	Mat ChP	FOLR1-FOLR1	73
CCNA1-CCNA1	4.40129e-126	3.31574	0.495	0.124	1.05235e-121	Mat ChP	CCNA1-CCNA1	73
RNPC3-RNPC3	0.000423848	3.31225	0.187	0.227	1	Neural prog	RNPC3-RNPC3	1
WBP4-WBP4	1.71894e-173	3.31097	0.158	0.358	4.10998e-169	Neural prog	WBP4-WBP4	73
EIF3D-EIF3D	1.84294e-25	3.30498	0.789	0.629	4.40646e-21	Neural prog	EIF3D-EIF3D	72
TUBB4B-TUBB4B	3.51904e-30	3.30264	0.913	0.88	8.41402e-26	Mat ChP	TUBB4B-TUBB4B	73
BCAT2-BCAT2	1.87791e-58	3.29709	0.438	0.163	4.49008e-54	Mat ChP	BCAT2-BCAT2	73
NECAB2-NECAB2	2.56378e-37	3.29671	0.271	0.083	6.13e-33	Imm ChP/hem	NECAB2-NECAB2	73
UVRAG-UVRAG	7.14079e-108	3.28998	0.137	0.286	1.70736e-103	Neural prog	UVRAG-UVRAG	72
SULF2-SULF2	1.3111e-65	3.28844	0.076	0.167	3.13485e-61	Neural prog	SULF2-SULF2	72
ROBO2-ROBO2	0	3.28696	0.356	0.097	0	Neurons	ROBO2-ROBO2	72
NOLC1-NOLC1	4.69388e-25	3.28037	0.185	0.266	1.12231e-20	Neural prog	NOLC1-NOLC1	70
CTHRC1-CTHRC1	1.40262e-59	3.27981	0.273	0.062	3.35367e-55	ChP stroma	CTHRC1-CTHRC1	72
APLP1-APLP1	0	3.27775	0.802	0.274	0	Neurons	APLP1-APLP1	72
TSC22D1-TSC22D11	6.17291e-308	3.27599	0.89	0.766	1.47594e-303	Neurons	TSC22D1-TSC22D1	72
RNF5-RNF5	4.51053e-09	3.27133	0.797	0.643	0.000107847	Neural prog	RNF5-RNF5	17
CDC42-CDC42	7.87821e-23	3.271	0.98	0.946	1.88368e-18	Neural prog	CDC42-CDC42	62
MYT1L-MYT1L1	0	3.26695	0.599	0.051	0	Neurons	MYT1L-MYT1L	72
GUCY1A3-GUCY1A3	1.43867e-288	3.26546	0.451	0.044	3.43986e-284	ChP stroma	GUCY1A3-GUCY1A3	72
GDAP1L1-GDAP1L1	0	3.26232	0.702	0.091	0	Neurons	GDAP1L1-GDAP1L1	72
RNPS1-RNPS1	1.59541e-101	3.26194	0.802	0.611	3.81462e-97	Neural prog	RNPS1-RNPS1	72
MAPKAPK5-AS1-MAPKAPK5-AS1	4.2921e-29	3.26182	0.201	0.295	1.02624e-24	Neural prog	MAPKAPK5-AS1-MAPKAPK5-AS1	72
ACAP3-ACAP3	4.57946e-08	3.2612	0.147	0.188	0.00109495	Neural prog	ACAP3-ACAP3	14
ISCA2-ISCA2	6.96207e-27	3.2586	0.407	0.484	1.66463e-22	Neural prog	ISCA2-ISCA2	72
DACH1-DACH1	9.7864e-127	3.25619	0.642	0.185	2.33993e-122	ChP stroma	DACH1-DACH1	72
FHL3-FHL3	1.12329e-73	3.25611	0.4	0.106	2.68578e-69	ChP stroma	FHL3-FHL3	72
KDM6B-KDM6B	3.0758e-45	3.25414	0.187	0.296	7.35423e-41	Neural prog	KDM6B-KDM6B	72
UGP2-UGP2	1.01116e-69	3.25393	0.235	0.385	2.41768e-65	Neural prog	UGP2-UGP2	72
FSIP2-FSIP2	2.2697e-10	3.25311	0.108	0.144	5.42684e-06	Neural prog	FSIP2-FSIP2	22
NUTM2B-AS1-NUTM2B-AS1	1.71532e-15	3.25113	0.226	0.306	4.10134e-11	Neural prog	NUTM2B-AS1-NUTM2B-AS1	38
VDAC2-VDAC2	1.86762e-06	3.24869	0.966	0.911	0.0446548	Neural prog	VDAC2-VDAC2	9
CASC15-CASC15	8.38276e-58	3.24299	0.105	0.198	2.00432e-53	Neural prog	CASC15-CASC15	71
PLXNC1-PLXNC1	2.68448e-50	3.23581	0.299	0.083	6.41859e-46	ChP stroma	PLXNC1-PLXNC1	71
OTUD6B-AS1-OTUD6B-AS1	3.77832e-40	3.23354	0.564	0.491	9.03397e-36	Neural prog	OTUD6B-AS1-OTUD6B-AS1	71
WDR33-WDR33	2.27941e-67	3.22969	0.235	0.382	5.45006e-63	Neural prog	WDR33-WDR33	71
MAPK6-MAPK6	1.37715e-163	3.22784	0.16	0.354	3.29278e-159	Neural prog	MAPK6-MAPK6	71
MAP4K4-MAP4K4	0	3.22447	0.892	0.563	0	Neurons	MAP4K4-MAP4K4	71
BMP7-BMP71	1.19297e-17	3.22275	0.593	0.414	2.85239e-13	Imm ChP/hem	BMP7-BMP7	45
F5-F5	4.89655e-139	3.22237	0.297	0.044	1.17077e-134	Mat ChP	F5-F5	71
C12orf65-C12orf65	4.24097e-48	3.21703	0.206	0.322	1.01402e-43	Neural prog	C12orf65-C12orf65	71
CRELD2-CRELD2	1.59014e-159	3.21366	0.146	0.331	3.80202e-155	Neural prog	CRELD2-CRELD2	71
DNPH1-DNPH1	1.17797e-46	3.20672	0.886	0.745	2.81652e-42	Mat ChP	DNPH1-DNPH1	71
SCUBE1-SCUBE11	5.24953e-92	3.19789	0.211	0.028	1.25516e-87	ChP stroma	SCUBE1-SCUBE1	70
MTPN-MTPN	1.06156e-21	3.19708	0.922	0.761	2.53818e-17	Neural prog	MTPN-MTPN	57
HK1-HK11	1.42138e-84	3.19464	0.501	0.344	3.39852e-80	Neurons	HK1-HK1	70
REEP1-REEP1	0	3.193	0.466	0.092	0	Neurons	REEP1-REEP1	70
SACS-SACS	1.63033e-29	3.1869	0.167	0.248	3.89812e-25	Neural prog	SACS-SACS	70
PPP1R12B-PPP1R12B1	1.25932e-77	3.18622	0.476	0.142	3.01104e-73	ChP stroma	PPP1R12B-PPP1R12B	70
DNAJC3-AS1-DNAJC3-AS1	1.85921e-15	3.18554	0.149	0.12	4.44537e-11	Neural prog	DNAJC3-AS1-DNAJC3-AS1	37
MMP24-AS1-MMP24-AS11	3.0064e-35	3.18516	0.792	0.611	7.18831e-31	Mat ChP	MMP24-AS1-MMP24-AS1	70
THOC3-THOC31	3.0527e-90	3.18435	0.612	0.233	7.299e-86	Mat ChP	THOC3-THOC3	70
SNCB-SNCB	0	3.18303	0.217	0.011	0	Neurons	SNCB-SNCB	70
TCAF1-TCAF1	2.69089e-230	3.18142	0.696	0.451	6.43391e-226	Neurons	TCAF1-TCAF1	70
MEX3A-MEX3A	9.46851e-32	3.18115	0.324	0.431	2.26392e-27	Neural prog	MEX3A-MEX3A	70
MNAT1-MNAT1	9.02529e-65	3.17887	0.219	0.363	2.15795e-60	Neural prog	MNAT1-MNAT1	70
CCBE1-CCBE1	7.24648e-129	3.17227	0.25	0.027	1.73263e-124	Imm ChP/hem	CCBE1-CCBE1	70
KCNG1-KCNG1	0	3.17149	0.211	0.033	0	Neurons	KCNG1-KCNG1	70
RAMP1-RAMP11	1.82072e-129	3.17039	0.374	0.072	4.35334e-125	Mat ChP	RAMP1-RAMP1	70
SRSF8-SRSF8	1.38794e-50	3.1663	0.153	0.256	3.31857e-46	Neural prog	SRSF8-SRSF8	70
RBM28-RBM28	8.35761e-17	3.1637	0.231	0.313	1.9983e-12	Neural prog	RBM28-RBM28	41
RSRC1-RSRC1	2.84989e-205	3.15755	0.168	0.392	6.81408e-201	Neural prog	RSRC1-RSRC1	69
ATF4-ATF4	2.15661e-168	3.15671	0.827	0.577	5.15645e-164	Neural prog	ATF4-ATF4	69
NBEA-NBEA1	1.20696e-242	3.15653	0.504	0.24	2.88583e-238	Neurons	NBEA-NBEA	69
ZNF37A-ZNF37A	1.65687e-10	3.15044	0.232	0.216	3.96156e-06	Neural prog	ZNF37A-ZNF37A	21
OLFM2-OLFM2	0	3.15029	0.591	0.194	0	Neurons	OLFM2-OLFM2	69
ZNF35-ZNF35	4.92692e-06	3.14583	0.086	0.109	0.117803	Neural prog	ZNF35-ZNF35	7
DPYSL5-DPYSL5	0	3.14283	0.574	0.165	0	Neurons	DPYSL5-DPYSL5	69
CTNND2-CTNND2	2.06077e-140	3.14168	0.118	0.28	4.9273e-136	Neural prog	CTNND2-CTNND2	69
MED10-MED10	3.94558e-90	3.14029	0.579	0.47	9.43389e-86	Neural prog	MED10-MED10	69
RPAP2-RPAP2	2.70263e-32	3.13745	0.234	0.341	6.46198e-28	Neural prog	RPAP2-RPAP2	69
APOLD1-APOLD1	1.43822e-16	3.13477	0.104	0.03	3.43878e-12	ChP stroma	APOLD1-APOLD1	40
FRMD4B-FRMD4B	9.29754e-41	3.13362	0.101	0.179	2.22304e-36	Neural prog	FRMD4B-FRMD4B	69
NHS-NHS	2.99767e-120	3.1335	0.431	0.086	7.16744e-116	ChP stroma	NHS-NHS	69
TIMP2-TIMP2	3.74522e-82	3.13245	0.82	0.462	8.95482e-78	ChP stroma	TIMP2-TIMP2	69
ATP6V1H-ATP6V1H	2.08926e-17	3.1309	0.176	0.244	4.99541e-13	Neural prog	ATP6V1H-ATP6V1H	43
CSPP1-CSPP1	8.84965e-118	3.12986	0.154	0.316	2.11595e-113	Neural prog	CSPP1-CSPP1	69
FILIP1-FILIP1	1.43274e-69	3.12964	0.086	0.184	3.42567e-65	Neural prog	FILIP1-FILIP1	69
ABAT-ABAT	1.55257e-24	3.12772	0.213	0.299	3.7122e-20	Neural prog	ABAT-ABAT	65
MRPS5-MRPS5	2.08603e-12	3.12611	0.377	0.552	4.98769e-08	ChP stroma	MRPS5-MRPS5	27
PLD3-PLD3	1.25229e-13	3.12395	0.89	0.828	2.99423e-09	Mat ChP	PLD3-PLD3	31
CHCHD2-CHCHD2	7.13558e-298	3.12369	0.967	0.94	1.70612e-293	Neural prog	CHCHD2-CHCHD2	69
ZNF281-ZNF281	1.22159e-22	3.12146	0.164	0.235	2.92082e-18	Neural prog	ZNF281-ZNF281	59
PJA2-PJA21	2.17251e-235	3.11322	0.81	0.657	5.19447e-231	Neurons	PJA2-PJA2	68
IVNS1ABP-IVNS1ABP1	5.55114e-28	3.11236	0.332	0.239	1.32728e-23	Neurons	IVNS1ABP-IVNS1ABP	68
TSPYL2-TSPYL2	7.61851e-20	3.10786	0.17	0.136	1.82159e-15	Neural prog	TSPYL2-TSPYL2	50
H2AFV-H2AFV1	8.60885e-08	3.10772	0.792	0.75	0.00205838	ChP stroma	H2AFV-H2AFV	13
SCARA5-SCARA5	0	3.10211	0.307	0.005	0	ChP stroma	SCARA5-SCARA5	68
HELLS-HELLS	2.15538e-06	3.09343	0.297	0.209	0.0515352	Mat ChP	HELLS-HELLS	8
CALM3-CALM3	0	3.08745	0.935	0.841	0	Neurons	CALM3-CALM3	68
EFNA5-EFNA5	1.51598e-14	3.08573	0.22	0.099	3.62471e-10	Imm ChP/hem	EFNA5-EFNA5	33
RP4-798A10.7-RP4-798A10.7	1.95594e-25	3.08356	0.102	0.067	4.67666e-21	Neural prog	RP4-798A10.7-RP4-798A10.7	67
RPE65-RPE65	1.80275e-258	3.08171	0.603	0.105	4.31038e-254	Mat ChP	RPE65-RPE65	68
NCAPD2-NCAPD2	0.000874955	3.08115	0.172	0.121	1	ChP stroma	NCAPD2-NCAPD2	0
GPC2-GPC2	8.31792e-55	3.07904	0.166	0.268	1.98881e-50	Neural prog	GPC2-GPC2	68
CCNA2-CCNA2	1.37863e-05	3.07712	0.118	0.062	0.32963	ChP stroma	CCNA2-CCNA2	6
EVA1B-EVA1B	0.000487681	3.07655	0.304	0.215	1	Imm ChP/hem	EVA1B-EVA1B	1
PRKAR2B-PRKAR2B	0	3.07108	0.645	0.261	0	Neurons	PRKAR2B-PRKAR2B	68
HNRNPU-HNRNPU	7.34298e-05	3.06688	0.991	0.937	1	Neural prog	HNRNPU-HNRNPU	3
SRSF4-SRSF4	6.64444e-91	3.06657	0.853	0.643	1.58868e-86	Neural prog	SRSF4-SRSF4	67
C14orf142-C14orf142	5.86572e-85	3.05827	0.685	0.301	1.40249e-80	Mat ChP	C14orf142-C14orf142	67
SAP30-SAP30	2.88625e-05	3.05776	0.278	0.346	0.690103	Neural prog	SAP30-SAP30	5
LOXL2-LOXL2	3.04036e-57	3.05663	0.214	0.042	7.2695e-53	ChP stroma	LOXL2-LOXL2	67
ORC6-ORC6	3.02953e-13	3.05615	0.143	0.189	7.24361e-09	Neural prog	ORC6-ORC6	29
RPL26L1-RPL26L1	4.078e-29	3.05407	0.831	0.665	9.75049e-25	Neural prog	RPL26L1-RPL26L1	67
SBK1-SBK1	0	3.05158	0.726	0.192	0	Neurons	SBK1-SBK1	67
SPEN-SPEN	7.71942e-18	3.03811	0.263	0.355	1.84571e-13	Neural prog	SPEN-SPEN	43
KDM4B-KDM4B	3.45388e-35	3.03714	0.161	0.251	8.25822e-31	Neural prog	KDM4B-KDM4B	67
VSTM2L-VSTM2L	0	3.03438	0.227	0.044	0	Neurons	VSTM2L-VSTM2L	67
NIFK-NIFK	5.43248e-53	3.03288	0.696	0.549	1.29891e-48	Neural prog	NIFK-NIFK	67
IP6K1-IP6K1	1.30331e-17	3.03124	0.151	0.213	3.11621e-13	Neural prog	IP6K1-IP6K1	42
CREB3-CREB3	4.08164e-91	3.03077	0.212	0.377	9.7592e-87	Neural prog	CREB3-CREB3	67
RP11-160O5.1-RP11-160O5.1	8.91828e-09	3.02917	0.232	0.128	0.000213236	Imm ChP/hem	RP11-160O5.1-RP11-160O5.1	15
NR2F1-NR2F11	0	3.02879	0.893	0.558	0	Neurons	NR2F1-NR2F1	67
PPP2R2A-PPP2R2A	2.13329e-43	3.02315	0.259	0.391	5.1007e-39	Neural prog	PPP2R2A-PPP2R2A	66
ZNF791-ZNF791	4.76435e-06	3.02253	0.222	0.278	0.113916	Neural prog	ZNF791-ZNF791	7
PLCB4-PLCB4	8.71836e-30	3.02206	0.327	0.133	2.08456e-25	ChP stroma	PLCB4-PLCB4	66
DDAH2-DDAH2	0	3.0139	0.952	0.816	0	Neurons	DDAH2-DDAH2	66
PPP3CA-PPP3CA1	7.60337e-282	3.0131	0.494	0.209	1.81797e-277	Neurons	PPP3CA-PPP3CA	66
CHMP2B-CHMP2B	1.61526e-134	3.007	0.264	0.445	3.86209e-130	Neural prog	CHMP2B-CHMP2B	66
PRRC2B-PRRC2B1	1.17281e-116	3.00564	0.717	0.605	2.80418e-112	Neurons	PRRC2B-PRRC2B	66
DNAH12-DNAH12	1.5787e-110	3.00348	0.39	0.087	3.77468e-106	Mat ChP	DNAH12-DNAH12	66
ATXN3-ATXN3	5.6112e-30	3.00319	0.173	0.259	1.34164e-25	Neural prog	ATXN3-ATXN3	66
DNAJB6-DNAJB61	0	3.00268	0.91	0.779	0	Neurons	DNAJB6-DNAJB6	66
ZNF207-ZNF207	1.14341e-135	3.00222	0.865	0.671	2.73388e-131	Neural prog	ZNF207-ZNF207	66
EMP2-EMP2	2.95859e-62	3.00133	0.121	0.221	7.07399e-58	Neural prog	EMP2-EMP2	66
GRIA4-GRIA4	6.75081e-68	2.99975	0.118	0.043	1.61412e-63	Neurons	GRIA4-GRIA4	66
NDUFA11-NDUFA11	4.12629e-120	2.99961	0.967	0.948	9.86596e-116	Neural prog	NDUFA11-NDUFA11	66
MAN1A1-MAN1A1	9.2803e-41	2.99631	0.307	0.095	2.21892e-36	Imm ChP/hem	MAN1A1-MAN1A1	66
ATP1A3-ATP1A3	0	2.99394	0.57	0.107	0	Neurons	ATP1A3-ATP1A3	66
AP006222.2-AP006222.2	0.000275628	2.99323	0.307	0.226	1	Imm ChP/hem	AP006222.2-AP006222.2	2
DYNLT1-DYNLT1	1.82975e-48	2.99153	0.989	0.94	4.37493e-44	Mat ChP	DYNLT1-DYNLT1	66
GABPB1-GABPB1	8.31476e-38	2.99127	0.236	0.35	1.98806e-33	Neural prog	GABPB1-GABPB1	66
CWC25-CWC25	9.92992e-24	2.9859	0.194	0.277	2.37424e-19	Neural prog	CWC25-CWC25	60
MGRN1-MGRN1	5.17044e-25	2.98504	0.12	0.184	1.23625e-20	Neural prog	MGRN1-MGRN1	64
SEMA5A-SEMA5A	7.62819e-108	2.98265	0.476	0.114	1.8239e-103	ChP stroma	SEMA5A-SEMA5A	66
YTHDF3-YTHDF3	5.05483e-61	2.98021	0.116	0.217	1.20861e-56	Neural prog	YTHDF3-YTHDF3	66
PPP2R5E-PPP2R5E	9.7832e-88	2.97863	0.269	0.433	2.33916e-83	Neural prog	PPP2R5E-PPP2R5E	66
HGF-HGF	2.64543e-208	2.97493	0.183	0.009	6.32521e-204	ChP stroma	HGF-HGF	65
C6orf120-C6orf120	8.63634e-14	2.97326	0.123	0.169	2.06495e-09	Neural prog	C6orf120-C6orf120	30
ROMO1-ROMO1	2.49712e-68	2.97223	0.964	0.928	5.9706e-64	Neural prog	ROMO1-ROMO1	65
CDK5R1-CDK5R1	0	2.96944	0.626	0.092	0	Neurons	CDK5R1-CDK5R1	65
TNFAIP6-TNFAIP6	1.59902e-94	2.96935	0.107	0.007	3.82327e-90	ChP stroma	TNFAIP6-TNFAIP6	65
CHST12-CHST12	6.04989e-38	2.96909	0.088	0.155	1.44653e-33	Neural prog	CHST12-CHST12	65
NSG1-NSG1	0	2.96535	0.882	0.196	0	Neurons	NSG1-NSG1	65
ADAMTS5-ADAMTS5	3.35742e-05	2.96215	0.115	0.063	0.802759	ChP stroma	ADAMTS5-ADAMTS5	4
NOL10-NOL10	2.26084e-70	2.95905	0.075	0.165	5.40568e-66	Neural prog	NOL10-NOL10	65
YTHDC1-YTHDC1	1.44927e-137	2.95579	0.764	0.57	3.46521e-133	Neural prog	YTHDC1-YTHDC1	65
PPFIBP1-PPFIBP1	1.39043e-22	2.95418	0.253	0.181	3.32451e-18	Neurons	PPFIBP1-PPFIBP1	56
ZFP14-ZFP14	0.000692169	2.95402	0.199	0.24	1	Neural prog	ZFP14-ZFP14	0
SRPX-SRPX	3.65275e-163	2.95397	0.296	0.032	8.73372e-159	ChP stroma	SRPX-SRPX	65
MTX1-MTX1	1.83389e-06	2.95324	0.441	0.325	0.0438484	Mat ChP	MTX1-MTX1	8
SHPRH-SHPRH	8.34657e-12	2.94884	0.246	0.322	1.99566e-07	Neural prog	SHPRH-SHPRH	24
TTF1-TTF1	3.63586e-38	2.94454	0.178	0.277	8.69335e-34	Neural prog	TTF1-TTF1	65
TOPORS-TOPORS	1.222e-31	2.94376	0.136	0.213	2.9218e-27	Neural prog	TOPORS-TOPORS	65
RIOK1-RIOK1	3.79271e-19	2.94372	0.13	0.184	9.06837e-15	Neural prog	RIOK1-RIOK1	45
PHLDB1-PHLDB1	1.81218e-67	2.94111	0.065	0.151	4.33293e-63	Neural prog	PHLDB1-PHLDB1	65
SRGAP1-SRGAP11	0	2.93809	0.597	0.208	0	Neurons	SRGAP1-SRGAP1	65
SEC24A-SEC24A	3.61198e-34	2.93457	0.071	0.129	8.63625e-30	Neural prog	SEC24A-SEC24A	65
RBFOX1-RBFOX1	0	2.93333	0.259	0.05	0	Neurons	RBFOX1-RBFOX1	65
NDUFAF1-NDUFAF1	2.328e-62	2.92838	0.103	0.2	5.56625e-58	Neural prog	NDUFAF1-NDUFAF1	64
PRRT3-PRRT3	3.40526e-73	2.92626	0.053	0.139	8.14197e-69	Neural prog	PRRT3-PRRT3	64
GBE1-GBE1	8.10832e-114	2.92133	0.022	0.117	1.9387e-109	Neural prog	GBE1-GBE1	64
KDM5B-KDM5B	6.00747e-13	2.92085	0.807	0.651	1.43639e-08	Neural prog	KDM5B-KDM5B	27
IDS-IDS	2.47188e-143	2.92059	0.645	0.458	5.91025e-139	Neurons	IDS-IDS	64
LSM8-LSM8	2.71858e-68	2.91929	0.733	0.582	6.50012e-64	Neural prog	LSM8-LSM8	64
WDR11-WDR11	9.67779e-64	2.91821	0.155	0.275	2.31396e-59	Neural prog	WDR11-WDR11	64
ZNF660-ZNF660	6.212e-17	2.91679	0.123	0.175	1.48529e-12	Neural prog	ZNF660-ZNF660	39
SSBP2-SSBP21	9.7762e-192	2.90967	0.566	0.329	2.33749e-187	Neurons	SSBP2-SSBP2	64
HERC2-HERC2	1.0322e-48	2.90947	0.218	0.344	2.46799e-44	Neural prog	HERC2-HERC2	64
RAD9A-RAD9A	3.44663e-42	2.90429	0.089	0.162	8.24089e-38	Neural prog	RAD9A-RAD9A	64
PAK1IP1-PAK1IP1	2.53076e-48	2.90305	0.193	0.307	6.05105e-44	Neural prog	PAK1IP1-PAK1IP1	64
MINOS1-MINOS1	0.000896157	2.90218	0.735	0.806	1	Imm ChP/hem	MINOS1-MINOS1	0
PIP5K1B-PIP5K1B1	7.1497e-255	2.90183	0.655	0.126	1.70949e-250	Mat ChP	PIP5K1B-PIP5K1B	64
SNRPN-SNRPN	4.30416e-154	2.90119	0.888	0.839	1.02912e-149	Neurons	SNRPN-SNRPN	64
MINOS1-MINOS11	2.12752e-57	2.89972	0.927	0.804	5.08689e-53	Mat ChP	MINOS1-MINOS1	64
MYO5A-MYO5A	0	2.89699	0.417	0.129	0	Neurons	MYO5A-MYO5A	64
PHYHIPL-PHYHIPL	1.72409e-08	2.89646	0.147	0.127	0.000412229	Neural prog	PHYHIPL-PHYHIPL	14
KCNK1-KCNK1	5.87168e-101	2.89528	0.521	0.153	1.40392e-96	Mat ChP	KCNK1-KCNK1	64
CTSK-CTSK	2.10942e-248	2.89446	0.594	0.088	5.04363e-244	ChP stroma	CTSK-CTSK	64
SRSF6-SRSF6	1.31787e-105	2.89394	0.211	0.386	3.15104e-101	Neural prog	SRSF6-SRSF6	64
PTP4A2-PTP4A2	1.80541e-06	2.89214	0.852	0.689	0.0431672	Neural prog	PTP4A2-PTP4A2	8
BLCAP-BLCAP	2.19153e-299	2.88931	0.542	0.247	5.23994e-295	Neurons	BLCAP-BLCAP	64
CPED1-CPED1	0	2.88514	0.51	0.017	0	ChP stroma	CPED1-CPED1	63
TMUB2-TMUB2	2.5386e-46	2.88402	0.122	0.209	6.0698e-42	Neural prog	TMUB2-TMUB2	63
PKIA-PKIA	5.71539e-11	2.87361	0.246	0.298	1.36655e-06	Neural prog	PKIA-PKIA	21
RBM41-RBM41	2.79091e-06	2.87329	0.167	0.205	0.0667307	Neural prog	RBM41-RBM41	7
SPATA18-SPATA18	3.31523e-69	2.87318	0.315	0.083	7.92671e-65	Mat ChP	SPATA18-SPATA18	63
CCDC25-CCDC25	3.15284e-19	2.86624	0.45	0.494	7.53845e-15	Neural prog	CCDC25-CCDC25	44
UBE2M-UBE2M	2.94179e-29	2.86264	0.927	0.83	7.03382e-25	Neural prog	UBE2M-UBE2M	63
RBFOX2-RBFOX21	0	2.86204	0.875	0.302	0	Neurons	RBFOX2-RBFOX2	63
PTS-PTS	5.08579e-185	2.86167	0.195	0.417	1.21601e-180	Neural prog	PTS-PTS	63
CDK13-CDK13	1.61706e-43	2.8616	0.169	0.269	3.86639e-39	Neural prog	CDK13-CDK13	63
PSMA7-PSMA7	5.64231e-48	2.85962	0.996	0.983	1.34908e-43	Neural prog	PSMA7-PSMA7	63
VMO1-VMO1	1.77741e-19	2.85722	0.149	0.047	4.24979e-15	ChP stroma	VMO1-VMO1	45
CATSPERD-CATSPERD	1.67977e-77	2.85653	0.247	0.05	4.01633e-73	Mat ChP	CATSPERD-CATSPERD	63
SLC24A5-SLC24A5	1.36927e-06	2.85571	0.139	0.073	0.0327392	Imm ChP/hem	SLC24A5-SLC24A5	8
SBF2-SBF2	5.68455e-22	2.85371	0.141	0.206	1.35918e-17	Neural prog	SBF2-SBF2	52
MBNL1-MBNL11	1.59963e-28	2.84992	0.406	0.18	3.8247e-24	ChP stroma	MBNL1-MBNL1	63
AP3D1-AP3D1	1.399e-204	2.84977	0.183	0.413	3.34501e-200	Neural prog	AP3D1-AP3D1	63
NDUFS2-NDUFS2	1.1757e-05	2.84938	0.812	0.708	0.281111	Neural prog	NDUFS2-NDUFS2	5
CAMK4-CAMK4	0	2.84503	0.289	0.066	0	Neurons	CAMK4-CAMK4	63
TPGS1-TPGS1	5.79148e-238	2.8398	0.171	0.413	1.38474e-233	Neural prog	TPGS1-TPGS1	62
SYT14-SYT14	6.01861e-38	2.83968	0.128	0.209	1.43905e-33	Neural prog	SYT14-SYT14	62
ACTR3B-ACTR3B	1.29298e-05	2.83914	0.105	0.131	0.309152	Neural prog	ACTR3B-ACTR3B	5
KLHL28-KLHL28	2.6903e-10	2.8354	0.151	0.197	6.43251e-06	Neural prog	KLHL28-KLHL28	19
RBBP7-RBBP7	3.58824e-80	2.83492	0.619	0.496	8.57949e-76	Neural prog	RBBP7-RBBP7	62
TRAF3IP1-TRAF3IP1	2.17459e-257	2.83393	0.086	0.304	5.19945e-253	Neural prog	TRAF3IP1-TRAF3IP1	62
TIMM17B-TIMM17B	3.02628e-31	2.83006	0.813	0.646	7.23583e-27	Neural prog	TIMM17B-TIMM17B	62
USP11-USP11	3.80877e-196	2.82986	0.722	0.517	9.10676e-192	Neural prog	USP11-USP11	62
TXNDC16-TXNDC16	0.000577552	2.82947	0.104	0.125	1	Neural prog	TXNDC16-TXNDC16	1
ORC4-ORC4	6.29963e-25	2.82811	0.22	0.317	1.50624e-20	Neural prog	ORC4-ORC4	60
GSTA4-GSTA4	0	2.82697	0.784	0.488	0	Neurons	GSTA4-GSTA4	62
PRPF38A-PRPF38A	5.19806e-55	2.82538	0.243	0.38	1.24286e-50	Neural prog	PRPF38A-PRPF38A	62
KIAA0232-KIAA0232	8.25064e-75	2.82394	0.22	0.37	1.97273e-70	Neural prog	KIAA0232-KIAA0232	62
CLCN3-CLCN3	1.84175e-46	2.82318	0.454	0.327	4.40362e-42	Neurons	CLCN3-CLCN3	62
ECM1-ECM1	2.99502e-81	2.81778	0.132	0.013	7.16109e-77	ChP stroma	ECM1-ECM1	62
PDCD5-PDCD5	1.70502e-10	2.81633	0.947	0.847	4.07671e-06	Neural prog	PDCD5-PDCD5	19
BARD1-BARD1	1.27352e-65	2.81604	0.112	0.212	3.04498e-61	Neural prog	BARD1-BARD1	62
NKTR-NKTR	4.91338e-174	2.813	0.887	0.682	1.17479e-169	Neural prog	NKTR-NKTR	62
TBC1D15-TBC1D15	1.74757e-49	2.80981	0.14	0.235	4.17843e-45	Neural prog	TBC1D15-TBC1D15	62
TAX1BP1-TAX1BP1	1.49569e-104	2.80949	0.922	0.877	3.5762e-100	Neural prog	TAX1BP1-TAX1BP1	62
CHODL-CHODL1	1.35091e-104	2.80751	0.285	0.051	3.23002e-100	Mat ChP	CHODL-CHODL	62
EPN2-EPN2	4.43224e-15	2.80354	0.202	0.271	1.05975e-10	Neural prog	EPN2-EPN2	32
CTD-3184A7.4-CTD-3184A7.4	5.18617e-25	2.80221	0.09	0.143	1.24001e-20	Neural prog	CTD-3184A7.4-CTD-3184A7.4	60
FAM50A-FAM50A	5.21633e-06	2.7993	0.665	0.576	0.124722	Neural prog	FAM50A-FAM50A	6
CSAD-CSAD	1.45829e-05	2.79644	0.188	0.233	0.348676	Neural prog	CSAD-CSAD	5
RWDD1-RWDD1	1.69334e-06	2.79574	0.945	0.849	0.0404879	Neural prog	RWDD1-RWDD1	8
PPP6R3-PPP6R3	4.9396e-57	2.79181	0.131	0.233	1.18106e-52	Neural prog	PPP6R3-PPP6R3	61
BEX2-BEX2	0	2.79152	0.89	0.726	0	Neurons	BEX2-BEX2	61
CACYBP-CACYBP	4.24484e-39	2.79076	0.938	0.773	1.01494e-34	Neural prog	CACYBP-CACYBP	61
ARHGAP5-ARHGAP5	5.70415e-20	2.79019	0.569	0.499	1.36386e-15	Neural prog	ARHGAP5-ARHGAP5	45
RALA-RALA	3.06821e-61	2.78869	0.301	0.44	7.33608e-57	Neural prog	RALA-RALA	61
TANC2-TANC2	2.17538e-16	2.78632	0.167	0.232	5.20134e-12	Neural prog	TANC2-TANC2	35
ANK2-ANK21	0	2.78306	0.596	0.251	0	Neurons	ANK2-ANK2	61
PGK1-PGK11	2.103e-09	2.76896	0.88	0.897	5.02826e-05	Neurons	PGK1-PGK1	16
C14orf166-C14orf166	1.63504e-69	2.76823	0.956	0.904	3.90937e-65	Neural prog	C14orf166-C14orf166	61
VPS13C-VPS13C	2.45935e-78	2.76796	0.181	0.326	5.88031e-74	Neural prog	VPS13C-VPS13C	61
MRPL35-MRPL35	5.91844e-98	2.76759	0.121	0.251	1.4151e-93	Neural prog	MRPL35-MRPL35	61
NNT-AS1-NNT-AS1	9.36328e-26	2.7649	0.171	0.246	2.23876e-21	Neural prog	NNT-AS1-NNT-AS1	61
DYNLRB2-DYNLRB2	2.80235e-94	2.76464	0.548	0.185	6.70041e-90	Mat ChP	DYNLRB2-DYNLRB2	61
TES-TES	1.76187e-94	2.76446	0.473	0.122	4.21263e-90	ChP stroma	TES-TES	61
BZW2-BZW2	0	2.7644	0.695	0.316	0	Neurons	BZW2-BZW2	61
FAM172A-FAM172A	3.31523e-11	2.75847	0.179	0.233	7.92673e-07	Neural prog	FAM172A-FAM172A	21
LRIG1-LRIG1	6.37121e-27	2.75775	0.122	0.083	1.52336e-22	Neural prog	LRIG1-LRIG1	61
FAM84A-FAM84A	6.50572e-13	2.75734	0.076	0.109	1.55552e-08	Neural prog	FAM84A-FAM84A	25
RBM12-RBM12	1.02293e-63	2.75598	0.111	0.21	2.44581e-59	Neural prog	RBM12-RBM12	61
ZNHIT6-ZNHIT6	1.67985e-07	2.75425	0.204	0.256	0.00401652	Neural prog	ZNHIT6-ZNHIT6	10
RAB14-RAB14	1.79842e-82	2.75318	0.746	0.576	4.30002e-78	Neural prog	RAB14-RAB14	61
SCAPER-SCAPER	4.20589e-28	2.74666	0.152	0.229	1.00563e-23	Neural prog	SCAPER-SCAPER	60
GRM8-GRM81	2.32686e-146	2.74196	0.587	0.15	5.56352e-142	Mat ChP	GRM8-GRM8	60
HOOK3-HOOK3	3.09696e-75	2.7404	0.225	0.376	7.40482e-71	Neural prog	HOOK3-HOOK3	60
CTXN1-CTXN1	1.05869e-77	2.7403	0.843	0.749	2.53134e-73	Neural prog	CTXN1-CTXN1	60
GNAO1-GNAO1	0	2.74025	0.605	0.097	0	Neurons	GNAO1-GNAO1	60
THBS2-THBS2	4.94178e-212	2.73804	0.304	0.026	1.18158e-207	ChP stroma	THBS2-THBS2	60
EIF2B2-EIF2B2	7.40987e-26	2.73661	0.158	0.231	1.7717e-21	Neural prog	EIF2B2-EIF2B2	60
LARP4-LARP4	4.36799e-56	2.73348	0.177	0.293	1.04439e-51	Neural prog	LARP4-LARP4	60
TMEM87A-TMEM87A	2.68038e-45	2.7318	0.175	0.28	6.40879e-41	Neural prog	TMEM87A-TMEM87A	60
TMOD3-TMOD31	3.06764e-06	2.73088	0.454	0.336	0.0733472	ChP stroma	TMOD3-TMOD3	7
SLC25A36-SLC25A36	3.92351e-106	2.73046	0.723	0.549	9.3811e-102	Neural prog	SLC25A36-SLC25A36	60
AKAP9-AKAP9	2.24259e-08	2.7285	0.919	0.892	0.000536203	Neural prog	AKAP9-AKAP9	13
NOL8-NOL8	5.63377e-10	2.72616	0.184	0.239	1.34703e-05	Neural prog	NOL8-NOL8	17
RABL6-RABL6	8.15735e-125	2.72379	0.117	0.267	1.95042e-120	Neural prog	RABL6-RABL6	60
FH-FH	1.94278e-19	2.72072	0.382	0.309	4.64519e-15	Neurons	FH-FH	43
OSBPL8-OSBPL8	2.26734e-11	2.72001	0.77	0.616	5.4212e-07	Neural prog	OSBPL8-OSBPL8	21
ZRANB1-ZRANB1	1.58959e-31	2.71577	0.177	0.263	3.8007e-27	Neural prog	ZRANB1-ZRANB1	60
GS1-124K5.4-GS1-124K5.4	1.20446e-94	2.71274	0.077	0.189	2.87986e-90	Neural prog	GS1-124K5.4-GS1-124K5.4	60
FAP-FAP	3.6785e-234	2.71106	0.369	0.035	8.79529e-230	ChP stroma	FAP-FAP	60
MMP16-MMP16	6.32189e-36	2.71098	0.321	0.111	1.51156e-31	ChP stroma	MMP16-MMP16	60
FEM1B-FEM1B	1.0179e-22	2.70955	0.159	0.225	2.4338e-18	Neural prog	FEM1B-FEM1B	51
SLC7A5-SLC7A5	8.73327e-05	2.70749	0.229	0.155	1	Imm ChP/hem	SLC7A5-SLC7A5	3
PTPN13-PTPN13	6.68347e-37	2.70649	0.445	0.193	1.59802e-32	ChP stroma	PTPN13-PTPN13	60
SLK-SLK1	1.86692e-06	2.70497	0.422	0.311	0.0446381	Mat ChP	SLK-SLK	7
POLR2D-POLR2D	6.96869e-27	2.70466	0.156	0.23	1.66621e-22	Neural prog	POLR2D-POLR2D	59
HACD1-HACD11	8.34292e-14	2.70419	0.24	0.123	1.99479e-09	Mat ChP	HACD1-HACD1	27
RAB3A-RAB3A1	0	2.70368	0.623	0.121	0	Neurons	RAB3A-RAB3A	59
SPTAN1-SPTAN1	1.04934e-96	2.70062	0.766	0.574	2.50897e-92	Neural prog	SPTAN1-SPTAN1	59
LAMP1-LAMP11	4.3457e-17	2.69902	0.555	0.355	1.03906e-12	ChP stroma	LAMP1-LAMP1	36
CENPK-CENPK	2.36909e-20	2.69447	0.292	0.139	5.66449e-16	Mat ChP	CENPK-CENPK	45
TSC22D3-TSC22D32	3.79006e-33	2.6939	0.504	0.24	9.06204e-29	ChP stroma	TSC22D3-TSC22D3	59
COG3-COG3	5.40663e-07	2.69181	0.091	0.118	0.0129273	Neural prog	COG3-COG3	9
DYNLL2-DYNLL2	8.41708e-10	2.68562	0.234	0.295	2.01252e-05	Neural prog	DYNLL2-DYNLL2	16
TMEM106C-TMEM106C1	1.48956e-47	2.68249	0.655	0.346	3.56154e-43	Mat ChP	TMEM106C-TMEM106C	59
AJAP1-AJAP11	2.11772e-126	2.67926	0.349	0.063	5.06346e-122	Mat ChP	AJAP1-AJAP1	59
LNPEP-LNPEP	8.60041e-10	2.67922	0.287	0.166	2.05636e-05	ChP stroma	LNPEP-LNPEP	16
ZBTB8A-ZBTB8A	2.4251e-09	2.67578	0.107	0.141	5.7984e-05	Neural prog	ZBTB8A-ZBTB8A	15
AP000769.1-AP000769.1	0.000152359	2.671	0.121	0.148	1	Neural prog	AP000769.1-AP000769.1	2
PSMD13-PSMD13	2.95658e-35	2.66547	0.675	0.556	7.06919e-31	Neural prog	PSMD13-PSMD13	59
STRA6-STRA6	6.12316e-50	2.65956	0.394	0.131	1.46405e-45	ChP stroma	STRA6-STRA6	59
TLE1-TLE11	2.21592e-60	2.65943	0.389	0.25	5.29827e-56	Neurons	TLE1-TLE1	58
NPEPPS-NPEPPS	4.29824e-16	2.65719	0.405	0.476	1.02771e-11	Neural prog	NPEPPS-NPEPPS	33
G3BP1-G3BP1	1.39315e-07	2.6567	0.51	0.483	0.00333103	Neural prog	G3BP1-G3BP1	10
APC-APC1	0	2.65352	0.781	0.412	0	Neurons	APC-APC	58
PITPNB-PITPNB	2.80362e-56	2.6473	0.195	0.316	6.70346e-52	Neural prog	PITPNB-PITPNB	58
RRP1B-RRP1B	3.71384e-66	2.64728	0.195	0.324	8.8798e-62	Neural prog	RRP1B-RRP1B	58
POLE3-POLE3	1.19442e-24	2.64669	0.208	0.296	2.85585e-20	Neural prog	POLE3-POLE3	55
CHTOP-CHTOP	1.02134e-39	2.64425	0.216	0.326	2.44202e-35	Neural prog	CHTOP-CHTOP	58
SYP-SYP	3.45718e-24	2.64313	0.218	0.174	8.26611e-20	Neural prog	SYP-SYP	54
GPATCH11-GPATCH11	3.66871e-05	2.64156	0.17	0.203	0.877189	Neural prog	GPATCH11-GPATCH11	4
LEPROTL1-LEPROTL1	0.000561921	2.63597	0.386	0.31	1	Mat ChP	LEPROTL1-LEPROTL1	1
ATM-ATM	2.33558e-08	2.63375	0.222	0.283	0.000558438	Neural prog	ATM-ATM	12
MED19-MED19	1.45286e-48	2.63148	0.257	0.396	3.47378e-44	Neural prog	MED19-MED19	58
MPLKIP-MPLKIP	1.58278e-77	2.62794	0.779	0.602	3.78444e-73	Neural prog	MPLKIP-MPLKIP	58
MOAP1-MOAP1	1.93752e-12	2.62232	0.167	0.219	4.63261e-08	Neural prog	MOAP1-MOAP1	23
TSPAN14-TSPAN14	1.31291e-41	2.61727	0.139	0.225	3.13916e-37	Neural prog	TSPAN14-TSPAN14	58
METTL2B-METTL2B	2.18602e-39	2.61613	0.165	0.258	5.22677e-35	Neural prog	METTL2B-METTL2B	58
CASK-CASK1	1.09711e-253	2.61328	0.539	0.263	2.6232e-249	Neurons	CASK-CASK	57
TBX2-TBX2	4.49367e-293	2.60723	0.375	0.029	1.07444e-288	ChP stroma	TBX2-TBX2	57
WDR83OS-WDR83OS	5.4466e-26	2.60252	0.974	0.938	1.30228e-21	Neural prog	WDR83OS-WDR83OS	57
SPPL2A-SPPL2A	7.72154e-103	2.60216	0.148	0.294	1.84622e-98	Neural prog	SPPL2A-SPPL2A	57
WIPF2-WIPF2	1.09348e-43	2.60166	0.147	0.239	2.61451e-39	Neural prog	WIPF2-WIPF2	57
KLHL9-KLHL9	2.30521e-50	2.60031	0.153	0.255	5.51176e-46	Neural prog	KLHL9-KLHL9	57
TTL-TTL	6.32535e-29	2.59967	0.142	0.214	1.51239e-24	Neural prog	TTL-TTL	57
CBX3-CBX3	3.40612e-16	2.59932	0.976	0.871	8.14403e-12	Neural prog	CBX3-CBX3	32
TCTN3-TCTN3	3.46209e-105	2.5989	0.145	0.296	8.27785e-101	Neural prog	TCTN3-TCTN3	57
ATP1B1-ATP1B1	7.69683e-72	2.59863	0.879	0.659	1.84031e-67	Mat ChP	ATP1B1-ATP1B1	57
TULP3-TULP3	1.30651e-83	2.59453	0.126	0.248	3.12385e-79	Neural prog	TULP3-TULP3	57
R3HDM1-R3HDM1	2.3432e-08	2.59299	0.308	0.262	0.000560258	Neurons	R3HDM1-R3HDM1	12
NUCKS1-NUCKS1	4.31498e-20	2.59239	0.992	0.98	1.03171e-15	ChP stroma	NUCKS1-NUCKS1	42
ELAVL2-ELAVL2	0	2.58801	0.6	0.104	0	Neurons	ELAVL2-ELAVL2	57
AIMP1-AIMP1	2.52703e-73	2.58261	0.286	0.437	6.04212e-69	Neural prog	AIMP1-AIMP1	57
MED17-MED17	9.22163e-05	2.57981	0.187	0.226	1	Neural prog	MED17-MED17	3
NOS1AP-NOS1AP	2.63088e-10	2.5789	0.155	0.115	6.29043e-06	Neurons	NOS1AP-NOS1AP	17
ATP5H-ATP5H	4.90789e-10	2.5742	0.954	0.821	1.17348e-05	Neural prog	ATP5H-ATP5H	16
ASB8-ASB8	3.53673e-49	2.57163	0.172	0.279	8.45632e-45	Neural prog	ASB8-ASB8	57
ATP5S-ATP5S	7.59188e-82	2.57068	0.144	0.273	1.81522e-77	Neural prog	ATP5S-ATP5S	57
RAB33A-RAB33A1	0	2.57017	0.586	0.105	0	Neurons	RAB33A-RAB33A	57
ENKUR-ENKUR	5.55861e-78	2.56984	0.537	0.201	1.32906e-73	Mat ChP	ENKUR-ENKUR	57
CDC42BPA-CDC42BPA	7.29527e-33	2.56608	0.169	0.259	1.7443e-28	Neural prog	CDC42BPA-CDC42BPA	56
ARIH1-ARIH1	4.18483e-48	2.56481	0.222	0.349	1.00059e-43	Neural prog	ARIH1-ARIH1	56
ZEB1-ZEB1	7.62121e-17	2.56345	0.22	0.296	1.82223e-12	Neural prog	ZEB1-ZEB1	34
RRAGA-RRAGA	2.05967e-08	2.56185	0.549	0.507	0.000492468	Neural prog	RRAGA-RRAGA	12
PDCD7-PDCD7	5.08078e-69	2.56099	0.736	0.587	1.21481e-64	Neural prog	PDCD7-PDCD7	56
ZKSCAN1-ZKSCAN11	3.75027e-05	2.55701	0.662	0.702	0.896688	Neurons	ZKSCAN1-ZKSCAN1	4
MRPL32-MRPL32	5.64652e-128	2.55308	0.237	0.435	1.35008e-123	Neural prog	MRPL32-MRPL32	56
RIF1-RIF1	1.68763e-43	2.55162	0.244	0.368	4.03511e-39	Neural prog	RIF1-RIF1	56
TIA1-TIA1	3.76909e-25	2.55031	0.246	0.346	9.01189e-21	Neural prog	TIA1-TIA1	55
SYNJ2BP-SYNJ2BP	1.07345e-94	2.54774	0.158	0.304	2.56662e-90	Neural prog	SYNJ2BP-SYNJ2BP	56
ANKRD26-ANKRD26	2.88679e-56	2.54759	0.211	0.343	6.90231e-52	Neural prog	ANKRD26-ANKRD26	56
ADAM10-ADAM10	2.61796e-73	2.54728	0.151	0.275	6.25954e-69	Neural prog	ADAM10-ADAM10	56
UBALD2-UBALD2	4.28805e-06	2.54637	0.287	0.244	0.102527	Neurons	UBALD2-UBALD2	6
METTL5-METTL5	1.67049e-07	2.54592	0.612	0.543	0.00399415	Neural prog	METTL5-METTL5	10
DPYSL2-DPYSL2	0	2.5441	0.913	0.541	0	Neurons	DPYSL2-DPYSL2	56
CASP6-CASP6	1.85518e-132	2.54326	0.094	0.238	4.43573e-128	Neural prog	CASP6-CASP6	56
ACYP1-ACYP1	1.8513e-91	2.54313	0.216	0.38	4.42646e-87	Neural prog	ACYP1-ACYP1	56
DNM1L-DNM1L	2.74485e-09	2.5404	0.276	0.356	6.56294e-05	Neural prog	DNM1L-DNM1L	14
OBSL1-OBSL1	1.67387e-280	2.53808	0.149	0.405	4.00223e-276	Neural prog	OBSL1-OBSL1	56
SLC39A12-SLC39A12	6.15472e-124	2.53739	0.53	0.141	1.47159e-119	Mat ChP	SLC39A12-SLC39A12	56
PHLDB2-PHLDB2	3.93209e-275	2.53663	0.442	0.043	9.40162e-271	ChP stroma	PHLDB2-PHLDB2	56
MAL-MAL	6.34374e-256	2.53588	0.355	0.028	1.51679e-251	Imm ChP/hem	MAL-MAL	56
MLLT6-MLLT6	6.64087e-94	2.53543	0.092	0.211	1.58783e-89	Neural prog	MLLT6-MLLT6	56
HLA-A-HLA-A	4.15385e-81	2.53348	0.835	0.614	9.93186e-77	Neural prog	HLA-A-HLA-A	56
ARMCX3-ARMCX3	8.42913e-102	2.53112	0.789	0.596	2.01541e-97	Neural prog	ARMCX3-ARMCX3	56
R3HDM2-R3HDM2	6.39704e-63	2.52872	0.208	0.344	1.52953e-58	Neural prog	R3HDM2-R3HDM2	56
PITX2-PITX2	0	2.5284	0.654	0.03	0	ChP stroma	PITX2-PITX2	56
MYEF2-MYEF2	3.12925e-92	2.52807	0.744	0.566	7.48204e-88	Neural prog	MYEF2-MYEF2	56
THUMPD1-THUMPD1	1.33003e-88	2.52206	0.235	0.401	3.18011e-84	Neural prog	THUMPD1-THUMPD1	55
TCF12-TCF12	1.64367e-08	2.52025	0.31	0.261	0.000393001	Neurons	TCF12-TCF12	12
SCAI-SCAI	3.08186e-10	2.51642	0.169	0.223	7.36873e-06	Neural prog	SCAI-SCAI	16
EGLN3-EGLN3	1.36664e-11	2.51577	0.316	0.176	3.26763e-07	Imm ChP/hem	EGLN3-EGLN3	20
AGAP1-AGAP11	1.75585e-247	2.5157	0.464	0.202	4.19823e-243	Neurons	AGAP1-AGAP1	55
MED4-MED4	2.29054e-31	2.51401	0.362	0.463	5.47669e-27	Neural prog	MED4-MED4	55
EIF4A1-EIF4A1	1.39931e-70	2.51345	0.907	0.703	3.34575e-66	Neural prog	EIF4A1-EIF4A1	55
HIC1-HIC1	0	2.51169	0.454	0.022	0	ChP stroma	HIC1-HIC1	55
KPNA6-KPNA6	1.55241e-64	2.50702	0.188	0.316	3.71181e-60	Neural prog	KPNA6-KPNA6	55
KDM5A-KDM5A	2.05725e-33	2.50659	0.384	0.476	4.91889e-29	Neural prog	KDM5A-KDM5A	55
GGNBP2-GGNBP2	0.000355277	2.5024	0.416	0.466	1	Neural prog	GGNBP2-GGNBP2	1
KIF2C-KIF2C	2.98802e-05	2.49777	0.107	0.057	0.714436	ChP stroma	KIF2C-KIF2C	4
IQCE-IQCE	2.12162e-152	2.49372	0.109	0.277	5.0728e-148	Neural prog	IQCE-IQCE	55
TFRC-TFRC	9.73237e-12	2.49327	0.149	0.196	2.32701e-07	Neural prog	TFRC-TFRC	20
HPCA-HPCA	6.20175e-243	2.48783	0.144	0.024	1.48284e-238	Neurons	HPCA-HPCA	55
IFI44L-IFI44L	4.66782e-09	2.48762	0.118	0.05	0.000111608	ChP stroma	IFI44L-IFI44L	13
PCNA-PCNA	1.49156e-26	2.48699	0.222	0.313	3.56632e-22	Neural prog	PCNA-PCNA	55
LINC00662-LINC00662	1.41816e-05	2.4867	0.207	0.255	0.339083	Neural prog	LINC00662-LINC00662	5
SNAPIN-SNAPIN	1.07924e-126	2.48578	0.178	0.351	2.58047e-122	Neural prog	SNAPIN-SNAPIN	55
DHRS3-DHRS31	1.27348e-93	2.48343	0.524	0.143	3.04489e-89	Imm ChP/hem	DHRS3-DHRS3	55
ITGA6-ITGA6	4.86294e-196	2.47999	0.08	0.258	1.16273e-191	Neural prog	ITGA6-ITGA6	55
KIAA1549-KIAA1549	1.08232e-220	2.47832	0.393	0.16	2.58782e-216	Neurons	KIAA1549-KIAA1549	55
TPR-TPR	6.15225e-21	2.47295	0.918	0.825	1.471e-16	Neural prog	TPR-TPR	43
LAMA1-LAMA1	8.65677e-193	2.47153	0.456	0.065	2.06983e-188	ChP stroma	LAMA1-LAMA1	54
NCBP3-NCBP3	4.75649e-134	2.46463	0.201	0.396	1.13728e-129	Neural prog	NCBP3-NCBP3	54
EIF3J-AS1-EIF3J-AS1	7.13788e-47	2.45999	0.173	0.278	1.70667e-42	Neural prog	EIF3J-AS1-EIF3J-AS1	54
FRRS1L-FRRS1L	0	2.45771	0.387	0.073	0	Neurons	FRRS1L-FRRS1L	54
LYPLA2-LYPLA2	3.01654e-76	2.45592	0.824	0.53	7.21254e-72	Mat ChP	LYPLA2-LYPLA2	54
PLEKHB2-PLEKHB2	7.1817e-53	2.45535	0.222	0.351	1.71714e-48	Neural prog	PLEKHB2-PLEKHB2	54
TTLL7-TTLL7	1.16499e-61	2.45443	0.18	0.302	2.78549e-57	Neural prog	TTLL7-TTLL7	54
CNIH4-CNIH4	0.000333547	2.45199	0.644	0.577	1	Mat ChP	CNIH4-CNIH4	1
PCNXL4-PCNXL4	3.88245e-40	2.45183	0.555	0.477	9.28294e-36	Neural prog	PCNXL4-PCNXL4	54
CDK4-CDK4	3.73697e-35	2.45181	0.713	0.551	8.9351e-31	Neural prog	CDK4-CDK4	54
G3BP2-G3BP2	2.5247e-08	2.4509	0.839	0.697	0.000603656	Neural prog	G3BP2-G3BP2	11
CEP135-CEP135	0.000492885	2.44957	0.203	0.137	1	ChP stroma	CEP135-CEP135	1
PPP1R12A-PPP1R12A	3.04394e-27	2.44789	0.689	0.56	7.27806e-23	Neural prog	PPP1R12A-PPP1R12A	54
SLAIN1-SLAIN1	0	2.44675	0.298	0.077	0	Neurons	SLAIN1-SLAIN1	54
TSPAN18-TSPAN18	3.19045e-50	2.44606	0.267	0.16	7.62835e-46	Neurons	TSPAN18-TSPAN18	54
CHMP2A-CHMP2A	8.66127e-90	2.44578	0.935	0.87	2.07091e-85	Neural prog	CHMP2A-CHMP2A	54
DHX29-DHX29	2.00597e-38	2.44403	0.257	0.387	4.79629e-34	Neural prog	DHX29-DHX29	54
SVBP-SVBP	4.36892e-255	2.44264	0.727	0.518	1.04461e-250	Neurons	SVBP-SVBP	54
TMOD2-TMOD21	0	2.4379	0.595	0.09	0	Neurons	TMOD2-TMOD2	54
PGK1-PGK1	5.72982e-06	2.43524	0.955	0.881	0.137	Neural prog	PGK1-PGK1	5
BCLAF1-BCLAF1	1.03323e-10	2.42872	0.9	0.75	2.47045e-06	Neural prog	BCLAF1-BCLAF1	17
SCN3B-SCN3B	0	2.42836	0.386	0.05	0	Neurons	SCN3B-SCN3B	53
PFDN1-PFDN1	4.16065e-06	2.42771	0.391	0.452	0.0994811	Neural prog	PFDN1-PFDN1	6
FBXO11-FBXO11	2.36706e-60	2.42644	0.227	0.366	5.65964e-56	Neural prog	FBXO11-FBXO11	53
EDNRA-EDNRA	0	2.42241	0.482	0.038	0	ChP stroma	EDNRA-EDNRA	53
PSMD10-PSMD10	2.81871e-11	2.42216	0.275	0.361	6.73953e-07	Neural prog	PSMD10-PSMD10	18
NR2F1-NR2F1	0	2.42179	0.954	0.498	0	Neural prog	NR2F1-NR2F1	53
SRSF2-SRSF2	1.3963e-39	2.42116	0.846	0.662	3.33856e-35	Neural prog	SRSF2-SRSF2	53
MCL1-MCL1	1.43821e-33	2.42056	0.186	0.278	3.43876e-29	Neural prog	MCL1-MCL1	53
MRPS18B-MRPS18B	4.30436e-99	2.42055	0.25	0.43	1.02917e-94	Neural prog	MRPS18B-MRPS18B	53
NEMF-NEMF	8.86248e-109	2.42053	0.218	0.401	2.11902e-104	Neural prog	NEMF-NEMF	53
RARRES3-RARRES3	3.13615e-12	2.41804	0.117	0.041	7.49852e-08	Imm ChP/hem	RARRES3-RARRES3	21
HDAC2-HDAC21	0	2.41792	0.884	0.729	0	Neurons	HDAC2-HDAC2	53
RNF219-RNF219	1.59994e-133	2.41774	0.384	0.194	3.82546e-129	Neurons	RNF219-RNF219	53
PLPP5-PLPP51	1.94883e-19	2.41195	0.468	0.284	4.65966e-15	Mat ChP	PLPP5-PLPP5	38
ICA1L-ICA1L	2.4367e-57	2.40451	0.117	0.216	5.82614e-53	Neural prog	ICA1L-ICA1L	53
RCAN2-RCAN2	5.61201e-08	2.40303	0.169	0.089	0.00134183	ChP stroma	RCAN2-RCAN2	10
WDR63-WDR63	4.44232e-62	2.40234	0.436	0.154	1.06216e-57	Mat ChP	WDR63-WDR63	53
PSMD4-PSMD41	1.92729e-05	2.39896	0.663	0.732	0.460816	Imm ChP/hem	PSMD4-PSMD4	4
SERPINB6-SERPINB6	5.89396e-13	2.3965	0.434	0.27	1.40925e-08	Imm ChP/hem	SERPINB6-SERPINB6	22
PTEN-PTEN	2.08251e-26	2.39354	0.262	0.37	4.97928e-22	Neural prog	PTEN-PTEN	53
PURB-PURB	2.64225e-05	2.39195	0.211	0.258	0.631762	Neural prog	PURB-PURB	4
SMARCA1-SMARCA1	0.000454479	2.39042	0.717	0.603	1	Neural prog	SMARCA1-SMARCA1	1
ZC2HC1A-ZC2HC1A	0	2.38965	0.731	0.279	0	Neurons	ZC2HC1A-ZC2HC1A	53
APPL1-APPL1	1.78851e-09	2.37813	0.587	0.52	4.27632e-05	Neural prog	APPL1-APPL1	14
PPP2R3C-PPP2R3C	7.78628e-52	2.37694	0.174	0.283	1.8617e-47	Neural prog	PPP2R3C-PPP2R3C	52
PKIA-PKIA1	0	2.37502	0.77	0.243	0	Neurons	PKIA-PKIA	52
DYDC2-DYDC2	4.7152e-65	2.37447	0.416	0.139	1.1274e-60	Mat ChP	DYDC2-DYDC2	52
ZNF462-ZNF462	3.29517e-72	2.37445	0.228	0.377	7.87874e-68	Neural prog	ZNF462-ZNF462	52
FAM171B-FAM171B	4.73566e-24	2.37334	0.169	0.242	1.1323e-19	Neural prog	FAM171B-FAM171B	48
ZNF770-ZNF770	1.84629e-50	2.37318	0.239	0.372	4.41447e-46	Neural prog	ZNF770-ZNF770	52
TAOK3-TAOK3	0.000321455	2.36999	0.229	0.277	1	Neural prog	TAOK3-TAOK3	1
SEZ6-SEZ6	0	2.36998	0.347	0.022	0	Neurons	SEZ6-SEZ6	52
BMP7-BMP72	1.28535e-45	2.36793	0.705	0.412	3.07326e-41	Mat ChP	BMP7-BMP7	52
FHL1-FHL11	2.53364e-119	2.36777	0.459	0.264	6.05794e-115	Neurons	FHL1-FHL1	52
VKORC1-VKORC11	3.80761e-07	2.36457	0.69	0.794	0.00910399	ChP stroma	VKORC1-VKORC1	8
TMEM50B-TMEM50B	4.01068e-198	2.36258	0.143	0.355	9.58954e-194	Neural prog	TMEM50B-TMEM50B	52
DIS3-DIS3	9.75039e-10	2.36189	0.23	0.296	2.33132e-05	Neural prog	DIS3-DIS3	14
LAMP2-LAMP21	7.22601e-32	2.35788	0.563	0.296	1.72774e-27	ChP stroma	LAMP2-LAMP2	52
MKLN1-MKLN1	1.43707e-13	2.35679	0.406	0.245	3.43604e-09	ChP stroma	MKLN1-MKLN1	23
WSB2-WSB2	0	2.35606	0.586	0.252	0	Neurons	WSB2-WSB2	52
NABP2-NABP2	2.15991e-112	2.35551	0.184	0.35	5.16435e-108	Neural prog	NABP2-NABP2	52
MRPS35-MRPS35	5.66851e-79	2.35327	0.372	0.488	1.35534e-74	Neural prog	MRPS35-MRPS35	52
SLC17A8-SLC17A8	1.84668e-86	2.35225	0.475	0.147	4.41542e-82	Mat ChP	SLC17A8-SLC17A8	52
CELF2-CELF2	0	2.35192	0.74	0.356	0	Neurons	CELF2-CELF2	52
KIAA1107-KIAA1107	1.36352e-179	2.3418	0.246	0.081	3.26017e-175	Neurons	KIAA1107-KIAA1107	52
CLCN3-CLCN31	1.8439e-05	2.33808	0.434	0.337	0.440877	Imm ChP/hem	CLCN3-CLCN3	4
RBM17-RBM17	1.49346e-35	2.33648	0.84	0.66	3.57085e-31	Neural prog	RBM17-RBM17	51
CTTNBP2-CTTNBP21	2.04176e-261	2.33523	0.332	0.109	4.88186e-257	Neurons	CTTNBP2-CTTNBP2	51
CNOT7-CNOT7	5.22464e-05	2.33492	0.534	0.505	1	Neural prog	CNOT7-CNOT7	3
ZNF292-ZNF292	1.79971e-120	2.33324	0.907	0.698	4.30311e-116	Neural prog	ZNF292-ZNF292	51
LARS-LARS	7.6499e-22	2.32887	0.848	0.69	1.82909e-17	Neural prog	LARS-LARS	42
HECTD4-HECTD4	3.21597e-61	2.32233	0.148	0.263	7.68938e-57	Neural prog	HECTD4-HECTD4	51
SV2A-SV2A	0	2.31879	0.527	0.205	0	Neurons	SV2A-SV2A	51
RRP36-RRP36	1.79975e-154	2.31643	0.16	0.346	4.3032e-150	Neural prog	RRP36-RRP36	51
DPF1-DPF1	0	2.31631	0.523	0.071	0	Neurons	DPF1-DPF1	51
CELF5-CELF5	0	2.31422	0.699	0.143	0	Neurons	CELF5-CELF5	51
MAF1-MAF1	9.41751e-135	2.31387	0.217	0.413	2.25173e-130	Neural prog	MAF1-MAF1	51
POLR1D-POLR1D	2.83297e-05	2.31267	0.876	0.765	0.677362	Neural prog	POLR1D-POLR1D	4
CLTC-CLTC	3.60913e-44	2.31091	0.822	0.651	8.62944e-40	Neural prog	CLTC-CLTC	51
SUPT5H-SUPT5H	1.46036e-76	2.31059	0.207	0.359	3.49173e-72	Neural prog	SUPT5H-SUPT5H	51
AEBP1-AEBP1	3.57663e-79	2.3034	0.538	0.171	8.55172e-75	ChP stroma	AEBP1-AEBP1	51
KIAA0368-KIAA0368	3.85891e-07	2.3024	0.267	0.174	0.00922665	Mat ChP	KIAA0368-KIAA0368	8
PWAR6-PWAR61	3.05615e-263	2.29857	0.54	0.254	7.30724e-259	Neurons	PWAR6-PWAR6	51
CDC37-CDC37	3.32046e-33	2.29829	0.766	0.62	7.93921e-29	Neural prog	CDC37-CDC37	51
SMIM7-SMIM7	2.33709e-73	2.29812	0.251	0.414	5.58799e-69	Neural prog	SMIM7-SMIM7	51
SNHG21-SNHG21	7.75528e-11	2.29612	0.114	0.152	1.85429e-06	Neural prog	SNHG21-SNHG21	16
COX20-COX20	1.11541e-61	2.29606	0.928	0.75	2.66694e-57	Neural prog	COX20-COX20	51
MIR210HG-MIR210HG	1.79308e-38	2.29597	0.145	0.231	4.28724e-34	Neural prog	MIR210HG-MIR210HG	51
KCNQ3-KCNQ3	0	2.29496	0.187	0.023	0	Neurons	KCNQ3-KCNQ3	50
STK17A-STK17A	1.14819e-84	2.29478	0.099	0.213	2.74532e-80	Neural prog	STK17A-STK17A	50
KLHDC2-KLHDC2	8.13117e-59	2.29452	0.256	0.404	1.94416e-54	Neural prog	KLHDC2-KLHDC2	50
MTF2-MTF2	8.18359e-54	2.2945	0.24	0.38	1.9567e-49	Neural prog	MTF2-MTF2	50
ARID4A-ARID4A	1.32271e-46	2.29146	0.244	0.373	3.1626e-42	Neural prog	ARID4A-ARID4A	50
ITSN1-ITSN1	4.64236e-89	2.29114	0.181	0.334	1.10999e-84	Neural prog	ITSN1-ITSN1	50
ZNF654-ZNF654	1.15591e-17	2.28834	0.067	0.104	2.76377e-13	Neural prog	ZNF654-ZNF654	32
AHSA1-AHSA1	4.61889e-102	2.28656	0.752	0.569	1.10438e-97	Neural prog	AHSA1-AHSA1	50
SPTAN1-SPTAN11	1.55486e-261	2.28187	0.775	0.596	3.71768e-257	Neurons	SPTAN1-SPTAN1	50
NAP1L4-NAP1L4	2.40219e-36	2.28158	0.8	0.634	5.74364e-32	Neural prog	NAP1L4-NAP1L4	50
RGS17-RGS17	0	2.28095	0.361	0.074	0	Neurons	RGS17-RGS17	50
LRCH2-LRCH2	0	2.28002	0.508	0.127	0	Neurons	LRCH2-LRCH2	50
EBF1-EBF1	1.96689e-37	2.27709	0.112	0.053	4.70283e-33	Neurons	EBF1-EBF1	50
EID2B-EID2B	1.8634e-05	2.27622	0.132	0.221	0.445539	ChP stroma	EID2B-EID2B	4
SLC9A3R1-SLC9A3R11	1.7908e-103	2.27206	0.598	0.194	4.2818e-99	Mat ChP	SLC9A3R1-SLC9A3R1	50
UBE2D3-UBE2D3	6.20538e-28	2.26942	0.938	0.799	1.48371e-23	Neural prog	UBE2D3-UBE2D3	50
AC009403.2-AC009403.2	1.74624e-05	2.26808	0.107	0.134	0.417527	Neural prog	AC009403.2-AC009403.2	4
USP34-USP34	2.95861e-16	2.26715	0.696	0.595	7.07404e-12	Neural prog	USP34-USP34	28
SOX9-SOX9	4.99343e-10	2.26387	0.232	0.304	1.19393e-05	Neural prog	SOX9-SOX9	14
CCDC78-CCDC78	1.38027e-59	2.2633	0.208	0.044	3.30023e-55	Mat ChP	CCDC78-CCDC78	50
DYNC2LI1-DYNC2LI1	5.26267e-60	2.25945	0.6	0.273	1.2583e-55	Mat ChP	DYNC2LI1-DYNC2LI1	50
AP1S1-AP1S1	3.17938e-11	2.25807	0.47	0.443	7.6019e-07	Neural prog	AP1S1-AP1S1	17
GPC6-GPC62	2.95097e-38	2.25604	0.448	0.191	7.05578e-34	ChP stroma	GPC6-GPC6	50
SLC4A2-SLC4A21	2.01358e-59	2.25572	0.584	0.257	4.81447e-55	Mat ChP	SLC4A2-SLC4A2	50
SLC25A4-SLC25A4	0.000111404	2.25358	0.844	0.7	1	Neural prog	SLC25A4-SLC25A4	2
DCUN1D5-DCUN1D5	2.16221e-88	2.25217	0.219	0.377	5.16985e-84	Neural prog	DCUN1D5-DCUN1D5	50
TNN-TNN	0	2.25075	0.279	0.004	0	ChP stroma	TNN-TNN	50
CKLF-CKLF	9.60369e-206	2.2505	0.121	0.323	2.29624e-201	Neural prog	CKLF-CKLF	50
CAP1-CAP1	2.3119e-06	2.2494	0.648	0.558	0.0552774	Neural prog	CAP1-CAP1	6
MAP9-MAP9	7.91645e-05	2.24892	0.82	0.682	1	Neural prog	MAP9-MAP9	2
PON2-PON2	1.78247e-130	2.24502	0.138	0.302	4.26189e-126	Neural prog	PON2-PON2	49
ENHO-ENHO1	0	2.24428	0.624	0.147	0	Neurons	ENHO-ENHO	49
SMIM10L1-SMIM10L1	0.000778378	2.24387	0.527	0.499	1	Neural prog	SMIM10L1-SMIM10L1	0
THAP2-THAP2	0.000425985	2.24187	0.156	0.185	1	Neural prog	THAP2-THAP2	1
CCDC186-CCDC186	1.44657e-113	2.23944	0.185	0.367	3.45875e-109	Neural prog	CCDC186-CCDC186	49
SMARCA4-SMARCA4	7.28101e-81	2.23796	0.73	0.677	1.74089e-76	Neurons	SMARCA4-SMARCA4	49
TMEM126A-TMEM126A	1.16464e-163	2.23739	0.171	0.369	2.78464e-159	Neural prog	TMEM126A-TMEM126A	49
NDUFAF2-NDUFAF2	1.94985e-104	2.23715	0.22	0.397	4.6621e-100	Neural prog	NDUFAF2-NDUFAF2	49
DR1-DR11	0.000432728	2.23039	0.377	0.291	1	Mat ChP	DR1-DR1	1
JAK1-JAK1	8.20706e-20	2.22995	0.442	0.559	1.96231e-15	Neurons	JAK1-JAK1	36
TNKS-TNKS	1.19114e-27	2.22807	0.192	0.279	2.84801e-23	Neural prog	TNKS-TNKS	49
EXOC5-EXOC5	1.08622e-96	2.2275	0.195	0.351	2.59716e-92	Neural prog	EXOC5-EXOC5	49
AZI2-AZI2	7.88207e-96	2.22426	0.2	0.359	1.8846e-91	Neural prog	AZI2-AZI2	49
ACTR10-ACTR10	4.72402e-05	2.22132	0.495	0.516	1	Neural prog	ACTR10-ACTR10	3
EXOG-EXOG	3.20954e-32	2.21759	0.202	0.155	7.67401e-28	Neural prog	EXOG-EXOG	49
ACSL4-ACSL4	0	2.21747	0.446	0.098	0	Neurons	ACSL4-ACSL4	49
TM2D3-TM2D3	5.95047e-10	2.21719	0.265	0.343	1.42276e-05	Neural prog	TM2D3-TM2D3	14
TSPO-TSPO	6.6479e-42	2.21706	0.434	0.319	1.58951e-37	Neurons	TSPO-TSPO	49
RPL36A-RPL36A	1.4973e-09	2.21617	0.954	0.847	3.58005e-05	Neural prog	RPL36A-RPL36A	13
ING2-ING2	4.06514e-104	2.21556	0.175	0.332	9.71974e-100	Neural prog	ING2-ING2	49
RGMB-RGMB	2.01709e-08	2.2155	0.082	0.109	0.000482286	Neural prog	RGMB-RGMB	10
PABPN1-PABPN1	0.000430295	2.21532	0.898	0.771	1	Neural prog	PABPN1-PABPN1	1
NSFL1C-NSFL1C	2.12622e-186	2.21294	0.196	0.419	5.0838e-182	Neural prog	NSFL1C-NSFL1C	49
LRRC10B-LRRC10B	8.41129e-81	2.21147	0.491	0.164	2.01114e-76	Mat ChP	LRRC10B-LRRC10B	49
ATF5-ATF5	1.11789e-45	2.21058	0.279	0.166	2.67287e-41	Neurons	ATF5-ATF5	49
NUDT3-NUDT3	9.02764e-96	2.20892	0.832	0.627	2.15851e-91	Neural prog	NUDT3-NUDT3	49
ARMC3-ARMC3	1.14992e-115	2.20816	0.63	0.205	2.74945e-111	Mat ChP	ARMC3-ARMC3	49
ANGPT1-ANGPT1	2.02268e-16	2.20799	0.115	0.035	4.83622e-12	ChP stroma	ANGPT1-ANGPT1	28
CDKL2-CDKL2	3.05811e-181	2.20582	0.083	0.258	7.31193e-177	Neural prog	CDKL2-CDKL2	49
CCDC174-CCDC174	1.67264e-21	2.20544	0.196	0.274	3.99928e-17	Neural prog	CCDC174-CCDC174	39
ROCK1-ROCK11	2.23353e-09	2.20491	0.513	0.367	5.34037e-05	ChP stroma	ROCK1-ROCK1	12
GNL3-GNL3	4.4114e-05	2.20484	0.258	0.32	1	Neural prog	GNL3-GNL3	3
TMEM167A-TMEM167A	1.9895e-80	2.20316	0.833	0.636	4.75689e-76	Neural prog	TMEM167A-TMEM167A	48
SAE1-SAE11	5.34061e-05	2.20209	0.349	0.255	1	ChP stroma	SAE1-SAE1	3
PAICS-PAICS	3.77381e-75	2.1991	0.697	0.532	9.02318e-71	Neural prog	PAICS-PAICS	48
NRXN3-NRXN3	0	2.19879	0.22	0.041	0	Neurons	NRXN3-NRXN3	48
CMC1-CMC1	3.40082e-146	2.19865	0.147	0.322	8.13137e-142	Neural prog	CMC1-CMC1	48
SLC16A10-SLC16A10	3.81742e-133	2.19801	0.712	0.226	9.12746e-129	Mat ChP	SLC16A10-SLC16A10	48
USP14-USP14	1.36787e-07	2.19721	0.563	0.513	0.00327058	Neural prog	USP14-USP14	8
RAB3C-RAB3C	0	2.19715	0.321	0.088	0	Neurons	RAB3C-RAB3C	48
BBX-BBX	1.08325e-20	2.1962	0.376	0.448	2.59004e-16	Neural prog	BBX-BBX	37
HMGXB4-HMGXB4	1.61753e-18	2.19501	0.266	0.361	3.86751e-14	Neural prog	HMGXB4-HMGXB4	32
AGO3-AGO3	0.000605113	2.19472	0.228	0.275	1	Neural prog	AGO3-AGO3	0
BCHE-BCHE	2.55997e-44	2.1924	0.208	0.119	6.1209e-40	Neurons	BCHE-BCHE	48
GTF3C6-GTF3C6	7.41942e-12	2.19081	0.905	0.795	1.77398e-07	Neural prog	GTF3C6-GTF3C6	18
COMMD7-COMMD7	3.62899e-17	2.19039	0.556	0.498	8.67691e-13	Neural prog	COMMD7-COMMD7	29
TSPAN7-TSPAN7	1.64315e-73	2.19016	0.401	0.243	3.92877e-69	Neurons	TSPAN7-TSPAN7	48
YWHAG-YWHAG	0	2.18925	0.842	0.551	0	Neurons	YWHAG-YWHAG	48
UTRN-UTRN	5.20364e-31	2.18921	0.462	0.216	1.24419e-26	ChP stroma	UTRN-UTRN	48
NOP56-NOP56	2.11496e-107	2.1886	0.726	0.547	5.05687e-103	Neural prog	NOP56-NOP56	48
CCDC30-CCDC30	9.19162e-211	2.18544	0.072	0.257	2.19772e-206	Neural prog	CCDC30-CCDC30	48
ARRDC4-ARRDC41	3.90811e-07	2.18517	0.229	0.135	0.00934428	Imm ChP/hem	ARRDC4-ARRDC4	7
LSG1-LSG1	7.07091e-09	2.184	0.16	0.205	0.000169066	Neural prog	LSG1-LSG1	11
LCORL-LCORL1	1.35355e-27	2.18387	0.29	0.205	3.23635e-23	Neurons	LCORL-LCORL	48
ANAPC16-ANAPC16	8.5121e-12	2.18189	0.895	0.844	2.03524e-07	Mat ChP	ANAPC16-ANAPC16	18
COPS5-COPS5	2.59145e-05	2.18129	0.469	0.496	0.619615	Neural prog	COPS5-COPS5	3
ZC3H14-ZC3H14	4.26084e-117	2.18081	0.22	0.404	1.01877e-112	Neural prog	ZC3H14-ZC3H14	48
CDC25B-CDC25B	1.06979e-17	2.17844	0.214	0.087	2.55787e-13	ChP stroma	CDC25B-CDC25B	30
ZNF518A-ZNF518A	9.47484e-45	2.17629	0.203	0.316	2.26543e-40	Neural prog	ZNF518A-ZNF518A	48
CSNK1E-CSNK1E	1.65983e-31	2.17574	0.893	0.712	3.96864e-27	Neural prog	CSNK1E-CSNK1E	48
HIPK1-HIPK1	5.08041e-22	2.17081	0.47	0.272	1.21473e-17	Mat ChP	HIPK1-HIPK1	40
LHFPL2-LHFPL2	2.1829e-101	2.16915	0.451	0.105	5.2193e-97	ChP stroma	LHFPL2-LHFPL2	48
EGR1-EGR1	4.04491e-09	2.1677	0.13	0.057	9.67139e-05	ChP stroma	EGR1-EGR1	12
MOB4-MOB4	1.87984e-45	2.16504	0.231	0.352	4.4947e-41	Neural prog	MOB4-MOB4	48
MYH10-MYH10	1.45165e-51	2.16409	0.814	0.576	3.4709e-47	ChP stroma	MYH10-MYH10	48
ACBD3-ACBD3	1.70143e-169	2.16309	0.203	0.422	4.06811e-165	Neural prog	ACBD3-ACBD3	48
CDK12-CDK12	6.51738e-23	2.16197	0.251	0.354	1.55831e-18	Neural prog	CDK12-CDK12	41
INPP4A-INPP4A	4.03512e-06	2.15919	0.106	0.133	0.0964797	Neural prog	INPP4A-INPP4A	5
MLLT4-MLLT4	7.41961e-55	2.15896	0.6	0.489	1.77403e-50	Neural prog	MLLT4-MLLT4	47
ESCO1-ESCO1	4.47762e-26	2.15657	0.198	0.289	1.0706e-21	Neural prog	ESCO1-ESCO1	47
DNAJC8-DNAJC8	2.75053e-07	2.15546	0.965	0.86	0.00657651	Neural prog	DNAJC8-DNAJC8	8
EMX1-EMX1	0	2.15443	0.118	0.01	0	Neurons	EMX1-EMX1	47
ATP5SL-ATP5SL	4.81814e-41	2.1528	0.148	0.239	1.15202e-36	Neural prog	ATP5SL-ATP5SL	47
SMAD5-SMAD5	7.16284e-47	2.15263	0.319	0.442	1.71263e-42	Neural prog	SMAD5-SMAD5	47
GRN-GRN	1.90971e-12	2.15243	0.473	0.307	4.56612e-08	Imm ChP/hem	GRN-GRN	19
BCL7A-BCL7A1	3.06472e-307	2.1523	0.578	0.268	7.32775e-303	Neurons	BCL7A-BCL7A	47
LRRIQ1-LRRIQ1	0.000658603	2.15143	0.352	0.434	1	Imm ChP/hem	LRRIQ1-LRRIQ1	0
CERS6-CERS61	2.62358e-296	2.1485	0.5	0.212	6.27297e-292	Neurons	CERS6-CERS6	47
CCDC170-CCDC170	2.7424e-114	2.14846	0.55	0.163	6.55709e-110	Mat ChP	CCDC170-CCDC170	47
NIFK-AS1-NIFK-AS1	0.000865679	2.14759	0.15	0.18	1	Neural prog	NIFK-AS1-NIFK-AS1	0
ENG-ENG	3.47299e-93	2.14553	0.194	0.023	8.30392e-89	ChP stroma	ENG-ENG	47
CLMP-CLMP1	4.76742e-268	2.13222	0.566	0.072	1.13989e-263	ChP stroma	CLMP-CLMP	47
CLSTN1-CLSTN11	0.000642194	2.13174	0.569	0.507	1	Imm ChP/hem	CLSTN1-CLSTN1	0
HAUS3-HAUS3	3.6535e-07	2.13152	0.092	0.119	0.00873553	Neural prog	HAUS3-HAUS3	7
DSEL-DSEL1	2.32224e-05	2.13117	0.231	0.156	0.555246	Mat ChP	DSEL-DSEL	3
NDUFB10-NDUFB10	2.41985e-150	2.12997	0.977	0.96	5.78587e-146	Neural prog	NDUFB10-NDUFB10	47
CENPV-CENPV	1.19057e-177	2.1269	0.863	0.584	2.84664e-173	Neural prog	CENPV-CENPV	47
DDB1-DDB1	1.51289e-107	2.12454	0.228	0.414	3.61731e-103	Neural prog	DDB1-DDB1	47
YY1-YY1	0.000127131	2.12211	0.905	0.763	1	Neural prog	YY1-YY1	2
SMCHD1-SMCHD1	2.02003e-41	2.12122	0.263	0.395	4.8299e-37	Neural prog	SMCHD1-SMCHD1	47
NPDC1-NPDC11	0	2.1204	0.717	0.427	0	Neurons	NPDC1-NPDC1	47
HLTF-HLTF	2.44256e-45	2.11895	0.737	0.588	5.84017e-41	Neural prog	HLTF-HLTF	47
DYNC1I2-DYNC1I2	1.883e-93	2.11849	0.924	0.731	4.50225e-89	Neural prog	DYNC1I2-DYNC1I2	47
CACNA2D3-CACNA2D3	7.4985e-69	2.11655	0.023	0.14	1.79289e-64	Neurons	CACNA2D3-CACNA2D3	47
BPI-BPI	0	2.11643	0.301	0.006	0	ChP stroma	BPI-BPI	47
NFKBIZ-NFKBIZ	7.135e-38	2.11239	0.115	0.019	1.70598e-33	ChP stroma	NFKBIZ-NFKBIZ	46
ARFGEF3-ARFGEF3	3.07833e-21	2.11178	0.065	0.108	7.36028e-17	Neural prog	ARFGEF3-ARFGEF3	37
MARK3-MARK3	8.75852e-47	2.11042	0.235	0.366	2.09416e-42	Neural prog	MARK3-MARK3	46
KBTBD6-KBTBD6	1.87867e-05	2.10886	0.131	0.16	0.44919	Neural prog	KBTBD6-KBTBD6	4
DHX40-DHX40	7.8864e-141	2.10433	0.217	0.417	1.88564e-136	Neural prog	DHX40-DHX40	46
ANKH-ANKH	7.28037e-64	2.10105	0.251	0.05	1.74074e-59	ChP stroma	ANKH-ANKH	46
RBMS3-RBMS3	1.01422e-85	2.10033	0.527	0.155	2.42499e-81	ChP stroma	RBMS3-RBMS3	46
TCTEX1D4-TCTEX1D4	3.23446e-36	2.09883	0.356	0.142	7.73358e-32	Mat ChP	TCTEX1D4-TCTEX1D4	46
ZNF451-ZNF451	3.88336e-14	2.09878	0.212	0.282	9.28512e-10	Neural prog	ZNF451-ZNF451	22
HP1BP3-HP1BP31	1.61046e-23	2.09875	0.851	0.745	3.85062e-19	ChP stroma	HP1BP3-HP1BP3	42
RPS6KA5-RPS6KA5	0.000152488	2.09831	0.092	0.112	1	Neural prog	RPS6KA5-RPS6KA5	2
FAM127A-FAM127A1	3.23914e-132	2.09669	0.751	0.655	7.74479e-128	Neurons	FAM127A-FAM127A	46
RGMA-RGMA	3.23631e-78	2.09629	0.159	0.086	7.73801e-74	Neural prog	RGMA-RGMA	46
UBE2QL1-UBE2QL1	0	2.09508	0.233	0.036	0	Neurons	UBE2QL1-UBE2QL1	46
DTX3L-DTX3L	2.2312e-53	2.09506	0.124	0.016	5.33481e-49	ChP stroma	DTX3L-DTX3L	46
STXBP1-STXBP11	0	2.092	0.579	0.162	0	Neurons	STXBP1-STXBP1	46
DMRTA2-DMRTA2	6.4266e-35	2.0908	0.132	0.085	1.5366e-30	Neural prog	DMRTA2-DMRTA2	46
XPR1-XPR1	0	2.08937	0.56	0.215	0	Neurons	XPR1-XPR1	46
EXOSC8-EXOSC8	5.3025e-28	2.08509	0.269	0.384	1.26783e-23	Neural prog	EXOSC8-EXOSC8	46
STMN3-STMN3	0	2.08488	0.484	0.182	0	Neurons	STMN3-STMN3	46
EFEMP2-EFEMP21	2.75511e-133	2.08427	0.555	0.127	6.58748e-129	ChP stroma	EFEMP2-EFEMP2	46
RNF115-RNF115	2.69445e-48	2.08414	0.231	0.363	6.44243e-44	Neural prog	RNF115-RNF115	46
ADNP-ADNP	5.11433e-126	2.0812	0.23	0.426	1.22284e-121	Neural prog	ADNP-ADNP	46
CEP57-CEP57	1.09656e-26	2.08077	0.628	0.536	2.62187e-22	Neural prog	CEP57-CEP57	46
TUBA4B-TUBA4B	6.00841e-75	2.07948	0.208	0.037	1.43661e-70	Mat ChP	TUBA4B-TUBA4B	46
BLOC1S6-BLOC1S6	2.52783e-11	2.0769	0.389	0.461	6.04405e-07	Neural prog	BLOC1S6-BLOC1S6	16
MED29-MED29	1.42228e-110	2.0743	0.161	0.32	3.40068e-106	Neural prog	MED29-MED29	46
ARF1-ARF1	1.80334e-06	2.07027	0.934	0.832	0.043118	Neural prog	ARF1-ARF1	6
TERF1-TERF1	3.70874e-68	2.06989	0.258	0.417	8.86759e-64	Neural prog	TERF1-TERF1	46
AIFM3-AIFM3	6.01249e-25	2.06945	0.178	0.052	1.43759e-20	Imm ChP/hem	AIFM3-AIFM3	44
PAAF1-PAAF1	1.11648e-90	2.06886	0.162	0.308	2.6695e-86	Neural prog	PAAF1-PAAF1	46
RAF1-RAF1	4.81062e-16	2.06759	0.216	0.29	1.15022e-11	Neural prog	RAF1-RAF1	25
UFM1-UFM1	1.51934e-28	2.06754	0.504	0.456	3.63274e-24	Neural prog	UFM1-UFM1	45
RBSN-RBSN	3.56603e-08	2.0628	0.134	0.169	0.000852638	Neural prog	RBSN-RBSN	9
PDE12-PDE12	8.32084e-09	2.06193	0.105	0.137	0.000198951	Neural prog	PDE12-PDE12	10
TFAM-TFAM	1.48549e-11	2.0618	0.383	0.451	3.5518e-07	Neural prog	TFAM-TFAM	16
AKAP14-AKAP14	1.82751e-104	2.06128	0.621	0.208	4.36957e-100	Mat ChP	AKAP14-AKAP14	45
RASL11B-RASL11B	1.73403e-36	2.06079	0.059	0.114	4.14606e-32	Neural prog	RASL11B-RASL11B	45
SURF6-SURF6	5.85192e-24	2.06035	0.188	0.27	1.3992e-19	Neural prog	SURF6-SURF6	42
PLEKHJ1-PLEKHJ11	0.000810799	2.05843	0.467	0.558	1	Imm ChP/hem	PLEKHJ1-PLEKHJ1	0
GZF1-GZF1	7.38972e-11	2.05666	0.083	0.114	1.76688e-06	Neural prog	GZF1-GZF1	15
MCFD2-MCFD2	2.50054e-17	2.05576	0.748	0.609	5.97879e-13	Neural prog	MCFD2-MCFD2	28
FKBP8-FKBP8	2.20049e-46	2.05503	0.861	0.772	5.26136e-42	Neural prog	FKBP8-FKBP8	45
CCDC82-CCDC82	6.46924e-46	2.05058	0.25	0.381	1.54679e-41	Neural prog	CCDC82-CCDC82	45
LINC00657-LINC00657	1.36006e-158	2.05015	0.909	0.669	3.25191e-154	Neural prog	LINC00657-LINC00657	45
EPRS-EPRS	1.69664e-07	2.04832	0.574	0.514	0.00405666	Neural prog	EPRS-EPRS	8
PARP1-PARP1	1.78635e-41	2.04679	0.913	0.726	4.27116e-37	Neural prog	PARP1-PARP1	45
RP11-14N7.2-RP11-14N7.21	3.62937e-81	2.04677	0.549	0.173	8.67781e-77	ChP stroma	RP11-14N7.2-RP11-14N7.2	45
FAM207A-FAM207A	7.82219e-36	2.04664	0.484	0.254	1.87029e-31	Mat ChP	FAM207A-FAM207A	45
GPATCH8-GPATCH8	9.10388e-24	2.04504	0.247	0.348	2.17674e-19	Neural prog	GPATCH8-GPATCH8	41
EGFL7-EGFL71	7.24888e-17	2.04407	0.217	0.091	1.73321e-12	ChP stroma	EGFL7-EGFL7	27
SLC20A2-SLC20A21	7.76286e-102	2.04234	0.607	0.206	1.8561e-97	Mat ChP	SLC20A2-SLC20A2	45
HOXB8-HOXB8	0	2.03724	0.259	0.058	0	Neural prog	HOXB8-HOXB8	45
TSSC1-TSSC1	2.78895e-47	2.03632	0.243	0.145	6.66839e-43	Neurons	TSSC1-TSSC1	45
FSIP2-FSIP21	4.24997e-173	2.03463	0.308	0.121	1.01617e-168	Neurons	FSIP2-FSIP2	45
UBXN2A-UBXN2A	1.6209e-40	2.03409	0.235	0.357	3.87558e-36	Neural prog	UBXN2A-UBXN2A	45
TMEM117-TMEM117	5.55763e-81	2.03349	0.413	0.117	1.32883e-76	Mat ChP	TMEM117-TMEM117	45
NBEA-NBEA	8.56419e-147	2.03347	0.123	0.297	2.0477e-142	Neural prog	NBEA-NBEA	45
TSC22D1-TSC22D1	1.02617e-60	2.03342	0.922	0.742	2.45358e-56	Neural prog	TSC22D1-TSC22D1	45
GLG1-GLG1	0.000130663	2.0302	0.575	0.526	1	Neural prog	GLG1-GLG1	2
SRGAP3-SRGAP3	2.27974e-169	2.02937	0.553	0.414	5.45085e-165	Neural prog	SRGAP3-SRGAP3	45
PLPPR1-PLPPR1	0	2.02923	0.264	0.037	0	Neurons	PLPPR1-PLPPR1	45
AGO1-AGO1	1.23942e-37	2.02877	0.15	0.237	2.96346e-33	Neural prog	AGO1-AGO1	45
CHODL-CHODL	9.33191e-43	2.02667	0.22	0.052	2.23126e-38	Imm ChP/hem	CHODL-CHODL	45
GTSE1-GTSE1	4.93546e-06	2.02576	0.138	0.075	0.118007	ChP stroma	GTSE1-GTSE1	5
RBM33-RBM33	2.82215e-18	2.02529	0.193	0.268	6.74777e-14	Neural prog	RBM33-RBM33	29
MRPL1-MRPL1	2.38875e-121	2.02088	0.167	0.336	5.71149e-117	Neural prog	MRPL1-MRPL1	44
ZBTB38-ZBTB38	8.68936e-98	2.01814	0.123	0.262	2.07763e-93	Neural prog	ZBTB38-ZBTB38	44
SSPN-SSPN1	2.6508e-117	2.01783	0.4	0.077	6.33806e-113	ChP stroma	SSPN-SSPN	44
TMEM164-TMEM1641	2.0294e-119	2.01717	0.482	0.12	4.85229e-115	Mat ChP	TMEM164-TMEM164	44
RBMS1-RBMS11	1.27747e-54	2.01648	0.639	0.289	3.05443e-50	ChP stroma	RBMS1-RBMS1	44
PHKB-PHKB	5.9909e-50	2.01486	0.2	0.323	1.43243e-45	Neural prog	PHKB-PHKB	44
CNPY2-CNPY2	1.50406e-18	2.01317	0.902	0.828	3.59622e-14	Neural prog	CNPY2-CNPY2	30
MRPL18-MRPL18	3.12702e-81	2.0126	0.752	0.584	7.47671e-77	Neural prog	MRPL18-MRPL18	44
PWWP2A-PWWP2A	9.65147e-17	2.01225	0.193	0.262	2.30767e-12	Neural prog	PWWP2A-PWWP2A	26
KANK2-KANK2	2.42563e-163	2.01126	0.513	0.093	5.79968e-159	ChP stroma	KANK2-KANK2	44
CCNC-CCNC	6.51967e-72	2.00899	0.192	0.331	1.55885e-67	Neural prog	CCNC-CCNC	44
UBE2G2-UBE2G2	3.11225e-16	2.00865	0.286	0.389	7.44138e-12	Neural prog	UBE2G2-UBE2G2	25
CMBL-CMBL1	1.15853e-09	2.00839	0.437	0.296	2.77004e-05	ChP stroma	CMBL-CMBL	12
TIMM10B-TIMM10B	4.39872e-36	2.00656	0.13	0.21	1.05173e-31	Neural prog	TIMM10B-TIMM10B	44
FAM200B-FAM200B	1.90263e-28	2.00317	0.626	0.53	4.54918e-24	Neural prog	FAM200B-FAM200B	44
C19orf66-C19orf66	4.72627e-24	2.00071	0.197	0.064	1.13005e-19	ChP stroma	C19orf66-C19orf66	41
C1orf52-C1orf52	5.49675e-14	2.00049	0.236	0.313	1.31427e-09	Neural prog	C1orf52-C1orf52	21
TTYH3-TTYH3	1.40325e-118	1.99892	0.185	0.364	3.35518e-114	Neural prog	TTYH3-TTYH3	44
SAFB-SAFB1	1.90282e-57	1.9988	0.534	0.39	4.54964e-53	Neurons	SAFB-SAFB	44
STK39-STK39	1.60278e-182	1.99448	0.123	0.313	3.83226e-178	Neural prog	STK39-STK39	44
BOC-BOC	2.58967e-20	1.9931	0.296	0.135	6.1919e-16	ChP stroma	BOC-BOC	33
SSBP2-SSBP2	4.57926e-52	1.99245	0.24	0.376	1.0949e-47	Neural prog	SSBP2-SSBP2	44
CHPF-CHPF1	7.45919e-13	1.99008	0.41	0.263	1.78349e-08	Imm ChP/hem	CHPF-CHPF	18
TRIO-TRIO1	9.82129e-54	1.98938	0.479	0.174	2.34827e-49	ChP stroma	TRIO-TRIO	44
UTP11L-UTP11L	3.54377e-78	1.98932	0.21	0.358	8.47316e-74	Neural prog	UTP11L-UTP11L	44
DOPEY1-DOPEY1	7.43914e-16	1.98857	0.08	0.119	1.7787e-11	Neural prog	DOPEY1-DOPEY1	24
MBTPS1-MBTPS1	8.86172e-113	1.98826	0.188	0.364	2.11884e-108	Neural prog	MBTPS1-MBTPS1	44
ARHGAP28-ARHGAP28	2.78185e-87	1.98796	0.417	0.1	6.65139e-83	ChP stroma	ARHGAP28-ARHGAP28	44
PSMA3-AS1-PSMA3-AS1	1.10051e-35	1.98653	0.246	0.365	2.63133e-31	Neural prog	PSMA3-AS1-PSMA3-AS1	44
PTPN11-PTPN11	5.84171e-165	1.98651	0.223	0.436	1.39675e-160	Neural prog	PTPN11-PTPN11	44
LAPTM4A-LAPTM4A	1.06766e-06	1.98649	0.748	0.856	0.0255278	Neurons	LAPTM4A-LAPTM4A	6
YTHDC2-YTHDC2	3.14281e-49	1.9862	0.134	0.229	7.51447e-45	Neural prog	YTHDC2-YTHDC2	44
EEFSEC-EEFSEC	3.62759e-19	1.98617	0.082	0.126	8.67358e-15	Neural prog	EEFSEC-EEFSEC	31
ANKRD16-ANKRD16	7.62194e-37	1.98527	0.056	0.111	1.8224e-32	Neural prog	ANKRD16-ANKRD16	44
RP11-849I19.1-RP11-849I19.1	2.2059e-08	1.98488	0.103	0.084	0.000527431	Neural prog	RP11-849I19.1-RP11-849I19.1	9
CTBP1-AS2-CTBP1-AS2	7.32735e-13	1.98443	0.097	0.135	1.75197e-08	Neural prog	CTBP1-AS2-CTBP1-AS2	18
RBM6-RBM6	2.56152e-74	1.98373	0.62	0.509	6.1246e-70	Neural prog	RBM6-RBM6	44
HACL1-HACL1	3.88298e-17	1.98325	0.091	0.135	9.2842e-13	Neural prog	HACL1-HACL1	27
SPIRE1-SPIRE1	1.85076e-07	1.98221	0.169	0.212	0.00442517	Neural prog	SPIRE1-SPIRE1	7
CDC40-CDC40	1.60626e-66	1.97992	0.213	0.354	3.84056e-62	Neural prog	CDC40-CDC40	44
POLE4-POLE4	4.28368e-137	1.97783	0.197	0.387	1.02423e-132	Neural prog	POLE4-POLE4	44
PDE5A-PDE5A	8.56564e-240	1.97122	0.527	0.072	2.04804e-235	ChP stroma	PDE5A-PDE5A	43
NGRN-NGRN	5.50681e-31	1.96871	0.09	0.15	1.31668e-26	Neural prog	NGRN-NGRN	43
SLC38A1-SLC38A11	0	1.96695	0.705	0.275	0	Neurons	SLC38A1-SLC38A1	43
DACT1-DACT1	3.27686e-46	1.96336	0.125	0.057	7.83497e-42	Neurons	DACT1-DACT1	43
SEC11A-SEC11A	9.33504e-287	1.96242	0.95	0.932	2.23201e-282	Neural prog	SEC11A-SEC11A	43
RBM12B-RBM12B	1.65395e-18	1.96229	0.208	0.285	3.9546e-14	Neural prog	RBM12B-RBM12B	29
TTC1-TTC1	2.49129e-153	1.96137	0.21	0.418	5.95668e-149	Neural prog	TTC1-TTC1	43
RP11-66N11.8-RP11-66N11.8	5.40602e-36	1.9583	0.065	0.122	1.29258e-31	Neural prog	RP11-66N11.8-RP11-66N11.8	43
MTERF4-MTERF4	8.92651e-30	1.95715	0.168	0.252	2.13433e-25	Neural prog	MTERF4-MTERF4	43
CEBPZOS-CEBPZOS	5.93685e-39	1.95671	0.197	0.302	1.4195e-34	Neural prog	CEBPZOS-CEBPZOS	43
EVA1B-EVA1B1	2.00526e-111	1.95547	0.659	0.211	4.79458e-107	ChP stroma	EVA1B-EVA1B	43
SMIM3-SMIM31	8.75724e-11	1.95325	0.211	0.105	2.09386e-06	Imm ChP/hem	SMIM3-SMIM3	14
RPN1-RPN1	2.45317e-101	1.95018	0.322	0.472	5.86553e-97	Neural prog	RPN1-RPN1	43
C5orf30-C5orf30	4.82984e-05	1.9477	0.092	0.113	1	Neural prog	C5orf30-C5orf30	3
RALGAPA1-RALGAPA1	1.6955e-27	1.94752	0.205	0.297	4.05395e-23	Neural prog	RALGAPA1-RALGAPA1	43
PPIL4-PPIL4	1.31886e-14	1.9465	0.62	0.531	3.15339e-10	Neural prog	PPIL4-PPIL4	21
IMPDH2-IMPDH2	9.34015e-23	1.94509	0.8	0.613	2.23323e-18	Neural prog	IMPDH2-IMPDH2	37
UBR3-UBR3	1.02527e-21	1.94322	0.112	0.168	2.45141e-17	Neural prog	UBR3-UBR3	35
TUBE1-TUBE1	7.49356e-19	1.94145	0.078	0.12	1.79171e-14	Neural prog	TUBE1-TUBE1	29
SIX6-SIX6	8.29212e-109	1.94055	0.105	0.006	1.98265e-104	Imm ChP/hem	SIX6-SIX6	43
SETD3-SETD3	4.92399e-142	1.93884	0.088	0.238	1.17733e-137	Neural prog	SETD3-SETD3	43
C12orf4-C12orf4	1.39591e-21	1.9382	0.068	0.111	3.33762e-17	Neural prog	C12orf4-C12orf4	35
GNPTAB-GNPTAB	1.05832e-10	1.93754	0.123	0.164	2.53045e-06	Neural prog	GNPTAB-GNPTAB	14
PRKRIR-PRKRIR	4.28043e-23	1.93737	0.23	0.317	1.02345e-18	Neural prog	PRKRIR-PRKRIR	38
PPM1K-PPM1K	1.67635e-193	1.93704	0.398	0.172	4.00815e-189	Neurons	PPM1K-PPM1K	43
DNAH9-DNAH9	2.12168e-101	1.93489	0.457	0.123	5.07293e-97	Mat ChP	DNAH9-DNAH9	43
PPP1R11-PPP1R11	3.02392e-103	1.93191	0.172	0.325	7.23019e-99	Neural prog	PPP1R11-PPP1R11	42
TIAL1-TIAL1	1.18407e-35	1.93044	0.317	0.439	2.83111e-31	Neural prog	TIAL1-TIAL1	42
PAK2-PAK21	0	1.92561	0.861	0.722	0	Neurons	PAK2-PAK2	42
IFI44-IFI441	3.60138e-33	1.92105	0.197	0.052	8.61089e-29	ChP stroma	IFI44-IFI44	42
ZCCHC17-ZCCHC17	1.20459e-21	1.92048	0.626	0.53	2.88018e-17	Neural prog	ZCCHC17-ZCCHC17	34
CFDP1-CFDP1	7.57845e-34	1.91647	0.937	0.879	1.81201e-29	Neural prog	CFDP1-CFDP1	42
EMP2-EMP21	5.29389e-27	1.9155	0.425	0.199	1.26577e-22	Imm ChP/hem	EMP2-EMP2	42
PHAX-PHAX	2.89271e-08	1.91448	0.413	0.467	0.000691647	Neural prog	PHAX-PHAX	9
SERGEF-SERGEF	1.99425e-47	1.91309	0.052	0.115	4.76825e-43	Neural prog	SERGEF-SERGEF	42
GTF2H2-GTF2H2	4.35442e-11	1.91099	0.234	0.218	1.04114e-06	Neural prog	GTF2H2-GTF2H2	14
LEO1-LEO1	1.17847e-52	1.91059	0.189	0.303	2.81771e-48	Neural prog	LEO1-LEO1	42
PLEKHG4B-PLEKHG4B	7.35263e-05	1.91052	0.154	0.092	1	Imm ChP/hem	PLEKHG4B-PLEKHG4B	2
COMMD2-COMMD2	4.36434e-68	1.91023	0.65	0.529	1.04351e-63	Neural prog	COMMD2-COMMD2	42
SBNO1-SBNO1	4.2237e-67	1.91	0.272	0.431	1.00989e-62	Neural prog	SBNO1-SBNO1	42
NAE1-NAE1	1.69346e-19	1.90918	0.374	0.455	4.04907e-15	Neural prog	NAE1-NAE1	30
MBIP-MBIP	1.10399e-64	1.90912	0.155	0.271	2.63964e-60	Neural prog	MBIP-MBIP	42
SYNPO-SYNPO	1.81438e-235	1.90894	0.392	0.039	4.33818e-231	ChP stroma	SYNPO-SYNPO	42
NPAS3-NPAS31	5.46945e-130	1.90867	0.252	0.101	1.30775e-125	Neurons	NPAS3-NPAS3	42
MYO9B-MYO9B	5.74517e-53	1.90844	0.092	0.176	1.37367e-48	Neural prog	MYO9B-MYO9B	42
TARSL2-TARSL2	1.14157e-20	1.90722	0.155	0.221	2.72948e-16	Neural prog	TARSL2-TARSL2	32
APOO-APOO2	3.07397e-79	1.90635	0.674	0.31	7.34985e-75	Mat ChP	APOO-APOO	42
AIG1-AIG1	3.63198e-160	1.90548	0.181	0.381	8.68408e-156	Neural prog	AIG1-AIG1	42
JPH4-JPH41	0	1.90349	0.553	0.097	0	Neurons	JPH4-JPH4	42
PHF1-PHF1	4.8438e-05	1.90275	0.156	0.189	1	Neural prog	PHF1-PHF1	3
ENO2-ENO2	2.29736e-119	1.90222	0.692	0.538	5.493e-115	Neurons	ENO2-ENO2	42
NDUFS7-NDUFS7	4.69172e-96	1.90216	0.88	0.815	1.12179e-91	Neural prog	NDUFS7-NDUFS7	42
PARK7-PARK7	3.37575e-33	1.9011	0.993	0.983	8.07141e-29	Neural prog	PARK7-PARK7	42
ARL14EP-ARL14EP	3.94975e-88	1.90091	0.203	0.358	9.44384e-84	Neural prog	ARL14EP-ARL14EP	42
TXNDC15-TXNDC15	1.80134e-11	1.90066	0.445	0.295	4.30701e-07	Mat ChP	TXNDC15-TXNDC15	15
TAOK1-TAOK1	9.85289e-39	1.90053	0.273	0.399	2.35583e-34	Neural prog	TAOK1-TAOK1	42
FAM127A-FAM127A	6.36651e-110	1.89436	0.84	0.621	1.52223e-105	Neural prog	FAM127A-FAM127A	42
CHRDL1-CHRDL1	1.66763e-161	1.89409	0.1	0.026	3.98729e-157	Neural prog	CHRDL1-CHRDL1	42
RFX7-RFX7	8.63421e-22	1.89354	0.092	0.142	2.06444e-17	Neural prog	RFX7-RFX7	34
MICAL3-MICAL3	1.21278e-05	1.89306	0.106	0.133	0.289975	Neural prog	MICAL3-MICAL3	4
FAM136A-FAM136A	8.41875e-66	1.89158	0.335	0.461	2.01292e-61	Neural prog	FAM136A-FAM136A	42
KHSRP-KHSRP	3.22571e-47	1.89127	0.235	0.358	7.71268e-43	Neural prog	KHSRP-KHSRP	42
C2orf49-C2orf49	2.06657e-19	1.89043	0.188	0.259	4.94116e-15	Neural prog	C2orf49-C2orf49	30
MRPL20-MRPL20	6.02892e-108	1.88988	0.932	0.873	1.44151e-103	Neural prog	MRPL20-MRPL20	42
SMC2-SMC21	0.000342249	1.88798	0.273	0.2	1	ChP stroma	SMC2-SMC2	1
LRRC40-LRRC40	5.48274e-16	1.88493	0.096	0.138	1.31092e-11	Neural prog	LRRC40-LRRC40	23
EPB41-EPB41	1.65125e-18	1.88416	0.278	0.21	3.94814e-14	Neurons	EPB41-EPB41	28
KIAA1462-KIAA1462	0	1.88409	0.386	0.029	0	ChP stroma	KIAA1462-KIAA1462	41
CLK1-CLK1	3.88075e-28	1.88148	0.187	0.141	9.27887e-24	Neural prog	CLK1-CLK1	41
FAM127B-FAM127B	1.93092e-07	1.88034	0.672	0.579	0.00461684	Neural prog	FAM127B-FAM127B	7
PRKDC-PRKDC	3.4496e-16	1.88026	0.878	0.774	8.24798e-12	Neural prog	PRKDC-PRKDC	23
HSD17B12-HSD17B12	8.10641e-216	1.87989	0.382	0.716	1.93824e-211	Neurons	HSD17B12-HSD17B12	41
TBRG1-TBRG1	1.31916e-70	1.87905	0.144	0.26	3.15411e-66	Neural prog	TBRG1-TBRG1	41
EIF2B3-EIF2B3	2.37583e-64	1.87631	0.084	0.175	5.6806e-60	Neural prog	EIF2B3-EIF2B3	41
IREB2-IREB2	2.80546e-64	1.87526	0.188	0.322	6.70786e-60	Neural prog	IREB2-IREB2	41
ZNF264-ZNF264	2.54189e-39	1.87285	0.104	0.178	6.07765e-35	Neural prog	ZNF264-ZNF264	41
PLCG1-PLCG1	1.18085e-40	1.86856	0.352	0.12	2.8234e-36	ChP stroma	PLCG1-PLCG1	41
RXRA-RXRA	3.60204e-47	1.86781	0.073	0.143	8.61249e-43	Neural prog	RXRA-RXRA	41
SP8-SP8	0	1.86507	0.182	0.017	0	Neurons	SP8-SP8	41
DHTKD1-DHTKD1	2.13447e-27	1.86448	0.095	0.152	5.10353e-23	Neural prog	DHTKD1-DHTKD1	41
LINC01315-LINC01315	1.00269e-226	1.86404	0.308	0.103	2.39742e-222	Neurons	LINC01315-LINC01315	41
PTGIS-PTGIS	1.45585e-232	1.86373	0.439	0.051	3.48094e-228	ChP stroma	PTGIS-PTGIS	41
TRNAU1AP-TRNAU1AP	6.23328e-58	1.86174	0.178	0.298	1.49038e-53	Neural prog	TRNAU1AP-TRNAU1AP	41
NFATC2IP-NFATC2IP	2.70978e-43	1.86156	0.164	0.262	6.47908e-39	Neural prog	NFATC2IP-NFATC2IP	41
TRMT13-TRMT13	1.03967e-23	1.86062	0.122	0.183	2.48584e-19	Neural prog	TRMT13-TRMT13	37
ZNF395-ZNF395	8.3721e-20	1.86038	0.268	0.112	2.00177e-15	Imm ChP/hem	ZNF395-ZNF395	30
EXT2-EXT2	7.85083e-21	1.85963	0.33	0.155	1.87713e-16	ChP stroma	EXT2-EXT2	32
ZSCAN16-AS1-ZSCAN16-AS1	2.78325e-100	1.85872	0.192	0.357	6.65474e-96	Neural prog	ZSCAN16-AS1-ZSCAN16-AS1	41
DDX42-DDX42	2.52406e-19	1.8587	0.386	0.466	6.03502e-15	Neural prog	DDX42-DDX42	29
BRD1-BRD1	1.35102e-23	1.85664	0.197	0.282	3.23029e-19	Neural prog	BRD1-BRD1	37
SCARA3-SCARA3	1.29613e-130	1.85652	0.369	0.059	3.09904e-126	ChP stroma	SCARA3-SCARA3	41
SERPING1-SERPING1	2.60792e-65	1.85342	0.524	0.188	6.23553e-61	ChP stroma	SERPING1-SERPING1	41
CDKN3-CDKN3	2.26369e-05	1.85181	0.18	0.113	0.541247	Mat ChP	CDKN3-CDKN3	3
RAB5A-RAB5A	1.21349e-36	1.85021	0.215	0.322	2.90144e-32	Neural prog	RAB5A-RAB5A	41
NME5-NME5	1.03243e-72	1.84921	0.632	0.277	2.46854e-68	Mat ChP	NME5-NME5	41
ACTL6B-ACTL6B	0	1.84855	0.513	0.043	0	Neurons	ACTL6B-ACTL6B	41
SPATS2-SPATS2	9.95208e-207	1.84797	0.186	0.418	2.37954e-202	Neural prog	SPATS2-SPATS2	41
TSHZ3-TSHZ31	1.76288e-68	1.84472	0.273	0.055	4.21505e-64	ChP stroma	TSHZ3-TSHZ3	41
RUSC1-RUSC1	1.73874e-43	1.84421	0.11	0.189	4.15732e-39	Neural prog	RUSC1-RUSC1	41
EGLN1-EGLN1	1.62903e-67	1.84365	0.183	0.31	3.89501e-63	Neural prog	EGLN1-EGLN1	41
CKAP5-CKAP5	9.42434e-54	1.84336	0.174	0.286	2.25336e-49	Neural prog	CKAP5-CKAP5	41
TULP4-TULP4	6.53358e-20	1.84332	0.195	0.271	1.56218e-15	Neural prog	TULP4-TULP4	30
AP2B1-AP2B11	3.59267e-156	1.84235	0.708	0.572	8.59009e-152	Neurons	AP2B1-AP2B1	41
PDS5B-PDS5B	8.64013e-22	1.84228	0.204	0.284	2.06585e-17	Neural prog	PDS5B-PDS5B	33
C16orf45-C16orf451	0	1.84176	0.556	0.218	0	Neurons	C16orf45-C16orf45	41
RRP15-RRP15	6.20506e-28	1.84023	0.168	0.246	1.48363e-23	Neural prog	RRP15-RRP15	40
LTN1-LTN1	7.60014e-40	1.83866	0.161	0.256	1.81719e-35	Neural prog	LTN1-LTN1	40
NAT8L-NAT8L1	5.9017e-27	1.8361	0.286	0.108	1.4111e-22	Imm ChP/hem	NAT8L-NAT8L	40
FAM131A-FAM131A	3.57258e-35	1.83224	0.108	0.179	8.54205e-31	Neural prog	FAM131A-FAM131A	40
MIA3-MIA3	2.03284e-07	1.82938	0.37	0.44	0.00486052	Neural prog	MIA3-MIA3	7
PIGF-PIGF	1.03077e-93	1.82796	0.2	0.36	2.46457e-89	Neural prog	PIGF-PIGF	40
LL22NC03-2H8.5-LL22NC03-2H8.5	6.21032e-05	1.82666	0.162	0.198	1	Neural prog	LL22NC03-2H8.5-LL22NC03-2H8.5	2
ERO1A-ERO1A	5.03162e-109	1.82636	0.125	0.265	1.20306e-104	Neural prog	ERO1A-ERO1A	40
PCDHA12-PCDHA12	1.98643e-80	1.82617	0.09	0.199	4.74955e-76	Neural prog	PCDHA12-PCDHA12	40
SLITRK5-SLITRK5	1.44884e-16	1.82525	0.083	0.124	3.46418e-12	Neural prog	SLITRK5-SLITRK5	23
SRP72-SRP72	1.03593e-23	1.82301	0.747	0.604	2.47691e-19	Neural prog	SRP72-SRP72	36
RGMA-RGMA1	4.04131e-32	1.82298	0.165	0.094	9.66276e-28	Neurons	RGMA-RGMA	40
CEP83-CEP83	4.10567e-69	1.82097	0.559	0.216	9.81665e-65	Mat ChP	CEP83-CEP83	40
NFIC-NFIC2	2.30611e-77	1.82076	0.58	0.209	5.51391e-73	ChP stroma	NFIC-NFIC	40
CREBRF-CREBRF	1.00037e-16	1.82044	0.136	0.192	2.3919e-12	Neural prog	CREBRF-CREBRF	24
DRAXIN-DRAXIN	0	1.8192	0.599	0.158	0	Neurons	DRAXIN-DRAXIN	40
ARL2BP-ARL2BP	6.30646e-31	1.81809	0.404	0.485	1.50787e-26	Neural prog	ARL2BP-ARL2BP	40
CTSD-CTSD1	2.38483e-73	1.81741	0.815	0.553	5.70213e-69	Mat ChP	CTSD-CTSD	40
FADS3-FADS3	6.43195e-05	1.81631	0.163	0.098	1	Imm ChP/hem	FADS3-FADS3	2
MAPK8-MAPK81	0	1.81497	0.548	0.153	0	Neurons	MAPK8-MAPK8	40
SYNE1-SYNE1	6.3231e-91	1.81418	0.683	0.292	1.51185e-86	Mat ChP	SYNE1-SYNE1	40
MLH3-MLH3	2.23793e-10	1.81414	0.168	0.22	5.3509e-06	Neural prog	MLH3-MLH3	12
USP11-USP111	0	1.81301	0.813	0.533	0	Neurons	USP11-USP11	40
CD47-CD471	3.67588e-12	1.81241	0.413	0.258	8.78902e-08	Imm ChP/hem	CD47-CD47	15
MRVI1-AS1-MRVI1-AS1	1.19751e-45	1.81233	0.205	0.052	2.86325e-41	Mat ChP	MRVI1-AS1-MRVI1-AS1	40
CHD6-CHD6	0.000330727	1.81232	0.392	0.454	1	Neural prog	CHD6-CHD6	1
L1CAM-L1CAM	0	1.81148	0.4	0.055	0	Neurons	L1CAM-L1CAM	40
RHEB-RHEB	4.97445e-105	1.81131	0.911	0.701	1.18939e-100	Neural prog	RHEB-RHEB	40
DNAJC30-DNAJC30	5.41318e-57	1.81027	0.107	0.202	1.29429e-52	Neural prog	DNAJC30-DNAJC30	40
PAFAH1B2-PAFAH1B2	2.34921e-62	1.80986	0.22	0.354	5.61696e-58	Neural prog	PAFAH1B2-PAFAH1B2	40
CELF3-CELF3	0	1.80951	0.533	0.066	0	Neurons	CELF3-CELF3	40
NDUFB8-NDUFB8	1.28709e-14	1.80717	0.939	0.95	3.07744e-10	Neurons	NDUFB8-NDUFB8	20
ERICH1-ERICH1	1.05775e-44	1.80448	0.134	0.225	2.52908e-40	Neural prog	ERICH1-ERICH1	40
TNRC6C-TNRC6C1	0	1.80354	0.506	0.206	0	Neurons	TNRC6C-TNRC6C	40
CDH4-CDH4	6.89751e-48	1.80306	0.102	0.041	1.64919e-43	Neurons	CDH4-CDH4	40
FKBP7-FKBP7	3.7313e-34	1.80226	0.073	0.132	8.92154e-30	Neural prog	FKBP7-FKBP7	40
ATP9A-ATP9A1	0	1.80044	0.459	0.126	0	Neurons	ATP9A-ATP9A	40
MGEA5-MGEA5	1.79577e-14	1.80036	0.547	0.496	4.2937e-10	Neural prog	MGEA5-MGEA5	19
THAP11-THAP11	1.76088e-56	1.80017	0.146	0.25	4.21027e-52	Neural prog	THAP11-THAP11	40
NRIP3-NRIP3	4.59486e-181	1.79772	0.156	0.036	1.09863e-176	Neurons	NRIP3-NRIP3	40
NDUFB1-NDUFB1	1.1789e-84	1.79673	0.93	0.852	2.81874e-80	Neural prog	NDUFB1-NDUFB1	40
ATAD3A-ATAD3A	1.14461e-67	1.79571	0.078	0.169	2.73676e-63	Neural prog	ATAD3A-ATAD3A	39
SHF-SHF1	0	1.79367	0.383	0.108	0	Neurons	SHF-SHF	39
PSMA2-PSMA2	2.41888e-12	1.79347	0.597	0.529	5.78355e-08	Neural prog	PSMA2-PSMA2	15
PAK2-PAK2	3.1299e-38	1.79312	0.879	0.699	7.48358e-34	Neural prog	PAK2-PAK2	39
MIA3-MIA31	1.50416e-08	1.79295	0.471	0.423	0.000359644	Neurons	MIA3-MIA3	9
FBP2-FBP2	0	1.79059	0.301	0.01	0	Mat ChP	FBP2-FBP2	39
FGD4-FGD41	7.05205e-07	1.78995	0.345	0.239	0.0168615	Mat ChP	FGD4-FGD4	6
CPNE3-CPNE3	5.92099e-14	1.78909	0.668	0.57	1.41571e-09	Neural prog	CPNE3-CPNE3	18
CCBL2-CCBL21	1.81795e-16	1.78849	0.31	0.151	4.34672e-12	Imm ChP/hem	CCBL2-CCBL2	23
KIF3B-KIF3B	3.86629e-43	1.78782	0.208	0.321	9.2443e-39	Neural prog	KIF3B-KIF3B	39
ZC3H8-ZC3H8	1.82031e-19	1.78689	0.179	0.251	4.35236e-15	Neural prog	ZC3H8-ZC3H8	28
ILKAP-ILKAP	7.14841e-66	1.7847	0.139	0.251	1.70919e-61	Neural prog	ILKAP-ILKAP	39
FAM216B-FAM216B	2.1336e-69	1.78383	0.377	0.114	5.10144e-65	Mat ChP	FAM216B-FAM216B	39
STARD3NL-STARD3NL	2.02242e-49	1.78338	0.252	0.386	4.8356e-45	Neural prog	STARD3NL-STARD3NL	39
BMPR2-BMPR22	1.63574e-39	1.78261	0.575	0.274	3.91106e-35	ChP stroma	BMPR2-BMPR2	39
FAM53C-FAM53C	2.91761e-16	1.78236	0.134	0.188	6.97602e-12	Neural prog	FAM53C-FAM53C	22
PRPF4-PRPF4	6.28671e-21	1.78134	0.181	0.254	1.50315e-16	Neural prog	PRPF4-PRPF4	31
PSMD14-PSMD14	0.000437985	1.78117	0.554	0.509	1	Neural prog	PSMD14-PSMD14	1
PRELID2-PRELID2	4.22935e-85	1.78114	0.031	0.112	1.01124e-80	Neural prog	PRELID2-PRELID2	39
ROBO1-ROBO1	5.91601e-285	1.78094	0.735	0.123	1.41452e-280	ChP stroma	ROBO1-ROBO1	39
KIF3A-KIF3A1	0	1.77702	0.779	0.327	0	Neurons	KIF3A-KIF3A	39
SNHG18-SNHG18	3.55843e-69	1.77697	0.587	0.245	8.50821e-65	Mat ChP	SNHG18-SNHG18	39
REXO4-REXO4	5.87284e-13	1.77648	0.191	0.256	1.4042e-08	Neural prog	REXO4-REXO4	16
PPP2R5C-PPP2R5C	1.86167e-89	1.77303	0.171	0.316	4.45125e-85	Neural prog	PPP2R5C-PPP2R5C	39
C19orf48-C19orf48	4.26466e-64	1.77244	0.144	0.254	1.01968e-59	Neural prog	C19orf48-C19orf48	39
CLIP1-CLIP1	1.13608e-54	1.77031	0.186	0.303	2.71637e-50	Neural prog	CLIP1-CLIP1	39
PIK3C2A-PIK3C2A	4.94169e-118	1.768	0.166	0.333	1.18156e-113	Neural prog	PIK3C2A-PIK3C2A	39
ZNF493-ZNF493	2.71559e-07	1.76697	0.183	0.232	0.00649299	Neural prog	ZNF493-ZNF493	6
CCSER2-CCSER2	7.05888e-14	1.76608	0.21	0.281	1.68778e-09	Neural prog	CCSER2-CCSER2	18
C2orf73-C2orf73	3.67855e-119	1.76406	0.393	0.084	8.79541e-115	Mat ChP	C2orf73-C2orf73	39
EIF2B1-EIF2B1	4.9911e-30	1.75908	0.179	0.265	1.19337e-25	Neural prog	EIF2B1-EIF2B1	39
FAM118A-FAM118A2	7.26794e-215	1.75666	0.683	0.15	1.73776e-210	Mat ChP	FAM118A-FAM118A	39
RAB3IP-RAB3IP	1.1618e-100	1.75633	0.108	0.24	2.77787e-96	Neural prog	RAB3IP-RAB3IP	39
ARHGAP11A-ARHGAP11A	1.39837e-07	1.75608	0.115	0.054	0.00334351	ChP stroma	ARHGAP11A-ARHGAP11A	7
FGFR2-FGFR2	6.75274e-17	1.75561	0.417	0.249	1.61458e-12	ChP stroma	FGFR2-FGFR2	23
ERGIC3-ERGIC3	0.000100208	1.75496	0.783	0.767	1	ChP stroma	ERGIC3-ERGIC3	2
NAA50-NAA50	8.36062e-70	1.7537	0.151	0.267	1.99902e-65	Neural prog	NAA50-NAA50	39
PJA2-PJA2	3.13917e-250	1.75336	0.878	0.62	7.50576e-246	Neural prog	PJA2-PJA2	39
MRLN-MRLN	3.10421e-148	1.75332	0.292	0.04	7.42216e-144	Mat ChP	MRLN-MRLN	39
MEIS3-MEIS3	3.29274e-287	1.75201	0.47	0.183	7.87295e-283	Neurons	MEIS3-MEIS3	39
TMEM57-TMEM571	0	1.75101	0.572	0.225	0	Neurons	TMEM57-TMEM57	39
NAPG-NAPG	3.78314e-13	1.74999	0.186	0.243	9.0455e-09	Neural prog	NAPG-NAPG	16
PRRC2A-PRRC2A	1.49942e-66	1.74973	0.232	0.38	3.58512e-62	Neural prog	PRRC2A-PRRC2A	38
LRRN3-LRRN3	4.99308e-67	1.74928	0.228	0.117	1.19385e-62	Neurons	LRRN3-LRRN3	38
SNTA1-SNTA1	7.2238e-09	1.74927	0.283	0.166	0.000172721	Imm ChP/hem	SNTA1-SNTA1	9
SDC2-SDC2	4.06569e-16	1.74751	0.551	0.361	9.72106e-12	Imm ChP/hem	SDC2-SDC2	22
MTUS1-MTUS11	1.45121e-251	1.74592	0.362	0.13	3.46984e-247	Neurons	MTUS1-MTUS1	38
HSF1-HSF1	1.11129e-114	1.74482	0.114	0.255	2.65709e-110	Neural prog	HSF1-HSF1	38
DYNLRB1-DYNLRB1	2.99834e-23	1.7441	0.981	0.95	7.16903e-19	Neural prog	DYNLRB1-DYNLRB1	34
XIAP-XIAP	1.57792e-118	1.74326	0.174	0.341	3.77281e-114	Neural prog	XIAP-XIAP	38
WDR45B-WDR45B	9.25378e-18	1.74285	0.238	0.322	2.21258e-13	Neural prog	WDR45B-WDR45B	24
GPANK1-GPANK1	1.22264e-73	1.74181	0.146	0.267	2.92334e-69	Neural prog	GPANK1-GPANK1	38
ZEB1-ZEB11	6.17842e-50	1.7416	0.603	0.278	1.47726e-45	ChP stroma	ZEB1-ZEB1	38
RAB11A-RAB11A	4.85982e-08	1.74114	0.821	0.682	0.00116198	Neural prog	RAB11A-RAB11A	8
ZNF395-ZNF3951	2.43757e-26	1.74075	0.29	0.111	5.82823e-22	ChP stroma	ZNF395-ZNF395	38
STX7-STX7	6.07448e-17	1.74045	0.202	0.27	1.45241e-12	Neural prog	STX7-STX7	23
C6orf226-C6orf226	5.76127e-49	1.73981	0.167	0.272	1.37752e-44	Neural prog	C6orf226-C6orf226	38
DCTN3-DCTN3	1.31175e-24	1.73928	0.939	0.855	3.1364e-20	Neural prog	DCTN3-DCTN3	36
BRD9-BRD9	2.40777e-26	1.73907	0.21	0.301	5.75697e-22	Neural prog	BRD9-BRD9	38
LSM10-LSM10	1.53865e-167	1.73903	0.206	0.421	3.67891e-163	Neural prog	LSM10-LSM10	38
PRR11-PRR11	2.2605e-05	1.73887	0.113	0.06	0.540485	ChP stroma	PRR11-PRR11	3
DNAJC7-DNAJC7	1.0008e-11	1.73719	0.848	0.704	2.39292e-07	Neural prog	DNAJC7-DNAJC7	14
ERLEC1-ERLEC1	1.19739e-14	1.73597	0.697	0.583	2.86296e-10	Neural prog	ERLEC1-ERLEC1	19
FSTL5-FSTL5	9.94212e-209	1.73543	0.183	0.043	2.37716e-204	Neurons	FSTL5-FSTL5	38
BPGM-BPGM	3.7792e-37	1.73329	0.13	0.208	9.03608e-33	Neural prog	BPGM-BPGM	38
SUZ12-SUZ12	9.03955e-106	1.73265	0.23	0.41	2.16136e-101	Neural prog	SUZ12-SUZ12	38
MRFAP1L1-MRFAP1L1	1.8787e-32	1.7319	0.225	0.327	4.49196e-28	Neural prog	MRFAP1L1-MRFAP1L1	38
ANKS3-ANKS3	2.78449e-14	1.73172	0.144	0.197	6.65772e-10	Neural prog	ANKS3-ANKS3	18
CRCP-CRCP	7.18689e-45	1.73122	0.176	0.279	1.71839e-40	Neural prog	CRCP-CRCP	38
ATP6V1G2-ATP6V1G2	0	1.73113	0.503	0.093	0	Neurons	ATP6V1G2-ATP6V1G2	38
CUL3-CUL3	3.18092e-07	1.73105	0.606	0.54	0.00760559	Neural prog	CUL3-CUL3	6
EPHA3-EPHA3	5.04e-11	1.7296	0.186	0.089	1.20506e-06	ChP stroma	EPHA3-EPHA3	13
LUZP1-LUZP1	7.07294e-60	1.7295	0.136	0.243	1.69114e-55	Neural prog	LUZP1-LUZP1	38
TRIP12-TRIP12	1.10468e-121	1.72921	0.187	0.364	2.64129e-117	Neural prog	TRIP12-TRIP12	38
CPEB4-CPEB4	2.64676e-47	1.72697	0.193	0.31	6.3284e-43	Neural prog	CPEB4-CPEB4	38
DMAP1-DMAP1	6.39726e-82	1.72647	0.147	0.274	1.52959e-77	Neural prog	DMAP1-DMAP1	38
UBA3-UBA3	1.11871e-63	1.72415	0.116	0.217	2.67483e-59	Neural prog	UBA3-UBA3	38
PSMG3-PSMG3	5.17746e-09	1.72403	0.21	0.268	0.000123793	Neural prog	PSMG3-PSMG3	9
TOMM5-TOMM5	8.96809e-61	1.72398	0.14	0.248	2.14427e-56	Neural prog	TOMM5-TOMM5	38
SERP2-SERP2	0	1.72381	0.453	0.117	0	Neurons	SERP2-SERP2	38
ABCC5-ABCC5	1.75942e-94	1.72154	0.09	0.21	4.20677e-90	Neural prog	ABCC5-ABCC5	38
PTPN1-PTPN1	1.75958e-98	1.72121	0.13	0.269	4.20715e-94	Neural prog	PTPN1-PTPN1	38
TNRC6A-TNRC6A	1.43563e-62	1.72092	0.223	0.365	3.4326e-58	Neural prog	TNRC6A-TNRC6A	38
KIF3C-KIF3C	0	1.7189	0.487	0.085	0	Neurons	KIF3C-KIF3C	38
HPCAL1-HPCAL1	0	1.71875	0.335	0.099	0	Neurons	HPCAL1-HPCAL1	38
PRLR-PRLR1	8.23713e-283	1.71826	0.443	0.051	1.9695e-278	Mat ChP	PRLR-PRLR	38
CFAP43-CFAP43	4.04947e-61	1.71714	0.434	0.151	9.68229e-57	Mat ChP	CFAP43-CFAP43	38
LINC00936-LINC00936	1.94029e-26	1.71359	0.069	0.118	4.63923e-22	Neural prog	LINC00936-LINC00936	38
FEZ2-FEZ21	6.06005e-22	1.7134	0.59	0.355	1.44896e-17	Imm ChP/hem	FEZ2-FEZ2	31
CEP95-CEP95	5.1739e-26	1.71193	0.176	0.257	1.23708e-21	Neural prog	CEP95-CEP95	38
MDFIC-MDFIC	1.94642e-67	1.70922	0.482	0.159	4.65388e-63	ChP stroma	MDFIC-MDFIC	38
HAUS6-HAUS6	1.1144e-14	1.70877	0.122	0.168	2.66453e-10	Neural prog	HAUS6-HAUS6	19
GNAQ-GNAQ	0	1.7061	0.563	0.254	0	Neurons	GNAQ-GNAQ	38
PTPRK-PTPRK	7.66573e-84	1.70568	0.049	0.14	1.83288e-79	Neural prog	PTPRK-PTPRK	38
APC2-APC21	0	1.70527	0.501	0.096	0	Neurons	APC2-APC2	38
TCERG1-TCERG1	8.11782e-49	1.70506	0.238	0.367	1.94097e-44	Neural prog	TCERG1-TCERG1	38
KLHL24-KLHL24	6.03126e-45	1.70491	0.184	0.293	1.44208e-40	Neural prog	KLHL24-KLHL24	38
APOO-APOO	3.55166e-56	1.7023	0.212	0.34	8.49201e-52	Neural prog	APOO-APOO	37
SREBF2-SREBF21	2.25531e-225	1.70038	0.463	0.209	5.39245e-221	Neurons	SREBF2-SREBF2	37
LPAR4-LPAR4	3.37921e-12	1.70031	0.189	0.086	8.0797e-08	ChP stroma	LPAR4-LPAR4	14
ATAT1-ATAT1	0	1.70024	0.563	0.185	0	Neurons	ATAT1-ATAT1	37
BIRC6-BIRC6	2.12586e-71	1.69998	0.179	0.313	5.08293e-67	Neural prog	BIRC6-BIRC6	37
ASNS-ASNS	2.17936e-136	1.69953	0.354	0.159	5.21086e-132	Neurons	ASNS-ASNS	37
CD248-CD248	0	1.69914	0.628	0.054	0	ChP stroma	CD248-CD248	37
YRDC-YRDC	2.99179e-15	1.69868	0.134	0.186	7.15337e-11	Neural prog	YRDC-YRDC	20
MCTP1-MCTP1	5.57869e-07	1.69749	0.111	0.052	0.0133386	Imm ChP/hem	MCTP1-MCTP1	6
PANK3-PANK3	1.37823e-08	1.69574	0.245	0.31	0.000329535	Neural prog	PANK3-PANK3	8
SMC2-SMC2	1.79441e-33	1.69508	0.138	0.216	4.29044e-29	Neural prog	SMC2-SMC2	37
LUC7L-LUC7L	4.52341e-16	1.69435	0.279	0.378	1.08155e-11	Neural prog	LUC7L-LUC7L	21
ANKRD28-ANKRD281	7.02665e-33	1.69431	0.345	0.145	1.68007e-28	Mat ChP	ANKRD28-ANKRD28	37
TRAPPC3-TRAPPC3	2.88826e-14	1.69199	0.5	0.526	6.90584e-10	Neural prog	TRAPPC3-TRAPPC3	18
TSC22D3-TSC22D3	6.89883e-21	1.69189	0.186	0.257	1.64951e-16	Neural prog	TSC22D3-TSC22D3	29
CASP8AP2-CASP8AP2	7.21351e-28	1.68952	0.178	0.26	1.72475e-23	Neural prog	CASP8AP2-CASP8AP2	37
MTMR4-MTMR4	7.65855e-07	1.68726	0.181	0.229	0.0183116	Neural prog	MTMR4-MTMR4	5
KPNA3-KPNA3	8.78152e-139	1.68686	0.212	0.406	2.09966e-134	Neural prog	KPNA3-KPNA3	37
EIF3J-EIF3J	6.16732e-74	1.68485	0.751	0.578	1.47461e-69	Neural prog	EIF3J-EIF3J	37
CCDC50-CCDC502	1.35527e-15	1.68397	0.521	0.327	3.24046e-11	ChP stroma	CCDC50-CCDC50	20
PQBP1-PQBP11	2.66229e-200	1.68351	0.59	0.34	6.36553e-196	Neurons	PQBP1-PQBP1	37
AIFM3-AIFM31	1.42938e-124	1.68337	0.304	0.05	3.41765e-120	Mat ChP	AIFM3-AIFM3	37
NRAS-NRAS	1.87684e-86	1.68212	0.116	0.235	4.48753e-82	Neural prog	NRAS-NRAS	37
ANKS1A-ANKS1A	1.28804e-32	1.6816	0.244	0.158	3.0797e-28	Neurons	ANKS1A-ANKS1A	37
TTC37-TTC37	1.44365e-169	1.68034	0.181	0.391	3.45177e-165	Neural prog	TTC37-TTC37	37
TLK1-TLK1	2.14776e-191	1.68034	0.168	0.38	5.1353e-187	Neural prog	TLK1-TLK1	37
ZEB2-ZEB2	3.8048e-05	1.67543	0.197	0.233	0.909728	Neural prog	ZEB2-ZEB2	2
SLTM-SLTM	3.1898e-48	1.67523	0.836	0.658	7.62682e-44	Neural prog	SLTM-SLTM	37
MRPL44-MRPL44	1.44638e-92	1.67514	0.165	0.308	3.45828e-88	Neural prog	MRPL44-MRPL44	37
RBM26-RBM26	5.32821e-55	1.67468	0.266	0.414	1.27397e-50	Neural prog	RBM26-RBM26	37
C6orf1-C6orf1	4.38281e-50	1.67404	0.162	0.265	1.04793e-45	Neural prog	C6orf1-C6orf1	37
LMO1-LMO1	1.27058e-92	1.67192	0.121	0.038	3.03797e-88	Neurons	LMO1-LMO1	37
UBE2D1-UBE2D1	5.89715e-119	1.67177	0.189	0.363	1.41001e-114	Neural prog	UBE2D1-UBE2D1	37
SAMHD1-SAMHD1	3.00701e-73	1.66897	0.443	0.147	7.18976e-69	Mat ChP	SAMHD1-SAMHD1	37
B3GALT6-B3GALT6	6.29211e-103	1.66707	0.112	0.244	1.50444e-98	Neural prog	B3GALT6-B3GALT6	37
ECHDC2-ECHDC2	7.53755e-73	1.66678	0.259	0.046	1.80223e-68	Imm ChP/hem	ECHDC2-ECHDC2	37
NGDN-NGDN	1.94877e-09	1.66641	0.186	0.238	4.65951e-05	Neural prog	NGDN-NGDN	10
NMRK2-NMRK2	2.95596e-12	1.66405	0.184	0.081	7.0677e-08	Imm ChP/hem	NMRK2-NMRK2	14
TRAPPC6A-TRAPPC6A	2.12955e-189	1.66271	0.118	0.31	5.09176e-185	Neural prog	TRAPPC6A-TRAPPC6A	37
PRPSAP1-PRPSAP1	8.60601e-84	1.66255	0.19	0.338	2.0577e-79	Neural prog	PRPSAP1-PRPSAP1	37
FBXO6-FBXO6	4.82883e-05	1.66222	0.119	0.069	1	Mat ChP	FBXO6-FBXO6	2
HSPA4-HSPA4	0.000244748	1.66169	0.796	0.656	1	Neural prog	HSPA4-HSPA4	1
TYR-TYR	3.09213e-13	1.66123	0.22	0.103	7.39329e-09	Imm ChP/hem	TYR-TYR	16
CCDC43-CCDC43	1.64618e-106	1.66064	0.154	0.306	3.93603e-102	Neural prog	CCDC43-CCDC43	37
GNAI3-GNAI3	6.64073e-40	1.65823	0.682	0.561	1.5878e-35	Neural prog	GNAI3-GNAI3	36
TRIM33-TRIM332	2.01163e-07	1.65807	0.456	0.328	0.0048098	ChP stroma	TRIM33-TRIM33	6
LDOC1-LDOC1	1.77828e-239	1.65496	0.53	0.26	4.25186e-235	Neurons	LDOC1-LDOC1	36
UBXN4-UBXN4	2.41747e-67	1.65427	0.962	0.924	5.78017e-63	Neural prog	UBXN4-UBXN4	36
SIAH2-SIAH2	1.28145e-15	1.65368	0.141	0.111	3.06395e-11	Neural prog	SIAH2-SIAH2	20
CHD1-CHD1	2.86197e-59	1.6535	0.218	0.35	6.84296e-55	Neural prog	CHD1-CHD1	36
LAPTM4A-LAPTM4A1	1.39862e-18	1.65308	0.925	0.846	3.34411e-14	Imm ChP/hem	LAPTM4A-LAPTM4A	25
USP22-USP221	4.63696e-275	1.65255	0.764	0.547	1.1087e-270	Neurons	USP22-USP22	36
[truncated: 5,361 more rows]

## Sheet: Legend
Dataset EV3: Samarasinghe DGEA results and stressed-cell enriched coding genes. STRING DB’s GO - Biological Process enrichments on the above gene lists. Terms highlighted in Figure EV4C and permalink.
